# Supplementary material for: Insights into Broilers' Gut Microbiota Fed with Phosphorus, Calcium, and Phytase Supplemented Diets
Source: Front Microbiol. 2016 Dec 19;7:2033. doi: 10.3389/fmicb.2016.02033 (PMC5165256; doi:10.3389/fmicb.2016.02033)
Supplement: Supplementary Table 3 — OTUs abundances across the eight dietary treatments and the GIT sections. [file Table3.XLSX]

## Sheet: Crop Digesta
Diet	C	D	H	C	G	B	E	A	H	G	B	D	C	D	C	E	A	C	D	G	B	A	C	H	H	A	F	G	F	H	G	B	G	C	F	H	F	E	B	A	D
OTU number	Ch001	Ch006	Ch012	Ch022	Ch046	Ch051	Ch056	Ch061	Ch066	Ch071	Ch076	Ch081	Ch085	Ch095	Ch100	Ch105	Ch115	Ch120	Ch130	Ch134	Ch139	Ch144	Ch159	Ch164	Ch174	Ch179	Ch184	Ch189	Ch194	Ch199	Ch204	Ch209	Ch223	Ch228	Ch233	Ch242	Ch247	Ch251	Ch261	Ch266	Ch271
1	79.7664	59.6752	67.5932	80.3391	20.8425	6.89655	73.3918	49.322	92.5676	49.5311	33.2741	97.7345	88.4015	13.4452	68.1199	74.2575	74.4188	91.382	35.5163	81.1805	70.2002	53.0629	69.8852	65.8134	23.4598	13.3831	66.8815	80.3981	32.6429	75.5318	36.36	64.2963	40.3349	84.4138	76.2156	68.9918	11.2827	55.314	64.1866	70.9674	0.240385
2	0.0778643	4.40144	8.67501	2.47233	18.835	50.8879	0.491558	8.04493	0.29907	26.3689	1.02143	0.0102976	0.0989446	48.3286	16.0676	0.335817	13.4122	0.0722469	0.613196	4.6796	0.0622342	27.2312	3.83354	7.61676	17.4698	32.0793	2.16906	0.457038	18.9475	0.458165	14.2723	1.67255	1.26313	8.4425	4.7833	1.55962	28.9114	0.47055	0.0408247	0.186838	58.4572
3	0	0	0	0	0	0	0	0	0	0	0	0	0	0	0	0	0	0	0	0	0	0	0	0	0	0.0143596	0.0123946	0	0.0105675	0	0	0	0.0283849	0	0	0	0.125248	0	0	0	0
4	0.0667408	0	0	0.0470921	0.0329092	0	0.0427442	0	0.0110767	0	0	0	0.0109938	0.0370051	0.0106338	1.45871	0.101071	0.010321	0.0490557	0.0101071	0.165958	0	0.0102501	0.104482	1.09796	0.0287191	0.0867625	0	0.0528374	0	0.0807103	0.238935	8.31678	0	2.23309	0	0.365306	0.0486776	0.0510308	0	0
6	0.0333704	0.0200521	0.0810748	0.423829	0.39491	0.0929176	0.277837	0.0303582	0.0553833	0.0403348	0.13323	0.051488	0.131926	0.2467	0.148873	0.178403	0.0202143	0.020642	0.515085	0.0303214	0.0933513	0.121704	0.0717507	0.0940341	0.341588	1.43596	0.136341	0.0812513	0.16908	0.152722	0.712941	0.0682672	0.482543	0.0895756	0.0792812	0.122805	0.125248	0.210936	0.0816493	0.0726593	0.34965
7	0	0	0	0.023546	0	0	0	0	0	0	0	0.0308928	0	0.0370051	0	0.0104943	0	0	0.0490557	0	0	0	0.0205002	0	0.0975967	0	0.0123946	0.0101564	0.0317024	0	0.0269034	0.0113779	0	0.011197	0	0	0	0	0.0204123	0	0.0109266
8	0.0111235	0.0100261	0	0.0470921	0.0219394	0	0.0213721	0	0	0	0	0	0.0109938	0.0370051	0	0.0419771	0	0	0.318862	0	0	0	0	0	0.0731975	0	0	0	0.147945	0.0109087	0.0269034	0	0	0	0.0132135	0	0.0939359	0.0324517	0	0	0
9	0	0	0	0	0	0	0	0	0	0	0	0	0	0	0	0	0	0	0	0	0	0	0	0	0	0.0143596	0	0	0.0105675	0	0.0134517	0	0	0	0	0	0	0	0	0	0
10	0	0	0	0	0.0109697	0	0	0	0	0	0	0	0	0	0	0	0	0	0	0	0	0	0	0	0	0	0.0123946	0	0.0105675	0	0	0	0	0.011197	0	0	0	0	0	0	0
11	8.52058	24.223	0.787584	0.11773	4.08074	3.2005	10.5364	14.2987	0.19938	2.46042	18.0082	0.25744	5.62885	0.2467	0.212675	0.136426	1.8395	3.71555	7.70174	0.0606428	1.07873	2.18053	14.4116	0.188068	1.89094	0.0717978	0.297471	0.873451	0.549509	2.61809	0.121065	4.30083	12.9151	0	0.0528541	1.48594	0.0730613	10.2385	20.6062	9.07204	0.142045
12	0.166852	0.421095	0.0231642	0.0941841	0.745941	0.0309725	1.85937	0.141672	0.387683	0.413431	3.87476	0.0102976	0.879507	0.0863451	0.0212675	7.67132	0.798464	1.04242	4.3169	0.181928	5.8189	0.010142	0.184502	0.522411	3.20849	0.0287191	9.18443	0.7922	0.253619	1.82175	1.07614	3.07202	12.6171	0.0223939	2.70877	1.59646	0.0208746	2.01201	1.09206	0.166078	0
13	0	0	0	0	0	0	0	0	0	0	0	0	0	0	0	0	0	0	0	0	0	0	0	0	0.0121996	0	0	0	0	0	0	0	0	0	0	0	0	0	0	0	0
14	0	0.0200521	0	0.329644	0.0329092	0	0.0213721	0	0.0110767	0	0	0.0102976	0.0879507	0.012335	0	0.0419771	0.0303214	0	0	0	0	0	0	0.0104482	0.28059	0.0861574	0.0123946	0	0.253619	0.0109087	0.0538068	0.0227557	0.0425773	0	0	0	0	0	0	0	0
15	0	0	0	0	0	0	0	0	0	0	0	0	0	0	0	0	0	0	0	0	0	0	0	0	0.0121996	0	0	0	0	0	0	0	0	0	0	0	0	0	0	0	0
16	0	0	0	0	0	0	0	0	0	0	0	0	0	0	0	0	0	0	0	0	0	0	0	0	0	0	0	0	0	0	0	0	0	0	0	0	0	0	0.0102062	0	0
17	0.0889878	0.270704	0.0231642	0.0706381	0.592365	0.0103242	1.36781	0.121433	0.287993	0.312595	2.98657	0.0102976	0.659631	0.0740101	0.0106338	5.79284	0.63675	0.794716	4.36596	0.101071	3.87927	0.030426	0.133251	0.397033	2.51311	0.0143596	7.08974	0.568759	0.16908	1.21087	0.807103	2.16179	7.91939	0	1.77061	1.22805	0.0626239	1.29807	0.918555	0.103799	0
18	0	0	0	0	0	0	0	0	0	0	0	0	0	0	0	0	0	0	0	0	0	0	0	0	0	0	0	0	0.0105675	0	0	0	0	0	0	0	0	0	0	0	0
19	0	0	0	0	0	0	0	0	0	0	0	0	0	0	0	0	0	0	0	0	0	0	0	0	0	0	0	0	0	0	0	0	0	0	0	0	0	0	0	0	0
20	0	0	0	0	0	0	0	0	0	0	0	0	0	0	0	0	0	0	0	0	0	0	0	0	0	0	0	0	0.0105675	0	0	0	0	0	0	0	0	0	0	0	0
21	0	0	0	0	0.0219394	0	0.0427442	0	0	0	0	0	0	0	0	0	0	0	0.147167	0	0	0	0	0	0	0	0	0	0	0	0	0	0	0	0	0	0.0208746	0.0324517	0	0	0
22	0	0	0	0	0	0	0	0	0	0	0	0	0	0	0	0	0	0	0	0	0	0	0	0	0	0	0	0	0.0211349	0	0	0	0	0	0	0	0	0	0	0	0
23	0	0	0	0	0	0	0	0	0	0	0	0.0102976	0.0109938	0.0370051	0	0.0419771	0	0	0.196223	0	0.0103724	0	0	0	0.0243992	0.0143596	0	0	0.0211349	0	0.0269034	0	0	0	0	0	0.0104373	0	0	0	0
25	2.29143	3.24845	7.14617	1.15376	10.6516	17.324	1.96623	3.78466	0.930439	8.94424	8.82647	0.453094	0.0659631	11.0152	5.26372	0.0104943	1.06125	0.10321	0.466029	3.59814	1.34841	5.68966	1.31201	10.2706	4.66024	13.6129	0.545364	5.9415	15.4179	6.45795	17.7832	5.6548	0.596083	2.13862	0.290698	9.91035	29.4124	12.7049	5.03164	5.50135	15.5594
26	0	0	0	0	0	0	0	0	0	0	0	0	0	0	0	0	0	0	0	0	0	0	0	0	0	0	0	0	0	0	0	0.0227557	0	0	0	0	0	0	0	0	0
27	0	0	0	0	0	0	0	0	0	0	0	0	0	0	0	0	0	0	0	0	0	0	0	0	0	0	0	0	0	0	0	0	0	0	0	0	0	0	0	0	0
28	0	0	0	0	0	0	0	0	0	0	0	0	0	0	0	0	0	0	0	0	0	0	0	0	0	0	0	0	0	0	0	0	0	0	0	0	0	0	0.0102062	0	0
29	0	0	0	0	0	0	0	0	0	0	0	0	0	0	0	0	0	0	0	0	0	0	0	0	0	0	0	0	0	0	0	0	0	0	0	0	0	0	0	0	0
30	0	0	0	0	0	0	0	0	0	0	0	0	0	0	0	0	0	0	0	0	0	0	0	0	0.0243992	0	0	0	0	0	0	0	0	0	0.0132135	0	0	0	0	0	0
31	0	0	0	0.0470921	0	0	0	0	0	0	0	0	0	0.012335	0	0.0104943	0.0202143	0	0.56414	0	0	0	0	0	0.207393	0.0143596	0	0	0.0739723	0	0	0.0113779	0	0	0	0	0	0	0.0102062	0	0
32	0.80089	0.501303	0.231642	0.706381	5.53971	3.93351	0.427442	3.37988	0.587062	0.423515	10.8915	0.0617856	0.648637	0.444061	0.148873	0.07346	0.566	0.144494	0.318862	0.151607	0.145213	0.020284	0.840508	0.219413	0.451385	3.84836	2.65245	0.203128	1.00391	0.305443	3.38983	0.603027	0.255464	1.14209	0.22463	1.31401	0.386181	0.162259	1.01041	0.498235	0.0983392
33	0	0	0	0	0	0	0	0	0	0	0	0	0	0	0	0	0	0	0	0	0	0	0	0	0	0	0	0	0.0105675	0	0	0	0	0	0	0	0	0	0	0	0
34	1.86874	2.59675	6.62497	0.988933	7.59105	11.5218	0.919	1.60899	0.675676	6.10064	5.88431	0.185357	0.0769569	6.26619	3.86006	0.0314828	0.758035	0.0722469	0.515085	2.547	1.12022	4.60446	1.08651	6.38387	3.42808	14.1442	0.272682	4.57038	11.434	4.49438	12.12	3.40198	0.184502	1.44441	0.211416	6.37357	23.4944	9.65439	2.9802	3.52917	9.50612
35	0	0	0	0	0	0	0	0	0	0	0	0	0	0	0	0	0	0	0	0	0	0	0	0	0.0487983	0	0	0	0	0	0	0	0	0	0	0	0	0	0	0	0
36	0	0	0	0	0	0	0	0	0	0	0	0	0	0	0	0	0	0	0	0	0	0	0	0	0	0	0	0	0	0	0	0	0	0	0	0	0.0104373	0	0	0	0
37	0	0	0	0.0706381	0	0	0	0	0	0	0	0	0.0109938	0	0	0	0	0	0.269806	0	0.0103724	0	0	0	0.158595	0.0143596	0	0	0.137377	0	0.0134517	0.0113779	0.0283849	0	0	0	0	0	0	0	0
38	2.60289	1.22318	2.10795	4.1441	18.9557	0.216808	0.341953	11.0909	2.21533	0.695775	3.99689	0.195654	0.340809	0.703096	0.861336	0.0104943	2.19325	0.464444	1.03017	3.30503	4.7298	3.78296	3.79254	1.05527	2.76931	0.919012	2.00793	2.35629	2.52563	0.970874	1.57385	5.00626	1.58955	0.123166	5.24577	0.74911	0.720175	2.41765	0.0204123	3.83018	0.0109266
39	0	0	0	0	0	0	0	0	0	0	0	0	0	0	0	0	0	0	0	0	0	0	0	0	0	0	0	0	0.0528374	0	0	0	0	0	0	0	0	0	0	0	0
40	0	0	0	0	0	0	0	0	0	0	0	0	0	0	0	0	0	0	0	0	0	0	0	0	0	0	0	0	0	0	0	0	0.0709622	0	0	0	0	0	0	0	0
41	0	0	0	0	0	0	0	0	0	0	0	0	0	0	0	0	0	0	0	0	0	0	0	0	0	0	0	0	0	0	0	0	0	0	0	0	0	0	0	0	0
42	0.0444939	0.290756	0.0115821	0.0470921	0.340061	0.0103242	0.662535	0.0708359	0.155073	0.141172	1.8097	0	0.450748	0.012335	0.0106338	3.28471	0.363857	0.516049	2.30562	0.0606428	2.479	0.010142	0.0820008	0.219413	1.19556	0.0143596	3.35895	0.274223	0.147945	0.66543	0.443906	1.30845	4.25773	0	0.991015	0.564902	0.0104373	0.908648	0.520514	0.0934191	0
43	0	0	0	0	0	0	0	0	0	0	0	0	0	0	0	0	0	0	0	0	0	0	0	0	0	0	0	0	0.0105675	0	0	0.0113779	0	0	0	0	0	0	0	0	0
44	0	0	0	0	0	0	0	0	0	0	0	0	0	0	0	0	0	0	0	0	0	0	0	0	0.0121996	0	0	0	0	0	0	0	0	0	0	0	0	0	0	0	0
45	0	0	0	0	0.0109697	0	0	0	0	0	0	0	0.0219877	0	0	0	0	0	0.637724	0	0	0	0.0102501	0.0104482	0.0243992	0.0287191	0	0	0	0	0.0134517	0.0113779	0	0	0.0132135	0	0	0	0	0	0
46	0	0	0	0	0	0	0	0	0	0	0	0	0.0329815	0	0	0	0.0202143	0	0.466029	0.0101071	0	0	0.0102501	0	0.182994	0.0143596	0	0	0.0739723	0.0109087	0.0269034	0	0.0425773	0	0	0	0	0	0	0	0.0109266
47	0.0444939	0.110287	0.0115821	0.0706381	0.40588	0.0206484	0.491558	0.050597	0.121843	0.131088	1.25458	0	0.329815	0.012335	0.0106338	2.58159	0.262786	0.381876	1.42261	0.0606428	1.64921	0	0.0717507	0.208965	1.11016	0.0143596	2.61527	0.314849	0.0845398	0.567252	0.417003	1.14916	4.11581	0	0.647463	0.528061	0	0.551679	0.428659	0.0622794	0
48	0	0	0	0	0	0	0	0	0	0	0	0	0	0	0	0	0	0	0	0	0	0	0	0	0	0	0	0	0	0	0	0	0	0	0	0	0	0	0	0	0
49	0	0	0	0	0	0	0	0	0	0	0	0	0	0	0	0	0	0	0	0	0	0	0	0	0	0	0	0	0	0	0	0.0113779	0	0	0	0	0	0	0	0	0
50	0	0	0	0	0	0	0	0	0	0	0	0	0	0	0	0	0	0	0	0	0	0	0	0	0	0	0	0	0	0	0	0	0	0	0	0	0	0	0	0	0
51	0	0	0	0.0706381	0.0219394	0	0	0	0	0	0	0	0.0109938	0.0370051	0	0	0.0505357	0.010321	1.71695	0	0	0	0.0102501	0	0.134195	0	0	0	0.200782	0	0.0269034	0.0227557	0	0	0	0.0122805	0	0	0.0102062	0	0
52	0	0	0	0	0	0	0	0	0	0	0	0	0	0	0	0	0	0	0	0	0	0	0	0	0	0	0	0	0.0105675	0	0	0	0	0	0	0	0	0	0	0	0
53	0	0.0100261	0	0.0470921	0	0	0	0	0	0	0	0	0.0109938	0	0	0.0209886	0	0	0.0490557	0	0	0	0	0	0	0.0287191	0	0	0.0105675	0.0109087	0.0134517	0.0113779	0	0	0	0	0	0	0	0	0
54	0	0	0	0	0	0	0	0	0	0	0	0	0	0	0	0	0	0	0	0	0	0	0	0	0	0	0	0	0	0	0	0	0	0	0	0	0	0	0	0	0
55	0.0111235	0.0100261	0.0115821	0.0706381	0.0548486	0.0103242	0.0213721	0.0101194	0	0.0100837	0.022205	0.0102976	0	0.0370051	0.0212675	0	0	0	0.0490557	0.0101071	0.0311171	0	0	0.0208965	0.0365988	0.172315	0.0371839	0.0101564	0.0105675	0.0218174	0.094162	0.0113779	0.0851547	0.0223939	0	0.0122805	0.0521866	0.0811293	0.0102062	0.0103799	0.0437063
56	0	0	0	0	0	0	0	0	0	0	0	0	0	0	0	0	0	0	0	0	0.0103724	0	0	0	0.0243992	0	0	0	0	0	0	0	0	0	0	0	0	0	0	0	0
57	0	0.0100261	0.0115821	0.141276	0.0329092	0	0.0427442	0	0	0	0	0	0.0109938	0	0	0	0	0	0	0	0.0103724	0	0.0102501	0	0.0365988	0.0574383	0	0	0.0211349	0	0.0403551	0.0113779	0.0141924	0	0.0396406	0.024561	0.0208746	0.0324517	0	0	0
58	0	0	0	0	0	0	0	0	0	0	0	0	0	0	0	0	0	0	0	0	0	0	0	0	0	0	0	0	0	0	0	0	0.0141924	0	0	0	0	0	0	0	0
59	0	0	0	0	0	0	0	0	0	0	0	0	0	0	0	0	0	0	0	0	0	0	0	0	0	0	0	0	0	0	0	0	0	0	0	0	0	0	0	0	0
60	0	0	0	0	0	0	0	0	0	0	0	0	0	0	0	0	0	0	0	0	0	0	0	0	0	0	0	0	0	0	0	0	0	0	0	0	0	0	0	0	0
61	0	0	0	0	0	0	0	0	0	0	0	0	0	0	0	0	0	0	0	0	0	0	0	0	0	0	0	0	0.0105675	0	0	0	0	0	0	0	0	0	0	0	0
62	0	0	0	0	0	0	0	0	0	0	0	0	0	0	0	0	0	0	0	0	0	0	0	0	0	0	0	0	0	0	0	0	0	0	0	0	0	0	0	0	0
63	0	0	0	0	0	0	0	0	0	0	0	0	0	0	0	0	0	0	0	0	0	0	0	0	0	0	0	0	0	0	0	0	0	0	0	0	0	0	0	0	0
65	0	0	0	0	0	0	0	0	0	0	0	0	0	0	0	0	0	0	0	0	0	0	0	0	0	0	0	0	0	0	0	0	0	0	0	0	0	0	0	0	0
66	0	0	0	0	0	0	0	0	0	0	0	0	0.0109938	0	0	0	0	0	0	0	0	0	0	0.0104482	0.0243992	0.0143596	0.0123946	0	0.0105675	0	0.0134517	0	0	0	0	0	0	0	0	0	0
67	0	0	0	0	0	0	0	0	0	0	0	0	0	0	0	0	0	0	0	0	0	0	0	0	0	0	0	0	0	0	0	0	0	0	0	0	0	0	0.0102062	0	0
69	0	0	0	0	0	0	0	0	0	0	0	0	0	0	0	0	0	0	0	0	0	0	0	0	0	0	0	0	0.0105675	0	0	0	0	0	0	0	0	0	0	0	0
70	0	0	0	0	0	0	0	0	0	0	0	0	0	0	0	0	0	0	0	0	0	0	0	0	0	0	0	0	0	0	0	0	0	0	0	0	0	0	0	0	0
71	0	0	0	0	0	0	0	0	0	0	0	0	0	0	0	0	0	0	0	0	0	0	0	0	0	0	0	0	0	0	0	0	0	0	0	0	0	0	0	0	0
72	0	0	0	0	0	0	0	0	0	0	0	0	0	0	0	0	0	0	0	0	0	0	0	0	0	0	0	0	0	0	0	0	0	0	0	0	0	0	0	0	0
73	0	0.0100261	0	0	0	0	0	0	0	0	0	0	0.0109938	0	0	0	0	0	0	0	0	0	0	0	0.0243992	0	0	0	0	0	0	0	0	0	0	0	0	0	0	0	0
75	0	0	0	0	0	0	0	0	0	0	0	0	0	0	0	0	0.0101071	0	0.0490557	0	0.0103724	0	0	0	0	0.0143596	0	0	0.0105675	0	0	0.0113779	0	0	0	0	0	0	0	0	0
76	0	0	0	0	0	0	0	0	0	0	0	0	0	0	0	0	0	0	0	0	0	0	0	0	0	0	0	0	0	0	0	0	0	0	0	0	0	0	0	0	0
77	0	0	0	0	0	0	0	0	0	0	0	0	0	0	0	0	0	0	0	0	0	0	0	0	0	0	0	0	0	0	0	0	0	0	0	0	0	0	0	0	0
78	0	0	0	0.023546	0.0219394	0	0	0	0	0	0	0	0	0	0	0.0104943	0.0101071	0	0.466029	0	0	0	0	0	0	0	0	0	0.0317024	0	0	0.0113779	0	0	0	0	0	0	0	0	0
79	0	0	0	0	0	0	0	0	0	0	0	0	0	0	0	0	0	0	0	0	0	0	0	0	0	0	0	0	0	0	0	0	0	0	0	0	0	0	0	0	0
80	0	0.0100261	0	0.0941841	0.0109697	0	0	0	0	0	0	0	0	0.012335	0	0	0.0101071	0	0.0490557	0	0	0	0	0	0	0	0	0	0	0	0	0	0	0	0	0	0	0	0	0	0
81	0	0	0	0	0	0	0	0	0	0	0	0	0.0109938	0	0	0	0	0	0.416973	0	0	0	0	0	0.0365988	0.0143596	0	0	0.0105675	0	0.0134517	0	0	0	0	0	0	0	0	0	0
82	0	0	0	0	0	0	0	0	0	0	0	0	0	0	0	0	0	0	0	0	0	0	0	0	0	0	0	0	0.0105675	0	0	0	0	0	0	0	0	0	0	0	0
83	0	0	0	0.0470921	0.0109697	0.0103242	0	0	0	0	0	0	0.0109938	0	0	0.0209886	0.0101071	0	0.196223	0	0	0	0	0	0.0731975	0	0	0	0.0105675	0	0.0134517	0.0227557	0.0567698	0	0	0	0	0	0	0	0
84	0	0	0	0	0	0	0	0	0	0	0	0	0	0	0	0	0	0	0	0	0	0	0	0	0	0	0	0	0.0105675	0	0	0	0	0	0	0	0	0	0	0	0
85	0	0	0	0	0	0	0	0	0	0	0	0	0	0	0	0	0	0	0	0	0	0	0	0	0	0	0	0	0	0	0	0	0	0	0	0	0	0	0	0	0
86	0	0	0	0	0	0	0	0	0	0	0	0	0	0	0	0	0	0	0	0	0	0	0	0	0	0	0	0	0	0	0	0	0	0	0	0	0	0	0	0	0
87	0	0	0	0.0470921	0.0219394	0	0	0	0	0	0	0	0.0109938	0	0	0.0419771	0	0	0.147167	0	0	0.010142	0	0	0.0121996	0	0	0	0.0211349	0	0.0134517	0.0113779	0	0	0	0	0	0	0	0	0
88	0	0	0	0	0	0	0	0	0	0	0	0	0	0	0	0	0	0	0	0	0	0	0	0	0	0	0	0	0	0	0	0	0	0	0	0	0	0	0	0	0
90	0	0	0	0	0	0	0	0	0	0	0	0	0	0	0	0	0	0	0	0	0	0	0	0	0	0	0	0	0	0	0	0	0	0	0	0	0	0	0	0	0
91	0	0	0	0.023546	0.0219394	0.0103242	0	0	0	0.0100837	0	0	0.0219877	0	0	0.0209886	0	0	0	0	0	0	0	0.0104482	0.0243992	0	0	0	0.0105675	0	0	0.0113779	0	0	0	0	0	0	0	0	0
92	0	0	0	0	0	0	0	0	0	0	0	0	0	0	0	0	0	0	0	0	0	0	0	0	0	0	0	0	0	0	0	0	0	0	0	0	0	0	0	0	0
93	0	0.0100261	0	0.0706381	0.0109697	0	0	0	0	0	0	0	0	0	0	0.0104943	0.0303214	0	0.0490557	0	0	0	0	0	0.0731975	0	0	0	0.147945	0	0	0.0113779	0.0425773	0	0	0	0	0	0	0	0
94	0	0	0	0	0	0	0	0	0	0	0	0	0	0	0	0	0	0	0	0	0	0	0	0	0	0	0	0	0	0	0	0	0	0	0	0	0	0	0	0	0
95	0	0	0	0	0	0	0	0	0	0	0	0	0	0	0	0	0	0	0	0	0	0	0	0	0	0	0	0	0	0	0	0	0	0	0	0	0	0	0	0	0
96	0	0	0	0	0	0	0	0	0	0	0	0	0	0	0	0	0	0	0	0	0	0	0	0	0	0	0	0	0	0	0	0	0	0	0	0	0	0	0	0	0
97	0	0	0	0	0	0	0	0	0	0	0	0	0	0	0	0	0	0	0	0	0	0	0	0	0.0243992	0	0	0	0	0	0	0.0113779	0	0	0	0	0	0	0	0	0
98	0	0	0	0	0	0	0	0	0	0	0	0	0	0	0	0	0	0	0	0	0	0	0	0	0	0	0	0	0	0	0	0	0	0	0	0	0	0	0	0	0
99	0	0	0	0	0	0	0	0	0	0	0	0	0	0	0	0	0	0	0	0	0	0	0	0	0	0	0	0	0	0	0	0	0	0	0	0	0	0	0	0	0
100	0	0	0	0	0	0	0	0	0	0	0	0	0	0	0	0	0	0	0	0	0	0	0	0	0	0	0	0	0	0	0	0	0	0	0	0	0	0	0	0	0
101	0	0	0	0	0	0	0	0	0	0	0	0	0	0	0	0	0	0	0	0	0.0103724	0.010142	0	0	0.0121996	0.0430787	0	0	0.0105675	0	0.0269034	0	0.0141924	0	0.0132135	0	0	0	0	0	0
102	0	0	0	0	0	0	0	0	0	0	0	0	0	0	0	0	0	0	0	0	0	0	0	0	0	0	0	0	0	0	0	0	0	0	0	0	0	0	0	0	0
103	0	0	0	0	0	0	0	0	0	0	0	0	0	0	0	0	0	0	0	0	0	0	0	0	0	0	0	0	0	0	0	0	0	0	0	0	0	0	0	0	0
104	0	0	0	0	0	0	0	0	0	0	0	0	0	0	0	0	0	0	0	0	0	0	0	0	0	0	0	0	0	0	0	0	0	0	0	0	0	0	0	0	0
105	0	0	0	0	0.0548486	0	0	0	0	0	0	0	0	0	0	0	0	0	0.147167	0	0	0	0.0102501	0	0.0243992	0.0287191	0	0	0.0528374	0	0	0	0	0.011197	0	0	0.0208746	0	0	0	0
106	0	0	0	0	0	0	0	0	0	0	0	0	0	0	0	0	0	0	0	0	0	0	0	0	0	0	0	0	0	0	0	0	0	0	0	0	0	0	0	0	0
107	0	0	0	0	0	0	0	0	0	0	0	0	0	0	0	0	0	0	0.0981114	0	0	0	0	0	0	0	0	0	0.0105675	0	0	0	0	0	0	0	0	0	0.0102062	0	0
108	0	0	0	0.023546	0.0109697	0.0103242	0	0	0	0	0	0	0.0109938	0	0	0.0209886	0	0	0	0	0	0	0	0	0	0	0	0	0.0211349	0	0.0134517	0	0	0	0	0	0	0	0	0	0
109	0	0	0	0	0	0	0	0	0	0	0	0	0	0	0	0	0	0	0	0	0	0	0	0	0	0	0	0	0	0	0	0	0	0	0	0	0	0	0	0	0
110	0	0	0	0	0	0	0	0	0	0	0	0	0	0	0	0	0	0	0.147167	0	0	0	0	0	0	0	0	0	0	0	0.0269034	0	0	0	0	0	0	0	0	0	0
111	0	0	0	0	0	0	0	0	0	0	0	0	0	0	0	0	0	0	0	0	0	0	0	0	0	0	0	0	0	0	0	0	0	0	0	0	0	0	0	0	0
112	0	0	0	0	0	0	0	0	0	0	0	0	0	0	0	0	0	0	0	0	0	0	0	0	0	0	0	0	0	0	0	0	0	0	0	0	0	0	0	0	0
113	0	0	0	0	0	0	0	0	0	0	0	0	0	0	0	0	0	0	0.147167	0	0	0	0	0	0.0121996	0	0	0	0.0211349	0.0109087	0	0	0	0	0	0	0	0	0	0	0
115	0	0	0	0	0	0	0	0	0	0	0	0	0	0	0	0	0	0	0	0	0	0	0	0	0	0	0	0	0	0	0	0	0	0	0	0	0	0	0	0	0
116	0	0	0	0.0470921	0.0219394	0	0	0	0	0	0	0	0.0109938	0	0	0	0	0	0	0	0	0	0	0	0.0243992	0	0	0	0.0211349	0	0	0.0113779	0	0	0	0	0	0	0	0	0.0109266
117	0	0	0	0	0	0	0	0	0	0	0	0	0	0	0	0	0	0	0.0490557	0	0	0	0	0	0.0853971	0	0	0	0	0	0	0	0	0	0	0	0	0	0	0	0
118	0	0	0	0.023546	0	0	0	0	0	0	0	0	0.0109938	0.012335	0	0	0.0101071	0	0.0981114	0	0	0	0	0	0.0365988	0.0143596	0	0	0	0	0.0134517	0	0	0	0	0	0	0	0	0	0
119	0	0	0	0	0	0	0	0	0	0	0	0	0	0	0	0	0	0	0	0	0	0	0	0	0	0	0	0	0	0	0	0	0	0	0	0	0	0	0	0	0
120	0	0	0	0	0	0	0	0	0	0	0	0	0	0	0	0	0	0	0	0	0	0	0	0	0	0	0	0	0	0	0	0	0	0	0.0132135	0	0	0	0	0	0
121	0	0	0	0	0	0	0	0	0	0	0	0	0	0	0	0	0	0	0	0	0	0	0	0	0	0	0	0	0	0	0	0	0	0	0	0	0	0	0.0102062	0	0
122	0	0	0	0	0	0	0	0	0	0	0	0	0	0	0	0	0	0	0	0	0	0	0	0	0	0	0	0	0	0	0	0	0	0	0	0	0	0	0	0	0
124	0	0	0	0	0	0	0	0	0	0	0	0	0	0	0	0	0	0	0	0	0	0	0	0	0	0	0	0	0	0	0	0	0	0	0	0	0	0	0	0	0
125	0	0	0	0	0	0	0	0	0	0	0	0	0	0	0	0	0	0	0	0	0	0	0	0	0	0	0	0	0	0	0	0	0	0	0	0	0	0	0	0	0
126	0	0	0	0	0	0	0	0	0	0	0	0	0	0	0	0	0	0	0	0	0	0	0	0	0	0	0	0	0	0	0	0	0	0	0	0	0	0	0	0	0
128	0	0	0	0	0	0	0	0	0	0	0	0	0.0109938	0	0	0	0	0	0.147167	0	0.0103724	0	0	0	0.0609979	0.0143596	0	0	0	0	0.0269034	0.0113779	0	0	0	0	0	0	0	0	0
129	0.344828	1.31341	0	0.376737	0.734971	0	0	0.192269	0	0.978118	0	0.25744	0.0109938	0.209695	0.095704	0	0	0	1.71695	0.222357	0	0	0.266503	0	0.146395	8.47214	0.148736	0.0203128	10.2927	0.109087	0.376648	1.04676	0	0.380696	0	0.135085	0	0	0.0306185	0.0518995	0.480769
130	0	0	0	0	0.0219394	0	0	0	0	0	0	0	0	0	0	0	0	0	0	0	0	0	0	0	0	0	0	0	0	0	0	0	0	0	0.0132135	0	0	0	0	0	0
131	0	0	0	0.023546	0.0219394	0	0	0	0	0	0	0	0.0109938	0	0	0	0	0	0.515085	0.0101071	0.0103724	0	0	0	0	0.0143596	0	0	0	0	0.0134517	0.0113779	0	0	0	0	0	0	0	0	0
132	0	0	0	0	0	0	0	0	0	0	0	0	0	0	0	0	0	0	0	0	0	0	0	0	0	0	0	0	0.0422699	0	0	0	0	0	0	0	0	0	0	0	0
134	0	0	0	0	0	0	0	0	0	0	0	0	0	0	0	0	0	0	0	0	0	0	0	0	0	0.0143596	0	0	0	0	0	0	0	0	0	0	0	0	0	0	0
135	0	0	0	0.023546	0	0	0	0	0	0	0	0	0	0	0	0.0104943	0.0202143	0	0.220751	0	0	0	0	0	0.0121996	0	0	0	0.0105675	0	0.0134517	0	0	0	0	0	0	0	0	0	0
136	0	0	0	0	0	0	0	0	0	0	0	0	0.0109938	0	0	0	0	0	0	0	0	0	0	0	0.0487983	0	0	0	0.0105675	0	0	0	0	0	0	0	0	0	0	0	0
137	0	0	0	0	0	0	0	0	0	0	0	0	0	0	0	0	0	0	0	0	0	0	0	0	0	0	0	0	0.0105675	0	0	0	0	0	0	0	0	0	0	0	0
138	0	0	0	0	0	0	0	0	0	0	0	0	0	0	0	0	0	0	0	0	0	0	0	0	0	0	0	0	0	0	0	0	0	0	0	0	0	0	0	0	0
139	0	0	0	0	0	0	0	0	0	0	0	0	0	0	0	0	0	0	0	0	0	0	0	0.0208965	0	0	0	0	0	0	0	0	0	0	0	0	0	0	0	0	0
140	0	0	0	0	0	0	0.0213721	0	0	0	0	0	0	0	0	0	0	0	0	0	0	0	0	0	0	0	0	0	0	0	0	0	0	0	0.0132135	0	0	0	0	0	0
142	0	0	0	0	0	0	0	0	0	0	0	0	0	0	0	0	0.0101071	0.010321	0.56414	0	0	0	0	0	0.0853971	0.0143596	0	0	0	0	0.0134517	0	0	0	0	0	0	0	0	0	0
143	0	0	0	0	0	0	0	0	0	0	0	0	0	0	0	0	0	0	0	0	0	0	0	0	0	0	0	0	0	0	0	0	0	0	0	0	0	0	0	0	0
144	0	0	0	0	0	0	0	0	0	0	0	0	0	0	0	0	0	0	0	0	0	0	0	0	0	0	0	0	0	0	0	0	0	0	0	0	0	0	0	0	0
145	0	0	0	0	0.0109697	0	0	0	0	0	0	0	0	0	0	0.0104943	0	0	0	0	0	0	0	0	0	0	0	0	0	0	0	0	0	0	0	0	0	0	0	0	0
146	0	0	0	0	0	0	0	0	0	0	0	0	0.0109938	0	0	0	0	0	0	0	0	0	0	0	0	0	0	0	0.0105675	0	0	0	0	0	0	0	0	0	0	0	0
147	0	0	0	0	0	0	0	0	0	0	0	0	0	0	0	0	0	0	0	0	0	0	0	0	0	0	0	0	0	0	0	0	0	0	0	0	0	0	0	0	0
148	0	0	0	0	0	0	0	0	0	0	0	0	0	0	0	0	0	0	0	0	0	0	0	0	0	0	0	0	0	0	0	0	0	0	0	0	0	0	0	0	0
149	0	0	0	0	0	0	0	0	0	0	0	0	0	0	0	0	0	0	0	0	0	0	0	0	0	0	0	0	0	0	0	0	0	0	0	0	0	0	0	0	0
150	0	0	0	0	0	0	0	0	0	0	0	0	0	0	0	0	0	0	0.0981114	0	0	0	0	0	0	0	0	0	0	0	0	0.0113779	0	0	0	0	0	0	0	0	0
151	0	0	0	0	0	0	0	0	0	0	0	0	0	0	0	0	0	0	0	0	0	0	0	0	0	0	0	0	0	0	0	0	0	0	0	0	0	0	0	0	0
152	0	0	0	0	0	0	0	0	0	0	0	0	0	0	0	0	0	0	0	0	0	0	0	0	0	0.0143596	0	0	0	0	0	0	0.0141924	0.011197	0	0	0	0	0	0	0
154	0	0	0	0	0	0	0	0	0	0	0	0	0	0	0	0	0	0	0	0	0	0	0	0	0	0	0	0	0	0	0	0	0	0	0	0	0	0	0	0	0
155	0	0	0	0	0	0	0	0	0	0	0	0	0	0	0	0	0	0	0	0	0	0	0	0	0.0121996	0	0	0	0	0	0	0	0	0	0	0	0	0	0	0	0
156	0	0	0	0	0	0	0	0	0	0	0	0	0	0	0	0	0	0	0	0	0	0	0	0	0	0	0	0	0	0	0	0	0	0	0	0	0	0	0	0	0
157	0	0	0	0	0	0	0	0	0	0	0	0	0	0	0	0	0	0	0	0	0	0	0	0	0	0	0	0	0	0	0	0	0	0	0	0	0	0	0	0	0
158	0	0	0	0	0	0	0	0	0	0	0	0	0	0	0	0	0	0	0	0	0	0	0	0	0	0	0	0	0	0	0	0	0	0	0	0	0	0	0	0	0
159	0	0	0	0	0	0	0	0	0	0	0	0	0	0	0	0	0	0	0	0	0	0	0	0	0	0	0	0	0	0	0	0	0	0	0	0	0	0	0.0102062	0	0
160	0	0	0	0	0	0	0	0	0	0	0	0	0	0	0	0	0	0	0	0	0	0	0	0	0	0	0	0	0	0	0	0	0	0	0	0	0	0	0	0	0
161	0	0	0	0	0	0	0	0	0	0	0	0	0	0	0	0	0	0	0	0	0	0	0	0	0	0	0	0	0	0	0	0	0	0	0	0	0	0	0	0	0
162	0	0	0	0	0	0	0	0	0	0	0	0	0	0	0	0	0	0	0	0	0	0	0	0	0	0	0	0	0	0	0	0	0	0	0	0	0	0	0	0	0
164	0	0	0	0	0	0	0	0	0	0	0	0	0	0	0	0	0	0	0	0	0	0	0	0	0	0	0	0	0	0	0	0	0	0	0	0	0	0	0	0	0
165	0	0	0	0	0	0	0	0	0	0	0	0	0	0.012335	0	0	0	0	0.147167	0	0	0	0	0	0	0	0	0	0	0	0	0	0	0	0	0	0	0	0	0	0
166	0	0	0	0	0.0109697	0	0	0	0	0	0	0	0	0	0	0	0	0	0	0	0	0	0	0	0	0	0	0	0.0105675	0	0	0	0	0	0	0	0	0	0	0	0
168	0	0	0	0	0	0	0	0	0	0	0	0	0	0	0	0	0	0	0	0	0.0103724	0	0	0	0.0121996	0	0	0	0	0	0	0.0113779	0	0	0	0	0	0	0	0	0
170	0	0	0	0	0	0	0	0	0	0	0	0	0	0	0	0	0.0101071	0	0	0	0	0	0	0	0.0365988	0.0143596	0	0	0	0	0	0	0	0	0	0	0	0	0	0	0
171	0	0	0	0	0	0	0	0	0	0	0	0	0	0	0	0	0	0	0	0	0	0	0	0	0	0	0	0	0	0	0	0	0	0	0	0	0	0	0	0	0
172	0	0	0	0.023546	0	0	0	0	0	0	0	0	0	0	0	0	0	0	0	0	0	0	0	0	0	0	0	0	0	0	0	0	0	0	0	0	0	0	0	0	0
173	0	0	0	0	0	0	0	0	0	0	0	0	0	0	0	0	0	0	0	0	0	0	0	0	0	0	0	0	0	0	0	0	0	0	0	0	0	0	0	0	0
174	0	0	0	0	0	0	0	0	0	0	0	0	0	0	0	0	0	0	0	0	0	0	0	0	0	0	0	0	0	0	0	0	0	0	0	0	0	0	0	0	0
175	0	0	0	0	0.0109697	0	0	0	0	0	0.0111025	0	0	0	0	0.0104943	0	0	0	0	0	0	0	0	0.109796	0	0	0	0.0211349	0	0	0	0	0	0	0	0	0	0	0	0
177	0.422692	0.180469	0.347464	0.729927	2.91795	0.0516209	0.0854884	1.94293	0.310146	0.100837	0.621739	0.0102976	0.0879507	0.0493401	0.202042	0.0104943	0.384071	0.0722469	0.220751	0.475035	0.809045	0.547667	0.594506	0.188068	0.390387	0.186674	0.371839	0.345318	0.306457	0.130904	0.228679	0.762317	0.369004	0.0223939	0.67389	0.122805	0.166997	0.438098	0	0.820012	0
178	0	0	0	0	0	0	0	0	0	0	0	0	0	0	0	0	0	0	0	0	0	0	0	0	0	0	0	0	0	0	0	0	0	0	0	0	0	0	0	0	0
179	0	0	0	0	0	0	0	0	0	0	0	0	0	0	0	0	0	0	0	0	0	0	0	0	0	0	0	0	0	0	0	0	0	0	0	0	0	0	0	0	0
180	0	0	0	0	0	0	0	0	0	0	0	0	0	0	0	0	0	0	0	0	0	0	0	0	0	0	0	0	0	0	0	0	0	0	0	0	0	0	0	0	0
181	0	0	0	0	0	0	0	0	0	0	0	0	0	0	0	0	0	0	0	0	0	0	0	0	0	0	0	0	0	0	0	0	0	0	0	0	0	0	0	0	0
182	0	0	0	0	0	0	0	0	0	0	0	0	0	0	0	0	0	0	0	0	0	0	0	0	0	0	0	0	0	0	0	0	0	0	0	0	0	0	0	0	0
184	0	0	0	0	0	0	0	0	0	0	0	0	0	0	0	0	0	0	0	0	0	0	0	0	0	0	0	0	0	0	0	0	0	0	0	0	0	0	0	0	0
185	0	0	0	0	0	0	0	0	0	0	0	0	0	0	0	0	0	0	0	0	0	0	0	0	0	0	0	0	0	0	0	0	0	0	0	0	0	0	0	0	0
186	0	0.0100261	0	0	0	0	0	0	0	0	0	0	0.0109938	0	0	0	0.0101071	0	0	0	0	0	0	0	0	0	0	0	0.0105675	0	0	0	0	0	0	0	0	0	0	0	0
187	0	0	0	0	0	0	0	0	0	0	0	0	0	0	0	0	0	0	0	0	0	0	0	0	0.0121996	0	0	0	0.0105675	0	0	0	0	0	0	0	0	0	0	0	0
189	0	0	0	0	0	0	0	0	0	0	0	0	0	0	0	0	0	0	0	0	0	0	0	0	0	0	0	0	0	0	0	0	0	0	0	0	0	0	0	0	0
190	0	0.0100261	0	0	0	0	0	0	0	0	0	0	0	0	0	0	0	0	0.735835	0	0	0	0	0	0	0	0	0	0	0	0	0.0113779	0	0	0	0	0	0	0	0	0
192	0	0	0	0	0	0	0	0	0	0	0	0	0	0	0	0	0	0	0	0	0.0103724	0	0	0	0	0	0	0	0	0	0	0	0	0	0	0	0	0	0	0	0
193	0	0	0	0	0	0	0	0	0	0	0	0	0	0	0	0	0	0	0	0	0	0	0	0	0	0	0	0	0	0	0	0	0	0	0	0	0	0	0	0	0
194	0	0	0	0	0	0	0	0	0	0	0	0	0	0	0	0	0	0	0	0	0	0	0	0	0	0	0	0	0	0	0	0	0	0	0	0	0	0	0	0	0
195	0	0	0	0	0	0	0	0	0	0	0	0	0	0	0	0	0	0	0.196223	0	0	0	0	0	0	0.0143596	0	0	0	0	0	0	0	0	0	0	0	0	0	0	0
197	0	0	0	0.0941841	0.0219394	0	0	0	0	0	0	0	0.0109938	0	0	0.0104943	0.0101071	0	0.367918	0	0	0	0	0	0.0731975	0	0	0	0.0422699	0	0	0	0.141924	0	0	0	0	0	0	0	0
200	0	0	0	0	0	0	0	0	0	0	0	0	0	0	0	0	0	0	0	0	0	0	0	0	0	0	0	0	0	0	0	0	0	0	0	0	0	0	0	0	0
201	0	0	0	0	0	0	0	0	0	0	0	0	0	0	0	0	0	0	0	0	0	0	0	0	0	0	0	0	0	0	0	0	0	0	0	0	0	0	0	0	0
202	0	0	0	0	0	0	0	0	0	0	0	0	0	0	0	0	0	0	0	0	0	0	0	0	0	0	0	0	0	0	0	0	0	0	0	0	0	0	0	0	0
203	0	0	0	0	0	0	0	0	0	0	0	0	0	0	0	0	0	0	0	0	0	0	0	0	0	0	0	0	0	0	0	0	0	0	0	0	0	0	0	0	0
204	0	0	0	0	0	0	0	0	0	0	0	0	0	0	0	0	0	0	0	0	0	0	0	0	0	0.0143596	0	0	0	0	0	0	0	0	0	0	0	0	0	0	0
205	0.0111235	0.0300782	0	0.023546	0.0548486	0.0103242	0.149605	0.0101194	0.0221533	0.0201674	0.366382	0.0102976	0.0769569	0.012335	0	0.7346	0.0808571	0.123852	0.416973	0.0101071	0.622342	0	0.0102501	0.0313447	0.182994	0	0.483391	0.0710949	0.0105675	0.130904	0.0538068	0.341336	0.63866	0	0.132135	0.0982439	0	0.0811293	0.13268	0.0103799	0
206	0	0	0	0	0	0	0	0	0	0	0	0	0	0	0	0	0	0	0	0	0	0	0	0	0	0	0	0	0	0	0	0	0	0	0	0	0	0	0	0	0
208	0	0	0	0	0	0	0	0	0	0	0	0	0	0	0	0	0	0	0	0	0	0	0	0	0	0	0	0	0.0105675	0	0	0	0	0	0	0	0	0	0	0	0
209	0	0	0	0	0	0	0	0	0	0	0	0	0	0	0	0	0	0	0	0	0	0	0	0	0	0	0	0	0	0	0	0	0	0	0	0	0	0	0	0	0
210	0	0	0	0	0.0877578	0	0	0	0	0	0	0	0	0	0	0.0104943	0.0101071	0	0.833947	0	0	0	0	0	0.0121996	0.0143596	0	0	0.0105675	0	0.0134517	0.0113779	0.0141924	0	0	0	0.031312	0	0	0	0
211	0	0	0	0	0	0	0	0	0	0	0	0	0	0	0	0	0	0	0	0	0	0	0	0	0	0	0	0	0	0	0	0	0	0	0	0	0	0	0	0	0
212	0	0	0	0	0	0	0	0	0	0	0	0	0	0	0	0	0	0	0	0	0	0.010142	0	0	0	0	0	0	0	0	0	0	0	0	0.0132135	0	0	0	0	0	0
213	0	0	0	0	0	0	0.10686	0	0	0	0.0111025	0	0.0109938	0	0	0.157414	0	0.0309629	0.147167	0.0101071	0.0414895	0	0.0102501	0.0313447	1.64694	0	0.0123946	0	0.0105675	0	0.0269034	0.0113779	0.0851547	0	0	0	0	0	0	0	0
214	0	0	0	0	0	0	0	0	0	0	0	0	0	0	0	0	0	0	0	0	0	0	0	0	0	0	0	0	0	0	0	0	0	0	0	0	0	0	0	0	0
215	0	0	0	0	0	0	0	0	0	0	0	0	0	0	0	0	0	0	0	0	0	0	0	0	0	0.0143596	0	0	0.0105675	0	0.0134517	0	0	0	0	0	0	0	0	0	0
217	0	0	0	0	0	0	0	0	0	0	0	0	0	0.0370051	0	0.0314828	0	0	0	0	0	0	0	0	0.0853971	0	0	0	0.0422699	0	0.0134517	0.0113779	0	0	0	0	0	0	0	0	0
216	0	0	0	0	0	0	0	0	0	0	0	0	0	0	0	0	0	0	0	0	0	0	0	0	0.0853971	0	0	0	0	0	0.0134517	0	0	0	0	0	0	0	0	0	0
219	0	0	0	0	0	0	0	0	0	0	0	0	0	0	0	0	0	0	0	0	0	0	0	0	0	0	0	0	0	0	0	0	0	0	0	0	0	0	0	0	0
220	0	0	0	0	0	0	0	0	0	0	0	0	0	0	0	0	0	0	0	0	0	0	0	0	0	0	0	0	0	0	0	0	0	0	0	0	0	0	0	0	0
221	0	0	0	0	0	0	0	0	0	0	0	0	0	0	0	0	0	0	0	0	0	0	0	0	0	0	0	0	0	0	0	0	0	0	0	0	0	0	0	0	0
222	0	0	0	0	0	0	0	0	0	0	0	0	0	0	0	0	0	0	0	0	0	0	0	0	0.0121996	0	0	0	0	0	0	0	0	0	0	0	0	0	0	0	0
224	0.467186	0.220573	0.277971	0.423829	2.66564	0.0309725	0.0427442	1.52803	0.287993	0.151255	0.632841	0.0308928	0.0659631	0.0986802	0.212675	0	0.313321	0.0825679	0.147167	0.4245	0.591225	0.496957	0.666257	0.146275	0.402586	0.143596	0.297471	0.264067	0.317024	0.141813	0.242131	0.648538	0.127732	0.0223939	0.607822	0.0859634	0.166997	0.421872	0	1.58813	0.0109266
225	0	0	0	0	0	0	0	0	0	0	0	0	0	0	0	0	0	0	0	0	0	0	0	0	0	0	0	0	0	0	0	0	0	0	0	0	0	0	0	0	0
226	0	0	0	0	0	0	0	0	0	0	0	0	0	0	0	0	0	0	0	0	0	0	0	0	0	0	0	0	0	0	0	0	0	0	0	0	0	0	0	0	0
227	0	0	0	0	0	0	0	0	0	0	0	0	0	0	0	0	0	0	0	0	0	0	0	0	0	0	0	0	0	0	0	0	0	0	0	0	0	0	0	0	0
228	0	0	0	0	0	0	0	0	0	0	0	0	0	0	0	0	0	0	0	0	0	0	0	0	0	0	0	0	0	0	0	0	0	0	0	0	0	0	0	0	0
230	0	0	0	0	0	0	0	0	0	0	0	0	0	0	0	0	0	0	0	0	0	0	0	0	0	0	0	0	0	0	0	0	0	0	0	0	0	0	0	0	0
231	0	0	0	0	0	0	0	0	0	0	0	0	0	0	0	0	0	0	0	0	0	0	0	0	0	0	0	0	0	0	0	0	0	0	0	0	0	0	0	0	0
232	0	0	0	0	0	0	0	0	0	0	0	0	0	0	0	0	0	0	0.0490557	0	0	0	0	0	0	0	0	0	0	0	0	0.0113779	0	0	0	0	0	0	0	0	0
233	0	0	0	0	0	0	0	0	0	0	0	0	0	0	0	0	0	0	0	0	0	0	0	0	0	0	0	0	0	0	0	0	0	0	0	0	0	0	0	0	0
234	0	0	0	0	0	0	0	0	0	0	0	0	0	0	0	0	0	0	0	0	0	0	0	0	0	0	0	0	0	0	0	0	0	0	0	0	0	0	0	0	0
235	0	0	0	0	0	0	0	0	0	0	0	0	0	0	0	0	0	0	0.269806	0	0	0	0	0	0	0	0	0	0.0105675	0	0	0	0	0	0	0	0	0	0	0	0
236	0	0	0	0	0	0	0	0	0	0	0	0	0	0	0	0	0	0	0.0981114	0	0	0	0	0	0	0	0	0	0	0	0	0	0	0	0	0	0	0	0	0	0
239	0.0222469	0	0.0694927	0	0.0109697	0.175511	0.0213721	0.0303582	0	0.0504185	0.022205	0.0102976	0	0.012335	0.106338	0.0629657	0.0101071	0.0722469	0.147167	0	0.0414895	0.0507099	0	0.323895	0.0121996	0.516944	0.0371839	0.477351	0.16908	0.239991	0.484262	0.341336	0.58189	0.0335909	0.0660677	0	0.563615	0.989778	0.0204123	0.269878	1.11451
241	0	0	0	0	0	0	0	0	0	0	0	0	0	0	0	0	0	0	0	0	0	0	0	0	0	0	0	0	0	0	0	0	0	0	0	0	0	0	0	0	0
242	0	0	0	0	0	0	0	0	0	0	0	0	0	0	0	0	0	0	0	0	0	0	0	0	0	0	0	0	0	0	0	0	0	0	0	0	0	0	0	0	0
244	0	0	0	0	0.0329092	0	0	0	0	0	0	0	0.0109938	0	0	0	0	0	0.147167	0	0	0	0	0	0.0121996	0.0143596	0	0	0	0	0.0134517	0.0113779	0	0	0	0	0	0	0	0	0
246	0	0	0	0	0	0	0	0	0	0	0	0	0	0	0	0	0	0	0	0	0	0	0	0	0	0	0	0	0	0	0	0	0	0	0	0	0	0	0	0	0
248	0	0	0	0	0	0	0	0	0	0	0	0	0	0	0	0	0	0	0	0	0	0	0	0	0	0	0	0	0	0	0	0	0	0	0	0	0	0	0	0	0
249	0	0	0	0	0	0	0	0	0	0	0	0	0	0	0	0	0	0	0	0	0	0	0	0	0	0	0	0	0	0	0	0	0	0	0	0	0	0	0	0	0
253	0	0	0	0	0	0	0	0	0	0	0	0	0	0	0	0	0	0	0	0	0	0	0	0	0	0	0	0	0.0105675	0	0	0	0.0709622	0	0	0.0122805	0	0	0	0	0
254	0	0	0	0	0	0	0	0	0	0	0	0	0	0	0	0	0	0	0	0	0	0	0	0	0	0	0	0	0	0	0	0	0	0	0	0	0	0	0	0	0
257	0	0	0	0	0	0	0	0	0	0	0	0	0	0	0	0	0	0	0	0	0	0	0	0	0	0	0	0	0	0	0.0134517	0	0	0	0	0	0	0	0	0	0
258	0	0	0	0	0	0	0.0213721	0	0	0	0	0	0	0	0	0	0	0	0.147167	0	0	0	0	0	0.0121996	0	0	0	0	0	0	0	0	0	0	0	0	0	0	0	0
259	0	0	0	0	0	0	0	0	0	0	0	0	0	0	0	0	0	0	0	0	0	0	0	0	0	0	0	0	0	0	0	0	0	0	0	0	0	0	0	0	0
260	0	0	0	0	0	0	0	0	0	0	0	0	0	0	0	0	0	0	0	0	0	0	0	0	0	0	0	0	0	0	0	0	0	0	0	0	0	0	0	0	0
261	0	0	0	0	0.0219394	0	0	0	0	0	0	0	0	0	0	0.0104943	0	0	0	0	0	0	0	0	0.0121996	0	0	0	0	0	0	0.0113779	0.0141924	0	0	0	0	0	0	0	0
262	0	0	0	0	0	0	0	0	0	0	0	0	0	0	0	0	0	0	0	0	0	0	0	0	0	0	0	0	0	0	0	0	0	0	0	0	0	0	0	0	0
263	0	0	0	0	0	0	0	0	0	0	0	0	0	0	0	0	0	0	0	0	0	0	0	0	0	0	0	0	0	0	0	0	0	0	0	0	0	0	0	0	0
266	0	0	0	0	0	0	0	0	0	0	0	0	0.0109938	0	0	0.0104943	0	0	0.269806	0	0	0	0	0	0	0	0	0	0	0	0	0.0113779	0	0	0	0	0	0	0	0	0
267	0	0	0	0	0	0	0	0	0	0	0	0	0	0	0	0	0	0	0	0	0	0	0	0	0	0	0	0	0	0	0	0	0	0	0	0	0	0	0	0	0
268	0	0	0	0	0	0	0	0	0	0	0	0	0	0	0	0.0209886	0	0	0	0	0	0	0	0	0.0243992	0	0	0	0	0	0	0	0	0	0	0	0	0	0	0	0
269	0	0	0	0.023546	0.0219394	0	0	0	0	0	0	0	0	0	0	0.0314828	0	0	0	0	0	0	0	0	0.0243992	0.0143596	0	0	0	0	0.0134517	0	0	0	0	0	0	0	0	0	0
270	0	0	0	0	0	0	0	0	0	0	0	0	0	0	0	0	0	0	0	0	0	0	0	0	0	0	0	0	0	0	0	0	0	0	0	0	0	0	0	0	0
271	0	0	0	0	0	0	0	0	0	0	0	0	0	0	0	0	0	0	0	0	0	0	0	0	0	0	0	0	0	0	0	0	0	0	0	0	0	0	0	0	0
272	0	0	0	0	0	0	0	0	0	0	0	0	0	0	0	0	0	0	0	0	0	0	0	0	0	0	0	0	0	0	0	0	0	0	0	0	0	0	0	0	0
273	0	0	0	0	0	0	0	0	0	0	0	0	0	0	0	0.0209886	0.0101071	0	0.0490557	0	0	0	0	0	0.0731975	0.0143596	0	0	0.0105675	0	0.0134517	0	0.0141924	0	0	0	0	0	0	0	0
276	0	0	0	0	0	0	0	0	0	0	0	0	0.0109938	0	0	0	0	0	0	0	0	0	0	0	0	0	0	0	0	0	0	0	0	0	0	0	0.031312	0	0	0	0
277	0	0	0	0	0	0	0	0	0	0	0	0	0	0	0	0	0	0	0	0	0	0	0	0	0	0	0	0	0	0	0	0	0	0	0	0	0	0	0.0204123	0	0
278	0	0	0	0	0	0	0	0	0	0	0	0	0	0	0	0	0	0	0	0	0	0	0	0	0	0	0	0	0	0	0	0	0	0	0	0	0	0	0	0	0
282	0.0111235	0.0401043	0	0.023546	0.0219394	0	0.10686	0.0101194	0.0221533	0.0201674	0.255357	0	0.0659631	0	0	0.44076	0.0606428	0.10321	0.515085	0.0101071	0.373405	0	0	0.0417929	0.0731975	0	0.359445	0.0203128	0.0105675	0.0981782	0.0672585	0.216179	0.454158	0	0.105708	0.0982439	0	0.0486776	0.0816493	0.0103799	0
283	0	0	0	0	0	0	0	0	0	0	0	0	0	0	0	0	0	0	0	0	0	0	0	0	0	0	0	0	0	0	0	0	0	0	0	0	0	0	0	0	0
284	0	0	0	0	0.0219394	0	0	0	0	0	0	0	0	0	0	0	0	0	0	0	0	0	0	0	0.0243992	0	0	0	0.0105675	0	0	0	0	0	0	0	0	0	0	0	0
286	0	0	0	0.0470921	0.0329092	0	0	0	0	0	0	0	0.0109938	0	0	0.0104943	0.0202143	0	0.269806	0	0	0	0	0	0.0121996	0.0143596	0	0	0.0105675	0	0	0.0113779	0	0	0	0	0	0	0	0	0
292	0	0	0	0	0	0	0	0	0	0	0	0	0	0	0	0	0	0	0	0	0	0	0	0	0	0	0	0	0	0	0	0	0	0	0	0	0	0	0	0	0
293	0	0	0	0	0	0	0	0	0	0	0	0	0	0	0	0	0	0	0	0	0	0	0	0	0	0	0	0	0	0	0	0	0	0	0	0	0	0	0	0	0
295	0	0	0	0	0.0219394	0	0.0213721	0	0	0.0100837	0	0	0.0109938	0	0	0.262357	0	0.010321	0	0.0101071	0.0103724	0	0	0	0.0731975	0	0	0	0	0	0.0134517	0	0.0851547	0	0.0264271	0	0	0	0	0	0
296	0	0	0	0	0	0	0	0	0	0	0	0	0	0	0	0	0	0	0	0	0	0	0	0	0	0	0	0	0	0	0	0	0	0	0	0	0	0	0	0	0
297	0	0	0	0	0	0	0	0	0	0	0	0	0	0	0	0	0	0	0	0	0	0	0	0	0	0	0	0	0	0	0	0	0	0	0	0	0	0	0	0	0
298	0	0	0	0	0	0	0	0	0	0	0	0	0	0	0	0	0	0	0	0	0	0	0	0	0	0	0	0	0	0	0	0	0	0	0	0	0	0	0	0	0
299	0.266963	0.0300782	0.428538	0.188368	0.0438789	2.60169	0.0427442	0.252985	0.0664599	0.504185	0.555124	0.0308928	0	1.61589	0.659294	0.0209886	0.0404285	0.010321	0	0.303214	0.207447	0.344828	0.112751	0.877651	0.146395	1.33544	0.0123946	0.264067	0.8771	0.130904	0.874361	0.580271	0.0425773	0.134363	0.0132135	0.51578	2.30665	0.308291	0.459277	0.892672	2.19624
303	0	0	0	0.0470921	0.0219394	0	0	0	0	0	0	0	0	0	0	0	0	0	0.147167	0	0	0	0	0	0	0	0	0	0	0	0	0	0	0	0	0	0	0	0	0	0
304	0	0	0	0	0	0	0	0	0	0	0	0	0	0	0	0	0	0	0	0	0	0	0	0	0	0	0	0	0	0	0	0	0	0	0	0	0	0	0	0	0
305	0	0	0	0	0	0	0	0	0	0	0	0	0	0	0	0	0	0	0	0	0	0	0	0	0	0	0	0	0	0	0	0	0	0	0	0	0	0	0	0	0
307	0	0	0	0	0	0	0	0	0	0	0	0	0	0	0	0	0	0	0	0	0	0	0	0	0	0	0	0	0	0	0	0	0	0	0	0	0	0	0	0	0
308	0	0	0	0	0	0	0	0	0	0	0	0	0	0	0	0	0	0	0	0	0	0	0	0	0	0	0	0	0	0	0	0	0	0	0	0	0	0	0	0	0
310	0	0	0	0	0	0	0	0	0	0	0	0	0	0	0	0	0	0	0	0	0	0	0	0	0	0	0	0	0	0	0	0	0	0	0	0	0	0	0	0	0
313	0	0	0	0	0	0	0	0	0	0	0	0	0	0	0	0	0	0	0	0	0	0	0	0	0	0	0	0	0	0	0	0.0113779	0	0	0	0	0	0	0	0	0
315	0	0	0	0	0	0	0	0	0	0	0	0	0	0	0	0	0	0	0	0	0	0	0	0	0	0	0	0	0	0	0	0	0	0	0	0	0	0	0	0	0
317	0	0	0	0	0	0	0	0	0	0	0	0	0	0	0	0	0	0	0	0	0	0.010142	0	0	0	0	0	0	0	0	0	0	0	0	0	0	0	0	0	0	0
319	0	0	0	0	0.0219394	0	0	0	0	0	0	0	0	0	0	0	0	0	0.0490557	0	0	0	0	0	0	0	0	0	0	0	0	0	0	0	0	0	0	0	0	0	0
320	0	0	0	0	0	0	0	0	0	0	0	0	0	0	0	0.0104943	0	0	0	0	0	0	0	0	0.0121996	0	0	0	0	0	0	0	0.0993471	0	0.0264271	0	0	0	0	0	0
321	0	0	0	0	0	0	0	0	0	0	0	0	0	0	0	0	0	0	0	0	0	0	0	0	0.0121996	0	0	0	0	0	0	0	0	0	0	0	0	0	0	0	0
324	0	0	0	0	0	0	0	0	0	0	0	0	0	0	0	0	0	0	0	0	0	0	0	0	0	0	0	0	0	0	0	0	0	0	0	0	0	0	0	0	0
325	0	0	0	0	0	0	0	0	0	0	0	0	0	0	0	0	0	0	0	0	0	0	0	0	0	0	0	0	0	0	0	0	0	0	0	0	0	0	0	0	0
326	0	0	0	0	0	0	0	0	0	0	0	0	0	0	0	0	0	0	0	0	0	0	0	0	0	0	0	0	0	0	0	0	0	0	0	0	0	0	0	0	0
327	0	0	0	0	0	0	0	0	0	0	0	0	0	0	0	0	0	0	0	0	0	0	0	0	0	0	0	0	0	0	0	0	0	0	0	0	0	0	0	0	0
331	0	0	0	0	0	0	0	0	0	0	0	0	0	0	0	0	0	0	0	0	0	0	0	0	0	0	0	0	0	0	0	0	0	0	0	0	0	0	0	0	0
332	0	0	0	0	0	0	0	0	0	0	0	0	0	0	0	0	0	0	0	0	0	0	0	0	0	0	0	0	0	0	0	0	0	0	0	0	0	0	0	0	0
333	0	0	0	0	0	0	0	0	0	0	0	0	0	0	0	0	0	0	0	0	0	0	0	0	0	0	0	0	0	0	0	0	0	0	0	0	0	0	0	0	0
334	0	0	0	0	0	0	0	0	0	0	0	0	0	0	0	0	0	0	0	0	0	0	0	0	0	0	0	0	0	0	0	0	0	0	0	0	0	0	0	0	0
335	0	0	0	0	0	0	0	0	0	0	0	0	0	0	0	0	0	0	0	0	0	0	0	0	0	0	0	0	0.0105675	0	0	0	0	0	0	0	0	0	0	0	0
336	0	0	0	0	0	0	0	0	0	0	0	0	0	0	0	0	0	0	0	0	0	0	0	0	0	0	0	0	0	0	0	0.0227557	0	0	0	0	0	0	0	0	0
338	0	0	0	0	0	0	0	0	0	0	0	0	0.0109938	0	0	0	0	0	0.0490557	0	0	0	0	0	0.0121996	0	0	0	0.0211349	0	0	0	0	0	0	0	0	0	0	0	0
339	0	0	0	0	0	0	0	0	0	0	0	0	0	0	0	0	0	0	0	0	0	0	0	0	0	0	0	0	0	0	0	0	0	0	0	0	0	0	0	0	0
340	0	0	0	0	0	0	0	0	0	0	0	0	0	0	0	0	0	0	0	0	0	0	0	0	0	0	0	0	0	0	0	0	0	0	0	0	0	0	0	0	0
341	0	0	0	0	0	0	0	0	0	0	0	0	0	0	0	0	0	0	0	0	0	0	0	0	0.0243992	0	0	0	0	0	0	0	0	0	0	0	0	0	0	0	0
342	0	0	0	0	0	0	0	0	0	0	0	0	0	0	0	0	0	0	0	0	0	0	0	0	0	0	0	0	0	0	0	0	0	0	0	0	0	0	0	0	0
343	0	0	0	0	0.0109697	0	0	0	0	0	0	0	0	0	0	0	0	0	0.147167	0	0	0	0	0	0	0	0	0	0	0	0	0	0	0	0	0	0	0	0	0	0
344	0	0	0	0	0	0	0	0	0	0	0	0	0	0	0	0.0209886	0	0	0.0490557	0	0.0103724	0	0	0	0	0.0143596	0	0	0.0105675	0	0	0	0	0	0	0	0	0	0	0	0
346	0	0	0	0	0	0	0	0	0	0	0	0	0	0	0	0	0	0	0	0	0	0	0	0	0	0	0	0	0	0	0	0	0	0	0	0	0	0	0	0	0
347	0	0	0	0	0	0	0	0	0	0	0	0	0	0	0	0	0	0	0	0	0	0	0	0	0	0	0	0	0	0	0	0	0	0	0	0	0	0	0	0	0
350	0	0	0	0	0	0	0	0	0	0	0	0	0	0	0	0	0	0	0	0	0	0	0	0	0	0	0	0	0	0	0	0	0	0	0	0	0	0	0	0	0
351	0	0	0	0	0	0	0	0	0	0	0	0	0	0	0	0	0	0	0	0	0	0	0	0	0	0	0	0	0	0	0	0	0	0	0	0	0	0	0	0	0
352	0	0	0	0	0	0	0	0	0	0	0	0	0	0	0	0	0	0	0	0	0	0	0	0	0.0121996	0	0	0	0	0	0	0	0	0	0	0	0	0	0	0	0
353	0	0	0	0	0.0109697	0	0	0	0	0	0	0	0	0	0	0	0	0	0	0	0	0	0	0	0	0	0	0	0	0	0	0	0	0	0	0	0	0	0	0	0
354	0	0	0	0.0470921	0	0	0	0	0	0	0	0	0	0	0	0.0104943	0.0101071	0	0.269806	0	0	0	0	0	0.0243992	0	0	0	0	0	0	0	0	0	0	0	0	0	0	0	0
356	0	0	0	0	0.0109697	0	0	0	0	0	0	0	0	0	0	0	0	0	0	0	0	0	0	0	0	0	0	0	0	0	0	0	0	0	0	0	0	0	0	0	0
357	0	0	0	0	0	0	0	0	0	0	0	0	0	0	0	0	0	0	0	0	0	0	0	0	0.0121996	0	0	0	0	0	0	0	0	0	0	0	0	0	0	0	0
358	0	0	0	0	0	0	0	0	0	0	0	0	0	0	0	0	0	0	0	0	0	0	0	0	0	0	0	0	0	0	0	0	0	0	0	0	0	0	0	0	0
359	0	0	0	0	0	0	0	0	0	0	0	0	0	0	0	0	0	0	0	0	0	0	0	0	0.0243992	0	0	0	0	0	0	0	0	0	0	0	0	0	0	0	0
362	0	0	0	0	0	0	0	0	0	0	0	0	0	0	0	0.0209886	0	0	0.0490557	0	0	0	0	0	0.0243992	0	0	0	0	0	0	0.0113779	0	0	0	0	0	0	0	0	0
363	0	0	0	0	0	0	0	0	0	0	0	0	0	0	0	0	0	0	0	0	0	0	0	0	0	0	0	0	0	0	0	0	0	0	0	0	0	0	0	0	0
364	0	0	0	0	0	0	0	0	0	0	0	0	0	0	0	0	0	0	0	0	0	0	0	0	0	0	0	0	0	0	0	0	0	0	0	0	0	0	0	0	0
365	0	0	0	0	0	0	0	0	0	0	0	0	0	0	0	0	0	0	0	0	0	0	0	0	0.0121996	0	0	0	0	0	0	0	0	0	0	0	0	0	0	0	0
366	0	0	0	0.0470921	0.0219394	0	0	0	0	0	0	0	0	0	0	0	0	0	0	0	0	0	0	0	0	0	0	0	0	0	0	0	0	0	0	0	0	0	0	0	0
367	0	0	0	0	0	0	0	0	0	0	0	0	0	0	0	0	0	0	0	0	0	0	0	0	0	0	0	0	0	0	0	0	0	0	0	0	0	0	0	0	0
368	0	0	0	0	0	0	0	0	0	0	0	0	0	0	0	0	0	0	0.0490557	0	0	0	0	0.0104482	0.0121996	0	0	0	0.0211349	0	0	0	0	0	0	0	0	0	0	0	0
371	0	0	0	0	0	0	0	0	0	0	0	0	0	0	0	0	0	0	0	0	0	0	0	0	0	0	0	0	0	0	0	0	0	0.0223939	0	0	0	0	0	0	0
372	0	0	0	0	0.0109697	0	0	0	0	0	0	0	0	0	0	0	0	0	0.0490557	0	0	0	0	0	0.0365988	0	0	0	0.0105675	0	0	0	0	0	0	0	0	0	0	0	0
373	0	0	0	0	0	0	0	0	0	0	0	0	0	0	0	0	0	0	0	0	0	0	0	0	0	0	0	0	0	0	0	0	0	0	0	0	0	0	0	0	0
376	0	0	0	0	0	0	0	0	0	0	0	0	0	0	0	0	0	0	0	0	0	0	0	0	0	0	0	0	0	0	0	0	0	0	0	0	0	0	0	0	0
379	0	0	0	0	0	0	0	0	0	0	0	0	0	0	0	0.0104943	0.0101071	0	0	0	0	0	0	0	0	0	0	0	0	0	0	0	0	0	0	0	0	0	0	0	0
382	0	0	0	0	0	0	0	0	0	0	0	0	0	0	0	0	0	0	0	0	0	0	0	0	0	0	0	0	0	0	0	0	0	0	0	0	0	0	0	0	0
383	0.222469	0.0100261	0	0	0.0219394	0	0	0	0	0.0100837	0	0	0	1.18416	1.64823	0	0	0	0	0	0	0	0	0	0	2.24009	0	0	0.243052	0	0	0	0	0	0	0	0.0104373	0	0	0	0
384	0	0	0	0	0	0	0	0	0	0	0	0	0	0	0	0	0	0	0	0	0	0	0	0	0	0	0	0	0	0	0	0	0	0	0	0	0	0	0	0	0
385	0	0	0	0	0	0	0	0	0	0	0	0	0	0	0	0	0	0	0	0	0	0	0	0	0	0	0	0	0	0	0	0	0	0	0	0	0	0	0	0	0
386	0	0	0	0	0	0	0	0	0	0	0	0	0	0	0	0	0	0	0	0	0	0	0	0	0	0	0	0	0	0	0	0	0	0	0	0	0	0	0	0	0
390	0	0	0	0	0	0	0	0	0	0	0	0	0	0	0	0	0	0	0	0	0	0	0	0	0	0	0	0	0	0	0	0.0113779	0	0	0	0	0	0	0	0	0
389	0	0	0	0	0.0109697	0	0	0	0	0	0	0	0	0	0	0	0	0	0.466029	0	0	0	0	0	0.0243992	0	0	0	0	0	0.0134517	0	0	0	0	0	0	0	0	0	0
391	0	0	0	0	0	0	0	0	0	0	0	0	0	0	0	0	0	0	0	0	0	0	0	0	0	0	0	0	0	0	0	0	0	0	0	0	0	0	0	0	0
392	0	0	0	0	0	0	0	0	0	0	0	0	0.0219877	0.012335	0	0	0	0	0	0	0	0	0	0	0	0	0	0	0	0	0	0	0	0	0	0	0	0	0	0	0
394	0	0	0	0	0	0	0	0	0	0	0	0	0	0	0	0	0	0	0	0	0	0	0	0	0.0121996	0	0	0	0	0	0	0	0	0	0	0	0	0	0	0	0
396	0	0	0	0	0	0	0	0	0	0	0	0	0	0	0	0	0	0	0	0	0	0	0	0	0	0	0	0	0	0	0	0	0	0	0	0	0	0	0	0	0
397	0	0	0	0	0.0219394	0	0	0	0	0	0	0	0	0	0	0	0	0	0.0981114	0	0	0	0	0	0	0	0	0	0.0105675	0	0	0	0	0	0	0	0.0104373	0	0	0	0
400	0	0	0	0	0	0	0	0	0	0	0	0	0	0	0	0	0	0	0	0	0	0	0	0	0	0	0	0	0	0	0	0	0	0	0	0	0	0	0	0	0
402	0	0	0	0	0	0	0	0	0	0	0	0	0	0	0	0	0	0	0	0	0	0	0	0	0	0	0	0	0	0	0	0	0	0	0	0	0	0	0	0	0
405	0	0	0	0	0	0	0	0	0	0	0	0	0	0	0	0	0	0	0	0	0	0	0	0	0	0	0	0	0	0	0	0	0	0	0	0	0	0	0	0	0
406	0	0	0	0	0	0	0	0	0	0	0	0	0	0	0	0	0	0	0.0490557	0	0	0	0	0	0.0121996	0	0	0	0	0	0	0	0	0	0	0	0	0	0	0	0
407	0	0	0	0	0	0	0	0	0	0	0	0	0	0	0	0	0	0	0	0	0	0	0	0	0	0	0	0	0	0	0	0	0	0	0	0	0	0	0	0	0
409	0	0.0100261	0	0	0	0	0	0	0	0	0	0	0	0	0	0	0	0	0	0	0	0	0	0	0	0.0287191	0	0	0	0	0	0	0	0	0	0	0	0	0	0	0.0109266
410	0	0	0	0	0	0	0	0	0	0	0	0	0	0	0	0	0	0	0	0	0	0	0	0	0.0121996	0	0	0	0	0	0	0	0	0	0	0	0	0	0	0	0
411	0	0	0	0	0	0	0	0	0	0	0	0	0	0	0	0.0104943	0.0101071	0	0	0	0	0	0	0	0	0	0	0	0	0	0	0	0	0	0	0	0	0	0	0	0
413	0	0	0	0	0	0	0	0	0	0	0	0	0	0	0	0	0	0	0	0	0	0	0	0	0	0	0	0	0	0	0	0	0	0	0	0	0	0	0	0	0
414	0	0	0	0	0	0	0	0	0	0	0	0	0	0	0	0	0	0	0	0	0	0	0	0	0	0	0	0	0	0	0	0	0	0	0	0	0	0	0	0	0
416	0	0	0	0.023546	0	0	0	0	0	0	0	0	0.0219877	0	0	0.0104943	0.0303214	0	0.220751	0	0	0	0	0	0.0365988	0	0	0	0.0422699	0	0	0	0	0	0	0	0	0	0	0	0
417	0	0	0	0	0	0	0	0	0	0	0	0	0	0	0	0	0	0	0	0	0	0	0	0	0	0	0	0	0	0	0	0	0	0.011197	0	0	0	0	0	0	0
419	0	0	0	0	0	0	0	0	0	0	0	0	0	0	0	0	0	0	0.0490557	0	0	0	0	0	0	0	0	0	0.0105675	0	0	0	0	0	0	0	0	0	0	0	0
420	0	0	0	0	0	0	0	0	0	0	0	0	0	0	0	0	0	0	0	0	0	0	0	0	0.0121996	0	0	0	0	0	0.0134517	0	0	0	0	0	0	0	0	0	0
421	0	0	0	0	0	0	0	0	0	0	0	0	0	0	0	0	0	0	0	0	0	0	0	0	0	0	0	0	0	0	0	0	0	0	0	0	0	0	0	0	0
425	0	0	0	0	0	0	0	0	0	0	0	0	0	0	0	0	0	0	0	0	0	0	0	0	0	0	0	0	0	0	0	0	0	0	0	0	0	0	0	0	0
426	0	0	0	0	0	0	0	0	0	0	0	0	0	0	0	0.0104943	0	0	0	0	0	0	0	0	0.0121996	0	0	0	0.0211349	0	0	0	0	0	0	0	0	0	0	0	0
427	0	0	0	0	0	0	0	0	0	0	0	0	0	0	0	0	0	0	0	0	0	0	0	0	0	0	0	0	0	0	0	0	0	0	0	0	0	0	0	0	0
428	0	0	0	0	0	0	0	0	0	0	0	0	0	0	0	0	0	0	0	0	0	0	0	0	0	0	0	0	0.0105675	0	0	0.0113779	0	0	0	0	0.104373	0	0	0	0
429	0	0	0	0	0	0	0	0	0	0	0	0	0	0	0	0.0104943	0	0	0	0	0	0.010142	0	0	0	0	0	0	0.0105675	0	0.0134517	0	0	0	0	0	0	0	0	0	0
433	0	0	0	0	0	0	0	0	0	0	0	0	0	0	0	0	0	0	0	0	0	0	0	0	0	0	0	0	0	0	0	0	0	0	0	0	0	0	0	0	0
434	0	0	0	0	0	0	0	0	0	0	0	0	0	0	0	0	0	0	0	0	0	0	0	0	0	0	0	0	0	0	0	0	0	0	0	0	0.0417493	0	0	0	0
436	0	0	0	0	0	0	0	0	0	0	0	0	0	0	0	0	0	0	0	0	0	0	0	0	0	0	0	0	0	0	0	0	0	0	0	0	0	0	0	0	0
438	0	0	0	0	0.0109697	0	0	0	0	0	0	0	0	0	0	0	0	0	0	0	0	0	0	0	0.0121996	0	0	0	0	0	0	0	0	0	0	0	0	0	0	0	0
439	0	0	0	0	0	0	0	0	0	0	0	0	0	0	0	0	0	0	0.147167	0	0	0	0	0	0.0121996	0	0	0	0	0	0	0	0	0	0	0	0	0	0	0	0
441	0	0	0	0	0	0	0	0	0	0	0	0	0	0	0	0	0	0	0.0981114	0	0	0	0	0	0.0121996	0	0	0	0.0105675	0	0	0	0	0	0	0	0	0	0	0	0
440	0	0	0	0.023546	0	0	0	0	0	0	0	0	0	0	0	0	0	0	0	0	0	0	0	0	0	0	0	0	0	0	0	0	0	0	0	0	0	0	0	0	0
442	0	0	0	0	0	0	0	0	0	0	0	0	0	0	0	0	0	0	0	0	0	0	0	0	0	0	0	0	0.0105675	0	0	0	0	0	0	0	0	0	0	0	0
448	0	0	0	0	0	0	0	0	0	0	0	0.0102976	0.0659631	0	0	0	0	0	0.0981114	0	0	0	0	0	0	0	0	0	0	0	0	0	0	0	0	0	0	0	0	0	0
450	0	0	0	0	0	0	0	0	0	0	0	0	0	0	0	0	0	0	0	0	0	0	0	0	0	0	0	0	0	0	0	0	0	0	0	0	0	0	0	0	0
452	0	0	0	0	0	0	0	0	0	0	0	0	0	0	0	0	0	0	0	0	0	0	0	0	0	0	0	0	0	0	0	0	0	0	0	0	0	0	0	0	0
453	0	0	0	0	0	0	0	0	0	0	0	0	0	0	0	0	0	0	0	0	0.0103724	0	0	0	0	0	0	0	0	0	0	0	0	0	0	0	0	0	0	0	0
454	0	0	0	0	0	0	0	0	0	0	0	0	0	0	0	0	0	0	0	0	0	0	0	0	0	0	0	0	0	0	0	0	0	0	0	0	0	0	0	0	0
458	0	0	0	0	0	0	0	0	0	0	0	0	0	0	0	0	0	0	0	0	0	0	0	0	0	0	0	0	0	0	0	0	0	0	0	0	0	0	0	0	0
462	0	0	0	0	0	0	0	0	0	0	0	0	0	0	0	0	0	0	0	0	0	0	0	0	0	0	0	0	0	0	0	0	0	0	0	0	0	0	0	0	0
463	0	0	0	0	0	0	0	0	0	0	0	0	0	0	0	0	0	0	0	0	0	0	0	0	0	0	0	0	0	0	0	0	0	0	0	0	0	0	0	0	0
464	0	0	0	0	0	0	0	0	0	0	0	0	0	0	0	0	0	0	0	0	0	0	0	0	0	0	0	0	0	0	0	0	0	0	0	0	0	0	0	0	0
470	0	0	0	0	0	0	0	0	0	0	0	0	0	0	0	0	0	0	0	0	0	0	0	0	0	0	0	0	0	0	0	0	0	0	0	0	0	0	0	0	0
472	0	0	0	0	0	0	0	0	0	0	0	0	0	0	0	0	0	0	0	0	0	0	0	0	0	0	0	0	0	0	0	0	0	0	0	0	0	0	0	0	0
475	0	0	0	0	0	0	0	0	0	0	0	0	0	0	0	0	0	0	0	0	0	0	0	0	0	0	0	0	0	0	0	0	0	0	0	0	0	0	0	0	0
476	0	0	0	0.0706381	0.0219394	0	0	0	0	0	0	0	0	0	0	0	0.0303214	0	0.56414	0	0	0.010142	0	0	0	0	0	0	0	0	0	0	0.0709622	0	0	0	0	0	0	0	0
478	0	0	0	0	0	0	0	0	0	0	0	0	0	0	0	0	0	0	0	0	0	0	0	0	0	0	0	0	0	0	0	0	0	0	0	0	0	0	0	0	0
480	0.166852	0.0701825	1.72574	0	0.0109697	0.0619451	0	0.293463	0.0664599	0.0705859	0.122127	0	0	0	0.0106338	0	0.171821	0.0516049	0	0.616535	0.0103724	0.121704	0.164002	1.78665	0.0121996	0.157955	0.0123946	0.385944	0.0211349	0.981782	0.645682	0.0227557	0	0.0335909	0	0.945597	0.0104373	0	0.0102062	0.217978	0
481	0	0	0	0	0	0	0	0	0	0	0	0	0	0	0	0	0	0	0	0	0	0	0	0	0	0	0	0	0	0	0	0	0	0	0	0	0	0	0	0	0
482	0	0	0	0	0	0	0	0	0	0	0	0	0	0	0	0	0	0	0	0	0	0	0	0	0	0	0	0	0	0	0	0	0	0	0	0	0	0	0	0	0
486	0	0	0	0	0	0	0	0	0	0	0	0	0	0	0	0	0	0	0	0	0	0	0	0	0.0121996	0	0	0	0.0317024	0	0	0	0.0141924	0	0	0	0	0	0	0	0
490	0	0	0	0.023546	0	0	0	0	0	0	0	0	0	0	0	0	0	0	0.147167	0	0	0	0	0	0.0243992	0.0143596	0	0	0.0105675	0	0.0134517	0	0.0851547	0	0	0	0	0	0	0	0
489	0	0	0	0	0	0	0	0	0	0	0	0	0	0	0	0	0	0	0	0	0	0	0	0	0	0	0	0	0	0	0	0	0	0	0	0	0	0	0	0	0
491	0	0	0	0	0	0	0	0	0	0	0	0	0	0.012335	0	0	0	0	0	0	0	0	0	0	0	0	0	0	0	0	0	0	0	0	0	0	0	0	0	0	0
492	0	0	0	0	0	0	0	0	0	0	0	0	0	0	0	0	0	0	0.0490557	0	0	0	0	0	0.0121996	0	0	0	0	0	0	0	0	0	0	0	0	0	0	0	0
493	0	0	0	0	0	0	0	0	0	0	0	0	0	0	0	0	0	0	0	0	0	0	0	0	0	0	0	0	0	0	0	0	0	0	0	0	0	0	0	0	0
494	0	0	0	0	0	0	0	0	0	0	0	0	0.0109938	0	0	0	0	0	0.147167	0	0	0	0	0	0.0121996	0.0143596	0	0	0.0211349	0	0	0	0.0283849	0	0	0	0	0	0	0	0
495	0	0	0	0	0	0	0	0	0	0	0	0	0	0	0	0	0	0	0	0	0	0	0	0	0	0	0	0	0	0	0	0	0	0	0	0	0	0	0	0	0
496	0	0	0	0	0	0	0	0	0	0	0	0	0	0	0	0	0	0	0	0	0	0	0	0	0	0	0	0	0	0	0	0	0	0	0	0	0	0	0	0	0
497	0	0	0	0.023546	0	0	0	0	0	0	0	0	0.0109938	0	0	0	0	0	0	0	0.0103724	0	0	0	0.0243992	0	0	0	0.0105675	0	0	0	0	0	0	0	0	0	0	0	0
500	0	0	0	0	0	0	0	0	0	0	0	0	0	0	0	0	0	0	0	0	0	0	0	0	0	0	0	0	0	0	0	0	0	0	0	0	0	0	0	0	0
501	0	0	0	0	0	0	0	0	0	0	0	0	0	0	0	0	0	0	0	0	0	0	0	0	0	0	0	0	0	0	0	0	0	0	0	0	0	0	0	0	0
502	0	0	0	0	0.0219394	0	0	0	0	0	0	0	0	0	0	0.0104943	0	0	0.318862	0	0	0	0	0	0	0	0	0	0	0	0	0	0	0	0	0	0	0	0	0	0
503	0	0	0	0	0	0	0	0	0	0	0	0	0	0	0	0	0	0	0	0	0	0	0	0	0	0	0	0	0	0	0	0	0	0	0	0	0	0	0	0	0
505	0	0	0	0	0	0	0	0	0	0	0	0	0	0	0	0	0	0	0.0981114	0	0	0	0	0	0	0	0	0	0.0422699	0	0	0.0113779	0	0	0	0	0	0	0	0	0
506	0	0	0	0	0	0	0	0	0	0	0	0	0	0	0	0	0	0	0	0	0	0	0	0	0	0	0	0	0	0	0	0	0	0	0	0	0	0	0	0	0
508	0	0	0	0	0	0	0.0213721	0.0101194	0.0221533	0	0	0	0	0	0	0	0	0	0	0.0606428	0	0	0	0	0	0	0.111552	0	0	0	0	0	0	0.156757	0.0528541	0	0	0	0	0	9.24388
510	0.25584	0.110287	0.150568	0.329644	0.680123	0.0206484	0.0641163	0.920866	0.0886132	0.0201674	0.344177	0.0205952	0.0439754	0.0740101	0.0744364	0	0.192036	0.0412839	0.0981114	0.131393	0.435639	0.344828	0.328003	0.0522411	0.109796	0.100517	0.0743679	0.11172	0.105675	0.0436348	0.0672585	0.432359	0.0425773	0.011197	0.171776	0.0368415	0	0.129807	0	0.249118	0
511	0	0	0	0	0	0	0	0	0	0	0	0	0	0	0	0	0	0	0	0	0	0	0	0	0.0121996	0	0	0	0	0	0	0	0	0	0	0	0	0	0	0	0
512	0	0	0	0	0	0	0	0	0	0	0	0	0	0	0	0	0	0	0	0	0	0	0	0	0	0	0	0	0	0	0	0	0	0	0	0	0	0	0	0	0
513	0	0	0	0	0	0	0	0	0	0	0	0	0	0	0	0	0	0	0	0	0	0	0	0	0	0	0	0	0	0	0	0	0	0	0	0	0	0	0	0	0
515	0	0	0	0	0	0	0	0	0	0	0	0	0	0	0	0	0	0	0	0	0	0	0	0	0	0	0	0	0	0	0	0	0	0	0	0	0	0	0	0	0
517	0	0	0	0	0	0	0	0	0	0	0	0	0	0	0	0	0	0	0	0	0	0	0	0	0	0	0	0	0	0	0	0	0	0	0	0	0	0	0	0	0
518	0	0	0	0	0	0	0	0	0	0	0	0	0	0	0	0	0	0	0	0	0	0	0	0	0	0	0	0	0	0	0	0	0	0	0	0	0	0	0	0	0
519	0	0	0	0.11773	0	0	0	0	0	0	0	0	0.0219877	0	0	0	0	0	0.981114	0	0	0	0	0	0.0121996	0	0	0	0.0739723	0	0.0134517	0	0	0	0	0	0	0	0	0	0
520	0	0	0	0	0	0	0	0	0	0	0	0	0	0	0	0	0	0	0	0	0	0	0	0	0	0	0	0	0	0	0	0	0	0	0	0	0	0	0	0	0
522	0	0	0	0	0	0	0	0	0	0	0	0	0	0	0	0	0	0	0	0	0	0	0	0	0	0	0	0	0	0	0	0	0	0	0	0	0	0	0	0	0
523	0	0	0	0	0	0	0	0	0	0	0	0	0	0	0	0	0	0	0	0	0	0	0	0	0	0	0	0	0	0	0	0	0	0	0	0	0	0	0	0	0
524	0	0	0	0.023546	0.0329092	0	0	0	0	0	0	0	0.0109938	0	0	0	0	0	0	0	0	0	0	0	0.0853971	0	0	0	0	0	0	0	0	0	0	0	0	0	0	0	0
525	0	0	0	0	0	0	0	0	0	0	0	0	0	0	0	0	0.0101071	0	0	0	0	0	0	0	0	0	0	0	0	0	0	0	0	0	0	0	0	0	0	0	0
526	0	0	0	0.023546	0.0329092	0	0	0	0	0	0	0	0	0	0	0.0104943	0.0101071	0	0	0	0	0	0	0	0.0121996	0	0	0	0	0	0	0.0113779	0	0	0	0	0	0	0	0	0
530	0	0	0	0.023546	0	0	0	0	0	0	0	0	0	0	0	0	0	0	0.318862	0	0	0	0	0	0	0	0	0	0	0	0	0	0	0	0	0	0	0	0	0	0
534	0	0	0	0	0	0	0	0	0	0	0	0	0	0	0	0	0	0	0	0	0	0	0	0	0	0	0	0	0	0	0	0	0	0	0	0	0	0	0	0	0
537	0	0	0	0	0	0	0	0	0	0	0	0	0	0	0	0	0	0	0	0	0	0	0	0	0.0121996	0.0143596	0	0	0.0317024	0	0	0	0	0	0	0	0	0	0	0	0
540	0	0	0	0	0	0	0	0	0	0	0	0	0	0	0	0	0	0	0	0	0	0	0	0	0	0	0	0	0	0	0	0	0	0	0	0	0	0	0	0	0
542	0	0	0	0	0	0	0	0	0	0	0	0	0	0	0	0	0	0	0	0	0	0	0	0	0	0	0	0	0.0105675	0	0	0.0113779	0	0	0	0	0	0	0	0	0
544	0	0	0	0	0	0	0	0	0	0	0	0	0	0	0	0	0	0	0	0	0	0.010142	0	0	0.0121996	0	0	0	0.0105675	0	0	0	0	0	0	0	0	0	0	0	0
547	0	0	0	0	0	0	0	0	0	0	0	0	0	0	0	0	0	0	0	0	0	0	0	0	0.0243992	0	0	0	0.0105675	0	0	0	0	0	0	0	0	0	0	0	0
548	0	0	0	0	0	0	0	0	0	0	0	0	0	0	0	0	0	0	0	0	0	0	0	0	0	0	0	0	0	0	0	0	0	0	0	0	0	0	0	0	0
549	0	0	0	0	0	0	0	0	0	0	0	0	0	0	0	0	0	0	0	0	0	0	0	0	0	0	0	0	0	0	0	0	0	0	0	0	0	0	0	0	0
550	0	0	0	0	0.0219394	0	0	0	0	0	0	0	0	0	0	0	0	0	0	0	0	0	0	0	0	0	0	0	0	0	0	0	0	0	0	0	0	0	0	0	0
551	0	0	0	0	0	0	0	0	0	0	0	0	0	0	0	0.0209886	0	0	0	0	0	0	0	0	0	0	0	0	0	0	0	0	0	0	0	0	0	0	0	0	0
553	0	0	0	0	0	0	0	0	0	0	0	0	0	0	0	0	0	0	0	0	0	0	0	0	0	0	0	0	0	0	0	0	0	0	0	0	0	0	0	0	0
555	0	0	0	0	0	0	0	0	0	0	0	0	0	0	0	0	0	0	0	0	0	0	0	0	0.0121996	0	0	0	0	0	0	0	0	0	0	0	0	0	0	0	0
556	0	0	0	0	0	0	0	0	0	0	0	0	0	0	0	0	0	0	0	0	0	0	0	0	0.0121996	0	0	0	0	0	0	0	0	0	0	0	0	0	0	0	0
557	0	0	0	0	0	0	0	0	0	0	0	0	0	0	0	0	0	0	0	0	0	0	0	0	0	0	0	0	0	0	0	0	0	0	0	0	0	0	0	0	0
559	0	0	0	0	0	0	0	0	0	0	0	0	0	0	0	0	0	0	0	0	0	0	0	0	0	0	0	0	0	0	0	0	0	0	0	0	0	0	0	0	0
560	0	0	0	0	0	0	0	0	0	0	0	0	0	0	0	0	0	0	0	0	0	0	0	0	0	0	0	0	0	0	0	0	0	0	0	0	0	0	0	0	0
563	0	0	0	0	0	0	0	0	0	0	0	0	0	0	0	0	0	0	0	0	0	0	0	0	0	0	0	0	0	0	0	0.0113779	0	0	0	0	0	0	0	0	0
566	0	0	0	0	0.0109697	0	0	0	0	0	0	0	0.0109938	0	0	0	0.0202143	0	0	0	0	0	0	0	0	0	0	0	0	0	0	0	0	0	0	0	0	0	0	0	0
567	0	0	0	0	0	0	0	0	0	0	0	0	0	0	0	0	0	0	0	0	0	0	0	0	0	0	0	0	0	0	0	0	0	0	0	0	0	0	0	0	0
569	0	0	0	0	0	0	0	0	0	0	0	0	0	0	0	0	0	0	0	0	0	0	0	0	0	0	0	0	0	0	0	0	0	0	0	0	0	0	0	0	0
570	0	0	0	0	0	0	0	0	0	0	0	0	0	0	0	0	0	0	0	0	0	0	0	0	0	0	0	0	0	0	0	0	0	0	0	0	0	0	0	0	0
571	0	0	0	0	0	0	0	0	0	0	0	0	0.0109938	0	0	0	0	0	0.0981114	0	0	0	0	0	0	0	0.0123946	0	0	0	0	0	0	0	0	0	0	0	0	0	0
574	0	0	0	0	0	0	0	0	0	0	0	0	0	0	0	0	0	0	0	0	0	0	0	0	0	0	0	0	0	0	0	0	0	0	0	0	0	0	0	0	0
576	0	0	0	0	0	0	0	0	0	0	0	0	0	0	0	0	0	0	0	0	0	0	0	0	0	0	0	0	0	0	0	0	0	0	0	0	0	0	0	0	0
577	0	0	0	0	0	0	0	0	0	0	0	0	0	0	0	0	0	0	0	0	0	0	0	0	0	0	0	0	0	0	0	0	0	0	0	0	0	0	0	0	0
579	0	0	0	0	0	0	0	0	0	0	0	0	0	0	0	0	0	0	0	0	0	0	0	0	0	0	0	0	0	0	0	0	0	0	0	0	0	0	0	0	0
583	0	0	0	0	0	0	0	0	0	0	0	0	0	0	0	0	0	0	0	0	0	0	0	0	0	0	0	0	0	0	0	0	0	0	0	0	0	0	0	0	0
584	0	0	0	0	0	0	0	0	0	0	0	0	0.0109938	0	0	0.0104943	0	0	0	0	0	0	0	0	0	0	0	0	0	0	0	0	0	0	0	0	0	0	0	0	0
585	0	0	0	0	0	0	0	0	0	0	0	0	0	0	0	0	0	0	0.0981114	0	0	0	0	0	0.0121996	0	0	0	0	0	0	0	0	0	0	0	0	0	0	0	0
586	0	0	0	0	0	0	0	0	0	0	0	0	0	0	0	0	0	0	0	0	0	0	0	0	0	0	0	0	0	0	0	0	0	0	0	0	0	0	0	0	0
594	0	0	0	0.023546	0	0	0	0	0	0	0	0	0	0	0	0	0	0	0	0	0	0	0	0	0	0	0	0	0	0	0	0	0	0	0	0	0	0	0	0	0
599	0	0	0	0	0	0	0	0	0	0	0	0	0.0109938	0	0	0	0	0	0	0	0	0	0	0	0.0243992	0	0	0	0.0105675	0	0	0	0.0141924	0	0	0	0	0	0	0	0
600	0	0	0	0	0	0	0	0	0	0	0	0	0	0	0	0	0	0	0	0	0	0	0	0	0	0	0	0	0	0	0	0	0	0	0	0	0	0	0	0	0
601	0	0	0	0	0	0	0	0	0	0	0	0	0	0.012335	0	0	0	0	0.0981114	0	0	0	0	0	0	0	0	0	0.0105675	0	0	0	0	0	0	0	0	0	0	0	0
604	0	0	0	0	0.0219394	0	0	0	0	0	0	0	0	0	0	0	0.0202143	0	0.147167	0	0	0	0	0	0.0243992	0	0	0	0.0528374	0	0.0134517	0	0	0	0	0	0	0	0	0	0
605	0	0	0	0	0	0	0	0	0	0	0	0	0	0	0	0	0	0	0	0	0	0	0	0	0	0	0	0	0	0	0	0	0	0	0	0	0	0	0	0	0
607	0	0	0	0	0	0	0	0	0	0	0	0	0	0	0	0	0	0	0	0	0	0	0	0	0.0121996	0	0	0	0	0	0	0	0	0	0	0	0	0	0	0	0
609	0	0	0	0	0	0	0	0	0	0	0	0	0.0109938	0	0	0.0209886	0	0	0	0	0	0	0	0	0	0	0	0	0.0211349	0	0	0	0.0283849	0	0	0	0	0	0	0	0
611	0	0	0	0	0	0	0	0	0	0	0	0	0	0	0	0	0.0101071	0	0.147167	0	0	0	0	0	0	0	0	0	0	0	0.0134517	0.0227557	0.0567698	0	0	0	0	0	0	0	0
613	0	0	0	0	0	0	0	0	0	0	0	0	0	0	0	0	0	0	0	0	0	0	0	0	0	0	0	0	0	0	0	0	0	0	0	0	0	0	0	0	0
614	0	0	0	0	0	0	0	0	0	0	0	0	0	0	0	0	0	0	0	0	0	0	0	0	0	0	0	0	0	0	0	0	0.0283849	0	0	0	0	0	0	0	0
615	0	0	0	0	0	0	0	0	0	0	0	0	0	0	0	0	0	0	0	0	0	0	0	0	0	0	0	0	0	0	0	0	0	0	0	0	0	0	0	0	0
616	0	0	0	0	0.0219394	0	0	0	0	0	0	0	0	0	0	0	0	0	0	0	0	0	0	0	0	0	0	0	0	0	0	0	0	0	0	0	0	0	0	0	0
617	0	0	0	0	0	0	0	0	0	0	0	0	0	0	0	0	0	0	0.0490557	0	0	0	0	0	0	0	0	0	0	0	0	0	0	0	0	0	0	0	0	0	0
619	0	0	0	0	0	0	0	0	0	0	0	0	0	0	0	0	0	0	0	0	0	0	0	0	0	0	0	0	0	0	0	0	0	0	0	0	0	0	0	0	0
621	0	0	0	0	0	0	0	0	0	0	0	0	0	0	0	0	0	0	0.0981114	0	0	0	0	0	0.0121996	0.0143596	0	0	0	0	0.0134517	0	0	0	0	0	0	0	0	0	0
622	0	0	0	0	0	0	0	0	0	0	0	0	0	0	0	0	0	0	0	0	0	0	0	0	0.0121996	0	0	0	0	0	0	0	0	0	0	0	0	0	0	0	0
623	0	0	0	0	0	0	0	0	0	0	0	0	0	0	0	0	0	0	0	0	0	0	0	0	0	0	0	0	0	0	0	0	0	0	0	0	0	0	0	0	0
631	0	0	0	0	0	0	0	0	0	0	0	0	0	0	0	0	0	0	0	0	0	0	0	0	0	0	0	0	0	0	0	0	0	0	0	0	0	0	0	0	0
630	0	0	0	0	0	0	0	0	0	0	0	0	0	0	0	0	0	0	0	0	0	0	0	0	0	0	0	0	0	0	0	0	0	0	0	0	0	0	0	0	0
637	0	0	0	0	0	0	0	0	0	0	0	0	0	0	0	0	0	0	0	0	0	0	0	0	0	0	0	0	0	0	0	0	0	0	0	0	0	0	0	0	0
638	0	0	0	0	0	0	0	0	0	0	0	0	0	0	0	0	0	0	0	0	0	0	0	0	0	0	0	0	0	0	0	0	0	0	0	0	0.0104373	0	0	0	0
640	0	0	0	0	0	0	0	0	0	0	0	0	0	0	0	0	0	0	0	0	0	0	0	0	0	0	0	0	0	0	0	0	0	0	0	0	0	0	0	0	0
641	0	0	0	0	0	0	0	0	0	0	0	0	0	0	0	0	0	0	0	0	0	0	0	0	0.0121996	0	0	0	0.0105675	0	0	0	0	0	0	0	0	0	0	0	0
642	0	0	0	0	0	0	0	0	0	0	0	0	0	0	0	0	0	0	0	0	0	0	0	0	0	0	0	0	0	0	0	0	0	0	0	0	0	0	0	0	0
644	0	0	0	0	0	0	0	0	0	0	0	0	0	0	0	0	0	0	0	0	0	0	0	0	0	0	0	0	0	0	0	0	0	0	0	0	0	0	0	0	0
645	0	0	0	0	0	0	0	0	0	0	0	0	0	0	0	0	0	0	0	0	0	0	0	0	0	0	0	0	0	0	0	0	0.0425773	0	0	0	0	0	0	0	0
646	0	0	0	0	0	0	0	0	0	0	0	0	0	0	0	0	0	0	0	0	0	0	0	0	0	0	0	0	0	0	0	0	0	0	0	0	0	0	0	0	0
648	0	0	0	0	0	0	0	0	0	0	0	0	0	0	0	0	0	0	0	0	0	0	0	0	0	0	0	0	0	0	0	0	0	0	0	0	0	0	0	0	0
652	0	0	0	0	0	0	0	0	0	0	0	0	0	0	0	0	0	0	0	0	0	0	0	0	0	0	0	0	0	0	0	0	0	0	0	0	0	0	0	0	0
653	0	0	0	0	0	0	0	0	0	0	0	0	0	0	0	0	0	0	0	0	0	0	0	0	0	0	0	0	0.0211349	0	0	0	0	0	0	0	0	0	0	0	0
655	0.0111235	0	0	0	0.0109697	0	0	0	0	0	0	0	0	13.3095	0.0531689	0	0.333535	0	0	0	0	0	0.0102501	0.0940341	0.0365988	0	0	0.213285	0	0	0	0	0	0	0	0	0	0	0	0	0
663	0	0	0	0	0	0	0	0	0	0	0	0	0	0	0	0	0	0	0.0490557	0	0	0	0	0	0	0	0	0	0.0105675	0	0	0	0	0	0	0	0	0	0	0	0
666	0	0	0	0	0	0	0	0	0	0	0	0	0	0	0	0	0	0	0	0	0	0	0	0	0.0243992	0	0	0	0	0	0	0.0113779	0.0141924	0	0	0	0	0	0	0	0
667	0	0	0	0	0	0	0	0	0	0	0	0	0	0	0	0.0104943	0	0	0	0	0	0	0	0	0	0	0	0	0	0	0	0	0	0	0	0	0	0	0	0	0
668	0	0	0	0	0	0	0	0	0	0	0	0	0	0	0	0	0	0	0	0	0	0	0	0	0	0	0	0	0	0	0	0	0	0	0	0	0	0	0	0	0
669	0	0	0	0	0	0	0	0	0	0	0	0	0	0	0	0	0	0	0	0	0	0	0	0	0	0	0	0	0	0	0	0.0113779	0	0	0	0	0	0	0	0	0
672	0	0	0	0	0	0	0	0	0	0	0	0	0	0	0	0	0	0	0	0	0	0	0	0	0	0	0	0	0	0	0	0	0	0	0	0	0	0	0	0	0
673	0	0	0	0	0	0	0	0	0	0	0	0	0	0	0	0	0	0	0	0	0	0	0	0	0	0	0	0	0	0	0	0	0	0	0	0	0	0	0	0	0
682	0	0	0	0	0	0	0	0	0	0	0	0	0	0	0	0	0	0	0.196223	0	0	0	0	0	0	0	0	0	0	0	0	0	0	0	0	0	0	0	0	0	0
684	0	0	0	0	0	0	0	0	0	0	0	0	0	0	0	0	0	0	0	0	0	0	0	0	0	0	0	0	0	0	0	0	0	0	0	0	0	0	0	0	0
685	0	0	0	0	0	0	0	0	0	0	0	0	0	0	0	0	0	0	0	0	0	0	0	0	0	0	0	0	0	0	0	0	0	0	0	0	0	0	0	0	0
687	0	0	0	0.023546	0	0	0	0	0	0	0	0	0	0	0	0	0	0	0	0	0	0	0	0	0	0	0	0	0	0	0	0	0	0	0	0	0	0	0	0	0
690	0	0	0	0	0	0	0	0	0	0	0	0	0	0	0	0	0	0	0	0	0	0	0	0	0	0	0	0	0	0	0	0	0	0	0	0	0	0	0	0	0
692	0	0	0	0	0	0	0	0	0	0	0	0	0	0	0	0	0	0	0	0	0	0	0	0	0	0	0	0	0	0	0	0	0	0	0	0	0	0	0	0	0
694	0	0	0	0	0	0	0	0	0	0	0	0	0	0	0	0	0	0	0	0	0	0	0	0	0	0	0	0	0	0	0	0	0	0	0	0	0	0	0	0	0
698	0	0	0	0.023546	0	0	0	0	0	0	0	0	0	0	0	0.0104943	0	0	0.0981114	0	0	0	0	0	0	0	0	0	0	0	0	0	0	0	0	0	0	0	0	0	0
699	0	0	0	0	0	0	0	0	0	0	0	0	0	0	0	0	0	0	0	0	0	0	0	0	0	0	0	0	0	0	0	0	0	0	0	0	0	0	0	0	0
703	0	0	0	0	0	0	0	0	0	0	0	0	0	0	0	0	0	0	0.147167	0	0	0	0	0	0	0	0	0	0.0105675	0	0	0	0.0567698	0	0	0	0	0	0	0	0
702	0	0	0	0	0	0	0	0	0	0	0	0	0	0	0	0	0	0	0	0	0	0	0	0	0	0	0	0	0	0	0	0	0	0	0	0	0	0	0	0	0
704	0	0	0	0	0	0	0	0	0	0	0	0	0	0	0	0	0	0	0	0	0	0	0	0	0	0	0	0	0	0	0	0	0	0	0	0	0	0	0	0	0
705	0	0	0	0	0	0	0	0	0	0	0	0	0	0	0	0	0	0	0	0	0	0	0	0	0	0	0	0	0	0	0	0	0	0	0	0	0	0	0	0	0
706	0	0	0	0	0	0	0	0	0	0	0	0	0	0	0	0	0	0	0	0	0	0	0	0	0	0	0	0	0	0	0	0	0	0	0	0	0	0	0	0	0
707	0	0	0	0.023546	0	0	0	0	0	0	0	0	0	0	0	0	0	0	0	0	0	0	0	0	0	0	0	0	0	0	0	0	0.0141924	0	0	0	0	0	0	0	0
708	0	0	0	0	0	0	0	0	0	0	0	0	0	0	0	0	0	0	0	0	0	0	0	0	0	0	0	0	0	0	0	0	0	0	0	0	0	0	0	0	0
711	0	0	0	0	0	0	0	0	0	0	0	0	0	0	0	0	0	0	0	0	0	0	0	0	0	0	0	0	0	0	0	0	0	0	0	0	0	0	0	0	0
712	0	0	0	0	0	0	0	0	0	0	0	0	0	0	0	0	0	0	0	0	0	0	0	0	0	0	0	0	0	0	0	0	0	0	0	0	0	0	0	0	0
713	0	0	0	0	0.0219394	0	0	0	0	0	0	0	0	0	0	0	0	0	0.0490557	0	0	0	0	0	0	0	0	0	0	0	0	0	0	0	0	0	0	0	0	0	0
716	0	0	0	0	0	0	0	0	0	0	0	0	0	0	0	0	0	0	0	0	0	0	0	0	0	0	0	0	0.0105675	0	0	0	0	0	0	0	0	0	0	0	0
717	0	0	0	0	0.0109697	0	0	0	0	0	0	0	0	0	0	0	0	0	0	0	0	0	0	0	0	0	0	0	0.0105675	0	0	0	0	0	0	0	0	0	0	0	0
719	0	0	0	0	0	0	0	0	0	0	0	0	0	0	0	0	0	0	0	0	0	0	0	0	0	0	0	0	0	0	0	0	0	0	0	0	0	0	0	0	0
722	0	0	0	0	0	0	0	0	0	0	0	0	0	0	0	0	0	0	0	0	0	0	0	0	0	0	0	0	0	0	0	0	0	0	0	0	0	0	0	0	0
723	0	0	0	0	0	0	0	0	0	0	0	0	0	0	0	0.0104943	0.0101071	0	0.196223	0.0101071	0	0	0	0	0	0	0	0	0.0211349	0	0	0	0	0	0	0	0	0	0	0	0
724	0	0	0	0	0	0	0	0	0	0	0	0	0	0	0	0	0	0	0	0	0	0	0	0	0	0	0	0	0	0	0	0	0	0	0	0	0	0	0	0	0
726	0	0	0	0	0	0	0	0	0	0	0	0	0	0.012335	0	0	0	0	0	0	0	0	0	0	0.0243992	0	0	0	0	0	0	0	0	0	0	0	0	0	0	0	0
727	0	0	0	0	0.0548486	0	0	0	0	0	0	0	0	0	0	0	0	0	0.0490557	0	0	0	0	0	0	0	0	0	0	0	0	0	0	0	0	0	0	0	0	0	0
729	0	0	0	0	0	0	0	0	0	0	0	0	0	0	0	0	0	0	0.0981114	0	0	0	0	0	0	0	0	0	0	0	0	0	0	0	0	0	0	0	0	0	0
734	0	0	0	0	0	0	0	0	0	0	0	0	0	0	0	0	0	0	0	0	0	0	0	0	0	0	0	0	0	0	0	0	0	0	0	0	0	0	0	0	0
737	0	0	0	0	0	0	0	0	0	0	0	0	0	0	0	0	0	0	0	0	0	0	0	0	0	0	0	0	0	0	0	0	0	0	0	0	0	0	0	0	0
740	0	0	0	0	0	0	0	0	0	0	0	0	0	0	0	0	0	0	0	0	0	0	0	0	0	0	0	0	0	0	0	0	0	0	0	0	0	0	0	0	0
746	0	0.0100261	0	0	0	0	0	0	0	0	0	0	0	0.259035	0.148873	0.0104943	0.0404285	0	0	0	0	0.010142	0	0	0.0121996	0.0143596	0	0	0	0	0	0	0	0.212742	0	0	0	0	0	0	0
748	0	0	0	0	0	0	0	0	0	0	0	0	0	0	0	0	0	0	0	0	0	0	0	0	0	0	0	0	0	0	0	0	0	0	0	0	0	0	0	0	0
751	0	0	0	0.0470921	0	0	0	0	0	0	0	0	0	0	0	0	0	0	0	0	0	0	0	0	0	0	0	0	0	0	0	0	0	0	0	0	0	0	0	0	0
753	0	0	0	0	0	0	0	0	0	0	0	0	0	0	0	0	0	0	0	0	0	0	0	0	0	0	0	0	0	0	0	0	0	0	0	0	0	0	0	0	0
752	0	0	0	0	0	0	0	0	0	0	0	0	0	0	0	0	0	0	0	0	0	0	0	0	0	0	0	0	0	0	0	0	0	0	0	0	0	0	0	0	0
754	0	0	0	0	0	0	0	0	0	0	0	0	0	0	0	0	0	0	0	0	0	0	0	0	0	0	0	0	0	0	0	0	0	0	0	0	0	0	0	0	0
756	0	0	0	0	0.0219394	0	0	0	0	0	0	0	0	0	0	0	0	0	0	0	0	0	0	0	0	0	0	0	0	0	0	0	0	0	0	0	0	0	0	0	0
757	0	0	0	0	0	0	0	0	0	0	0	0	0	0	0	0	0	0	0.0490557	0	0	0	0	0	0	0	0	0	0	0	0	0	0	0	0	0	0	0	0	0	0
758	0	0	0	0	0	0	0	0	0	0	0	0	0	0	0	0	0	0	0	0	0	0	0	0	0.0609979	0	0	0	0.0211349	0	0	0.0113779	0	0	0	0	0	0	0	0	0
759	0	0	0	0	0	0	0	0	0	0.221841	0	0	0	0	0	0	0	0	0.0490557	0.0101071	0	0	0	0	0.378187	0	0	0	0	0	0.228679	0	0	0	0	0	0	0	0	0	0
762	0	0	0	0	0	0	0	0	0	0	0	0	0	0	0	0	0	0	0	0	0	0	0	0	0	0	0	0	0	0	0	0	0	0	0	0	0	0	0	0	0
764	0	0	0	0	0.0219394	0	0	0	0	0	0	0	0	0	0	0	0.0101071	0	0.0490557	0	0	0	0	0	0.0121996	0	0	0	0	0	0	0	0	0	0	0	0	0	0	0	0
765	0	0	0	0	0	0	0	0	0	0	0	0	0	0	0	0	0	0	0	0	0	0	0	0	0	0	0	0	0	0	0	0	0	0	0	0	0	0	0	0	0
769	0	0	0	0	0	0	0	0	0	0	0	0	0	0	0	0	0	0	0	0	0	0	0	0	0	0	0	0	0	0	0	0	0	0	0	0	0	0	0	0	0
770	0	0	0	0	0	0	0	0	0	0	0	0	0	0	0	0	0	0	0	0	0	0	0	0	0	0	0	0	0	0	0	0	0	0	0	0	0	0	0	0	0
775	0	0	0	0	0	0	0	0	0	0	0	0	0	0	0	0	0	0	0.269806	0	0	0	0	0	0	0	0	0	0	0	0	0	0	0	0	0	0	0	0	0	0
776	0	0	0	0	0	0	0	0	0	0	0	0	0	0	0	0	0	0	0	0	0	0	0	0	0	0	0	0	0	0	0	0	0	0	0	0	0	0	0	0	0
777	0	0	0	0	0	0	0	0	0	0	0	0	0	0	0	0	0	0	0	0	0	0	0	0	0	0	0	0	0	0	0	0	0	0	0	0	0	0	0	0	0
781	0	0	0	0.023546	0	0	0	0	0	0	0	0	0	0	0	0	0	0	0.0490557	0	0.0103724	0	0	0	0	0	0	0	0.0211349	0	0	0	0	0	0	0	0	0	0	0	0
782	0	0	0	0	0	0	0	0	0	0	0	0	0	0	0	0	0	0	0	0	0	0	0	0	0	0	0	0	0	0	0	0	0	0	0	0	0	0	0	0	0
784	0	0	0	0	0	0	0	0	0	0	0	0	0	0	0	0	0	0	0	0	0	0	0	0	0	0	0	0	0	0	0	0	0	0	0	0	0	0	0	0	0
786	0	0	0	0	0	0	0	0	0	0	0	0	0	0	0	0	0	0	0	0	0	0	0	0	0	0	0	0	0	0	0	0	0	0	0	0	0	0	0	0	0
790	0	0	0	0	0	0	0	0	0	0	0	0	0	0	0	0	0	0	0	0	0	0	0	0	0	0	0	0	0	0	0	0	0	0	0	0	0	0	0	0	0
792	0	0	0	0	0	0	0	0	0	0	0	0	0	0.0493401	0	0	0	0	0	0	0	0	0	0	0	0	0	0	0.0211349	0	0	0	0	0	0	0	0	0	0	0	0
791	0	0	0	0.023546	0.0109697	0	0	0	0	0	0	0	0	0.012335	0	0	0	0	0	0	0	0	0	0	0	0	0	0	0	0	0	0	0	0	0	0	0	0	0	0	0
794	0	0	0	0	0	0	0	0	0	0	0	0	0	0	0	0	0	0	0	0	0	0	0	0	0	0	0	0	0	0	0	0	0	0	0	0	0	0	0	0	0
796	0	0	0	0	0.0219394	0	0	0	0	0	0	0	0	0	0	0	0	0	0.0981114	0	0	0	0	0	0.0121996	0	0	0	0	0	0	0	0	0	0	0	0	0	0	0	0
797	0	0	0	0	0	0	0	0	0	0	0	0	0	0	0	0	0	0	0	0	0	0	0	0	0	0	0	0	0	0	0	0	0	0	0	0	0	0	0	0	0
800	0	0	0	0	0.0109697	0.0103242	0	0	0	0	0	0	0	0	0	0.22038	0	0	0	0.0101071	0.0414895	0	0	0	0.988166	0	0	0	0	0	0.0134517	0	0	0	0.0264271	0	0	0	0	0	0
805	0	0	0	0	0	0	0	0	0	0	0	0	0	0	0	0	0	0	0	0	0	0	0	0	0	0	0	0	0	0	0	0	0	0	0	0	0	0	0	0	0
810	0	0	0	0	0	0	0	0	0	0	0	0	0	0	0	0	0	0	0	0	0	0	0	0	0	0	0	0	0.0211349	0	0	0	0	0	0	0	0	0	0	0	0
812	0	0	0	0	0	0	0	0	0	0	0	0	0	0	0	0	0	0	0.0490557	0	0	0	0	0	0	0	0	0	0	0	0	0.0113779	0	0	0	0	0	0	0	0	0
813	0.155729	0.0200521	0.0463285	0.211914	0.372971	0.0103242	0	0.50597	0.0443066	0.0100837	0.144332	0.0102976	0.0219877	0.0370051	0.106338	0	0.111178	0.020642	0.0981114	0.0909642	0.17633	0.131846	0.215252	0.0626894	0.0365988	0.0430787	0.0247893	0.050782	0.0317024	0.0436348	0.0403551	0.193424	0.0141924	0.011197	0.132135	0.0368415	0.0417493	0.0486776	0	0.622794	0
817	0	0	0	0.023546	0.0109697	0	0	0	0	0	0	0	0	0	0	0	0	0	0.0490557	0	0	0	0	0	0	0	0	0	0	0	0	0	0	0	0	0	0	0	0	0	0
828	0	0	0	0	0	0	0	0	0	0	0	0	0	0	0	0	0	0	0	0	0	0	0	0	0	0	0	0	0	0	0	0	0	0	0	0	0	0	0	0	0
831	0	0	0	0	0	0	0	0	0	0	0	0	0	0	0	0	0	0	0	0	0	0	0	0	0	0	0	0	0	0	0	0	0	0	0	0	0	0	0	0	0
833	0	0	0	0	0	0	0	0	0	0	0	0	0	0	0	0	0	0	0.147167	0	0	0	0	0	0	0	0	0	0	0	0	0	0	0	0	0	0	0	0	0	0
834	0	0	0	0	0	0	0	0	0	0	0	0	0	0	0	0	0	0	0	0	0	0	0	0	0	0	0	0	0	0	0	0	0	0	0	0	0	0	0	0	0
836	0	0	0	0	0	0	0	0	0	0	0	0	0	0	0	0	0	0	0	0	0	0	0	0	0.0121996	0	0	0	0	0	0	0	0	0	0	0	0	0	0	0	0
837	0	0	0	0	0	0	0	0	0	0	0	0	0	0	0	0	0	0	0	0	0	0	0	0	0	0	0	0	0	0	0	0	0	0	0	0	0	0	0	0	0
841	0	0	0	0	0	0	0	0	0	0	0	0	0	0	0	0	0	0	0	0	0	0	0	0	0	0	0	0	0	0	0	0.0113779	0	0	0	0	0	0	0.0102062	0	0
844	0	0	0	0	0	0	0	0	0	0	0	0	0	0	0	0	0	0	0	0	0	0	0	0	0	0	0	0	0	0	0	0	0	0	0	0	0	0	0	0	0
847	0	0	0	0	0	0	0	0	0	0	0	0	0	0	0	0	0	0	0	0	0	0	0	0	0	0	0	0	0	0	0	0	0	0	0	0	0	0	0	0	0
848	0	0	0	0	0	0	0	0	0	0	0	0	0.0109938	0	0	0.283346	0	0.010321	0.0981114	0	0.0103724	0	0	0	0.329389	0	0	0	0	0	0.0134517	0	0.0141924	0	0.0264271	0	0	0	0	0	0
851	0	0	0	0	0	0	0	0	0	0	0	0	0	0.012335	0	0	0	0	0.0490557	0	0	0	0	0	0	0	0	0	0	0	0	0.0113779	0	0	0	0	0	0	0	0	0
852	0	0	0	0	0	0	0	0	0	0	0	0	0	0	0.0106338	0	0	0	0.0490557	0	0	0	0	0	0	0	0	0	0	0	0	0	0.0851547	0	0	0	0	0	0	0	0
853	0	0	0	0	0	0	0	0	0	0	0	0	0	0	0	0	0	0	0	0	0	0	0	0	0.0243992	0	0	0	0	0	0	0	0	0	0	0	0	0	0	0	0
854	0	0	0	0.023546	0	0	0	0	0	0	0	0	0	0	0	0	0	0	0.0490557	0	0	0	0	0	0.0121996	0	0	0	0	0	0	0	0	0	0	0	0	0	0	0	0
860	0	0	0	0	0	0	0	0	0	0	0	0	0	0	0	0	0	0	0	0	0	0	0	0	0	0	0	0	0	0	0	0	0	0	0	0	0	0	0	0	0
862	0	0	0	0	0	0	0	0	0	0	0	0	0	0	0	0	0	0	0	0	0	0	0	0	0	0	0	0	0	0	0	0	0	0	0	0	0	0	0	0	0
865	0	0	0	0	0	0	0	0	0	0	0	0	0	0	0	0	0	0	0	0	0	0	0	0	0.0121996	0	0	0	0	0	0	0	0	0	0	0	0	0	0	0	0
866	0	0	0	0	0	0	0	0	0	0	0	0	0	0	0	0	0	0	0	0	0	0	0	0	0	0	0	0	0	0	0	0	0	0	0	0	0	0	0	0	0
872	0	0	0	0	0	0	0	0	0	0	0	0	0	0	0	0	0	0	0	0	0	0	0	0	0	0	0	0	0	0	0	0	0	0	0	0	0	0	0	0	0
875	0	0	0	0	0	0	0	0	0	0	0	0	0	0	0	0	0	0	0	0	0	0	0	0	0	0	0	0	0	0	0	0	0	0	0	0	0	0	0	0	0
878	0	0	0	0	0	0	0	0	0	0	0	0	0	0	0	0.0104943	0	0	0	0	0	0	0	0	0.0121996	0	0	0	0	0	0	0	0	0	0	0	0	0	0	0	0
881	0	0	0	0	0	0	0	0	0	0	0	0	0	0	0	0	0	0	0	0	0	0	0	0	0	0	0	0	0	0	0	0	0	0	0	0	0	0	0	0	0
883	0	0	0	0	0	0	0	0	0	0	0	0	0	0	0	0	0	0	0	0	0	0	0	0	0	0	0	0	0	0	0	0	0	0	0	0	0	0	0	0	0
884	0	0	0	0	0	0	0	0	0	0	0	0	0	0	0	0	0	0	0	0	0	0	0	0	0	0	0	0	0	0	0	0	0	0	0	0	0	0	0	0	0
885	0	0	0	0	0	0	0	0	0	0	0	0	0	0	0	0	0	0	0	0	0	0	0	0	0.0121996	0	0	0	0	0	0	0	0	0	0	0	0	0	0	0	0
886	0	0	0	0	0	0	0	0	0	0	0	0	0	0	0	0	0	0	0.0490557	0	0	0	0	0	0	0	0	0	0	0	0	0	0	0	0	0	0	0	0	0	0
890	0	0	0	0	0	0	0	0	0	0	0	0	0	0	0	0	0	0	0	0	0	0	0	0	0	0	0	0	0	0	0	0	0	0	0	0	0	0	0	0	0
891	0	0	0	0	0	0	0	0	0	0	0	0	0	0	0	0	0	0	0	0	0	0	0	0	0	0	0	0	0	0	0	0	0	0	0	0	0	0	0	0	0
892	0	0	0	0.0470921	0	0	0	0	0	0	0	0	0	0	0	0	0	0	0.0490557	0	0	0	0	0	0	0	0	0	0	0	0	0.0113779	0	0	0	0	0	0	0	0	0
894	0	0	0	0	0	0	0	0	0	0	0	0	0	0	0	0	0	0	0	0	0	0	0	0	0	0	0	0	0	0	0	0	0	0	0	0	0	0	0	0	0
896	0	0	0	0	0	0	0	0	0	0	0	0	0	0	0	0	0	0	0	0	0	0	0	0	0	0	0	0	0.0105675	0	0	0	0	0	0	0	0	0	0	0	0
897	0	0	0	0	0	0	0	0	0	0	0	0	0	0	0	0	0	0	0.147167	0	0	0	0	0	0	0	0	0	0.0105675	0	0	0	0	0	0	0	0	0	0	0	0
900	0	0	0	0	0	0	0	0	0	0	0	0	0	0	0	0	0	0	0	0	0	0	0	0	0	0	0	0	0	0	0	0	0	0	0	0	0	0	0	0	0
902	0	0	0	0	0	0	0	0	0	0	0	0	0	0.0493401	0	0	0	0	0	0	0	0	0	0	0	0	0	0	0	0	0	0	0	0	0	0	0	0	0	0	0
907	0	0	0	0	0	0	0	0	0	0	0	0	0	0	0	0	0	0	0.196223	0	0	0	0	0	0	0	0	0	0	0	0	0	0	0	0	0	0	0	0	0	0
909	0	0	0	0	0	0	0	0	0	0	0	0	0	0	0	0	0	0	0	0	0	0	0	0	0	0	0	0	0	0	0	0	0	0	0	0	0	0	0	0	0
913	0	0	0	0	0	0	0	0	0	0	0	0	0.0109938	0.012335	0	0.0104943	0.0101071	0	0	0	0	0	0	0	0.0121996	0	0	0	0	0	0	0	0	0	0	0	0	0	0	0	0
916	0	0	0	0	0	0	0	0	0	0	0	0	0	0	0	0	0	0	0	0	0	0	0	0	0	0	0	0	0	0	0	0	0	0	0	0	0	0	0	0	0
918	0	0	0	0	0	0	0	0	0	0	0	0	0	0	0	0.0104943	0	0	0.0981114	0	0	0	0	0	0	0	0	0	0	0	0	0	0	0	0	0	0	0	0	0	0
922	0	0	0	0	0	0	0	0	0	0	0	0	0	0	0	0	0	0	0	0	0	0	0	0	0.0121996	0	0	0	0	0	0	0	0	0	0	0	0	0	0	0	0
924	0	0	0	0	0	0	0	0	0	0	0	0	0	0	0	0	0	0	0	0	0	0	0	0	0.0121996	0	0	0	0	0	0	0.0113779	0	0	0	0	0	0	0	0	0
927	0	0	0	0	0	0	0	0	0	0	0	0	0	0	0	0	0	0	0.0490557	0	0.0103724	0	0	0	0	0	0	0	0	0	0	0	0	0	0	0	0	0	0	0	0
930	0	0	0	0	0	0	0	0	0	0	0	0	0	0	0	0	0	0	0	0	0	0	0	0	0	0	0	0	0	0	0	0	0	0	0	0	0	0	0	0	0
931	0	0	0	0	0	0	0	0	0	0	0	0	0	0	0	0	0	0	0	0	0	0	0	0	0	0	0	0	0	0	0	0	0	0	0	0	0	0	0	0	0
933	0	0	0	0	0	0	0	0	0	0	0	0	0	0	0	0.0104943	0	0	0	0	0	0	0	0	0	0	0	0	0	0	0.0134517	0	0	0	0	0	0	0	0	0	0
937	0	0	0	0	0	0	0	0	0	0	0	0	0	0	0	0	0	0	0	0	0	0	0	0	0	0	0	0	0	0	0	0	0	0	0	0	0	0	0	0	0
936	0	0	0	0	0	0	0	0	0	0	0	0	0	0	0	0.0209886	0	0	0	0	0	0	0	0	0	0	0	0	0	0	0	0	0	0	0	0	0	0	0	0	0
938	0	0	0	0	0	0	0	0	0	0	0	0	0	0	0	0	0	0	0	0	0	0	0	0	0	0	0	0	0	0	0	0	0	0	0	0	0	0	0	0	0
939	0	0	0	0	0	0	0	0	0	0	0	0	0	0	0	0	0	0	0	0	0	0	0	0	0	0	0	0	0	0	0	0	0	0	0	0	0	0	0.0102062	0	0
943	0	0	0	0	0	0	0	0	0	0	0	0	0	0	0	0	0	0	0	0	0	0	0	0	0	0	0	0	0	0	0	0	0	0	0	0	0	0	0	0	0
945	0	0	0	0.0470921	0	0	0	0	0	0	0	0	0	0	0	0.0104943	0	0	0	0	0.0103724	0	0	0	0	0	0	0	0.0105675	0	0.0134517	0	0.0425773	0	0	0	0	0	0	0	0
946	0	0	0	0	0	0	0	0	0	0	0	0	0	0	0	0	0	0	0	0	0	0	0	0	0.0121996	0	0	0	0	0	0	0	0	0	0	0	0	0	0	0	0
947	0	0	0	0	0	0	0	0	0	0	0	0	0	0	0	0	0	0	0	0	0	0	0	0	0	0	0	0	0	0	0	0	0	0	0	0	0	0	0	0	0
948	0	0	0	0	0	0	0.0213721	0	0	0	0	0	0	0	0	0.241368	0	0.010321	0.0981114	0	0.0311171	0	0	0	0.256191	0	0	0	0	0	0	0	0	0	0.0396406	0	0	0	0	0	0
949	0	0	0	0	0	0	0	0	0	0	0	0	0	0	0	0	0.0101071	0	0	0	0	0	0	0	0.0365988	0	0	0	0	0	0	0.0113779	0	0	0	0	0	0	0	0	0
950	0	0	0	0	0	0	0	0	0	0	0	0	0	0	0	0	0	0	0	0	0	0	0	0	0	0	0	0	0	0	0	0	0	0	0	0	0	0	0	0	0
951	0	0	0	0	0	0	0	0	0	0	0	0	0	0	0	0	0	0	0	0	0	0	0	0	0	0	0	0	0	0	0	0	0	0	0	0	0	0	0	0	0
952	0	0	0	0	0	0	0	0	0	0	0	0	0	0	0	0	0	0	0	0	0	0	0	0	0	0	0	0	0	0	0	0	0	0	0	0	0	0	0	0	0
956	0	0	0	0.0470921	0	0	0	0	0	0	0	0	0	0	0	0	0	0	0	0	0	0	0	0	0.0121996	0	0	0	0.0317024	0	0	0	0	0	0	0	0	0	0	0	0
955	0	0	0	0	0	0	0	0	0	0	0	0	0	0	0	0	0	0	0	0	0	0	0	0	0	0	0	0	0	0	0	0	0	0	0	0	0	0	0	0	0
957	0	0	0	0	0	0	0	0	0	0	0	0	0	0	0	0	0	0	0	0	0	0	0	0	0	0	0	0	0	0	0	0	0	0	0	0	0	0	0	0	0
958	0	0	0	0	0	0	0	0	0	0	0	0	0	0	0	0	0	0	1.10375	0	0	0	0	0	0.0121996	0	0	0	0	0	0	0	0	0	0	0	0	0	0	0	0
961	0	0	0	0	0	0	0	0	0	0	0	0	0	0	0	0	0	0	0	0	0	0	0	0	0	0	0	0	0	0	0	0	0	0	0	0	0	0	0	0	0
965	0	0	0	0	0	0	0	0	0	0	0	0	0	0	0	0	0	0	0	0	0	0	0	0	0	0	0	0	0	0	0	0	0	0	0	0	0	0	0	0	0
967	0	0	0	0	0	0	0	0	0	0	0	0	0	0	0	0	0	0	0	0	0	0	0	0	0	0	0	0	0	0	0	0	0	0	0	0	0	0	0	0	0
968	0	0	0	0	0	0	0	0	0	0	0	0	0	0	0	0	0	0	0	0	0	0	0	0	0	0	0	0	0	0	0	0	0	0	0	0	0	0	0	0	0
971	0	0	0	0	0	0	0	0	0	0	0	0	0	0	0	0	0	0	0.0981114	0	0	0	0	0	0	0	0	0	0	0	0	0	0	0	0	0	0.0104373	0	0	0	0
972	0	0	0	0	0	0	0	0	0	0	0	0	0	0	0	0	0	0	0	0	0	0	0	0	0	0	0	0	0	0	0	0	0	0	0	0	0	0	0	0	0
975	0	0	0	0	0.0109697	0	0	0	0	0	0	0	0	0	0	0	0	0	0	0	0	0	0	0	0	0	0	0	0	0	0	0	0	0	0	0	0	0	0	0	0
978	0	0	0	0	0	0	0	0	0	0	0	0	0	0	0	0	0	0	0	0	0	0	0	0	0	0	0	0	0	0	0	0	0	0	0	0	0	0	0	0	0
981	0	0	0	0	0	0	0	0	0	0	0	0	0	0	0	0	0	0	0	0	0	0	0	0	0.0243992	0	0	0	0	0	0	0	0	0	0	0	0	0	0	0	0
982	0	0	0	0	0.0109697	0	0	0	0	0	0	0	0	0	0	0	0	0	0.0490557	0	0	0	0	0	0	0	0	0	0	0	0.0134517	0.0113779	0	0	0	0	0	0	0	0	0
986	0	0	0	0	0	0	0	0	0	0	0	0	0	0	0	0	0	0	0	0	0	0	0	0	0	0	0	0	0	0	0	0	0	0	0	0	0	0	0	0	0
988	0	0	0	0	0	0	0	0	0	0	0	0	0	0	0	0.0104943	0	0	0	0	0.0103724	0	0	0	0.0121996	0	0	0	0	0	0	0	0.0141924	0	0	0	0	0	0	0	0
989	0	0	0	0	0	0	0	0	0	0	0	0	0	0	0	0.0104943	0	0	0	0	0	0	0	0	0	0	0	0	0	0	0.0134517	0	0	0	0	0	0	0	0	0	0
995	0	0	0	0	0.0109697	0	0	0	0	0	0	0	0	0	0	0	0	0	0	0	0	0	0	0	0	0	0	0	0	0	0	0	0	0	0	0	0	0	0	0	0
997	0	0	0	0	0	0	0	0	0	0	0	0	0	0	0	0	0	0	0.0490557	0	0	0	0	0	0	0	0	0	0.0105675	0	0	0	0	0	0	0	0	0	0	0	0
998	0	0	0	0	0	0	0	0	0	0	0	0	0	0	0	0	0	0	0	0	0	0	0	0	0	0	0	0	0	0	0	0	0	0	0	0	0	0	0	0	0
999	0	0	0	0	0	0	0	0	0	0	0	0	0	0	0	0	0	0	0	0	0	0	0	0	0	0	0	0	0	0	0	0	0	0	0	0	0	0	0	0	0
1002	0	0	0	0	0	0	0	0	0	0	0	0	0	0	0	0	0	0	0.367918	0	0	0	0	0	0	0	0	0	0	0.0109087	0	0	0	0	0	0	0.0104373	0	0	0	0
1005	0	0	0	0	0	0	0	0	0	0	0	0	0.0109938	0	0	0	0	0	0	0	0	0	0	0	0	0	0	0	0	0	0	0	0	0	0	0	0	0	0	0	0
1010	0	0	0	0	0	0	0	0	0	0	0	0	0	0	0	0	0	0	0	0	0	0	0	0	0	0	0	0	0.0211349	0	0	0	0	0	0	0	0	0	0	0	0
1014	0	0	0	0	0	0	0	0	0	0	0	0	0	0	0	0.0104943	0	0	0.147167	0	0	0	0	0	0.0121996	0	0	0	0	0	0	0	0	0	0	0	0	0	0	0	0
1021	0	0	0	0	0	0	0	0	0	0	0	0	0	0	0	0	0	0	0	0	0	0	0	0	0	0	0	0	0	0	0	0	0	0	0	0	0	0	0	0	0
1025	0	0	0	0	0	0	0	0	0	0	0	0	0	0	0	0	0	0	0	0	0	0	0	0	0	0	0	0	0	0	0	0	0	0	0	0	0	0	0	0	0
1030	0	0	0	0	0	0	0	0	0	0	0	0	0	0	0	0	0	0	0	0	0	0	0	0	0	0	0	0	0	0	0	0	0	0	0	0	0	0	0	0	0
1033	0	0	0	0	0	0	0	0	0	0	0	0	0	0	0	0	0	0	0	0	0	0	0	0	0.0121996	0	0	0	0	0	0	0	0.0283849	0	0	0	0	0	0	0	0
1034	0	0	0	0	0	0	0	0	0	0	0	0	0	0	0	0	0	0	0	0	0	0	0	0	0	0	0	0	0	0	0	0	0	0	0	0	0	0	0	0	0
1037	0	0	0	0	0	0	0	0	0	0	0	0	0	0	0	0	0	0	0	0	0	0	0	0	0	0	0	0	0	0	0	0	0	0	0	0	0	0	0	0	0
1039	0	0	0	0.0470921	0	0	0	0	0	0	0	0	0.0109938	0	0	0	0	0	0	0	0	0	0	0	0	0	0	0	0.0105675	0	0	0	0	0	0	0	0	0	0	0	0
1040	0	0	0	0.023546	0	0	0	0	0	0	0	0	0	0	0	0	0	0	0	0	0	0	0	0	0.0243992	0	0	0	0	0	0	0	0	0	0	0	0	0	0	0	0
1041	0	0	0	0	0	0	0	0	0	0	0	0	0	0	0	0	0	0	0	0	0	0	0	0	0	0	0	0	0	0	0	0	0	0	0.0132135	0	0	0	0	0	0
1042	0	0	0	0.023546	0	0	0	0	0	0	0	0	0	0	0	0	0	0	0	0	0	0	0	0	0	0	0	0	0	0	0	0	0	0	0	0	0	0	0	0	0
1047	0	0	0	0	0	0	0	0	0	0	0	0	0	0	0	0	0	0	0	0	0	0	0	0	0	0	0	0	0	0	0	0	0	0	0	0	0	0	0	0	0
1046	0	0	0	0	0	0	0	0	0	0	0	0	0	0	0	0	0	0	0	0	0	0	0	0	0	0	0	0	0	0	0	0	0	0	0	0	0	0	0	0	0
1051	0	0	0	0	0	0	0	0	0	0	0	0	0	0	0	0	0	0	0	0	0	0	0	0	0	0	0	0	0	0	0	0	0	0	0	0	0	0	0	0	0
1049	0	0	0	0	0	0	0	0	0	0	0	0	0	0	0	0	0	0	0	0	0	0	0	0	0	0	0	0	0	0	0	0	0	0	0	0	0	0	0	0	0
1052	0	0	0	0	0	0	0	0	0	0	0	0	0	0	0	0	0	0	0	0	0	0	0	0	0	0	0	0	0	0	0	0	0	0	0	0	0	0	0	0	0
1053	0	0	0	0	0	0	0	0	0	0	0	0	0	0	0	0	0	0	0	0	0	0	0	0	0	0	0	0	0.0317024	0	0	0.0113779	0	0	0	0	0	0	0	0	0
1055	0	0	0	0	0	0	0	0	0	0	0	0	0	0	0	0	0	0	0	0	0	0	0	0	0	0	0	0	0.0211349	0	0	0	0	0	0	0	0	0	0	0	0
1057	0	0	0	0	0	0	0	0	0	0	0	0	0	0	0	0	0	0	0	0	0	0	0	0	0	0	0	0	0	0	0	0	0	0	0	0	0	0	0	0	0
1058	0	0	0	0	0	0	0	0	0	0	0	0	0	0	0	0	0	0	0	0	0	0	0	0	0.0121996	0	0	0	0	0	0	0	0	0	0	0	0	0	0	0	0
1062	0	0	0	0	0	0	0	0	0	0	0	0	0	0	0	0	0	0	0	0	0	0	0	0	0	0	0	0	0	0	0	0	0	0	0	0	0	0	0	0	0
1067	0	0	0	0	0	0	0	0	0	0	0	0	0	0	0	0	0	0	0	0	0	0	0	0	0	0	0	0	0	0	0	0	0	0	0	0	0	0	0	0	0
1070	0	0	0	0	0	0	0	0	0	0	0	0	0	0	0	0	0	0	0.0490557	0	0	0	0	0	0	0	0	0	0	0	0	0	0	0	0	0	0	0	0	0	0
1073	0	0	0	0	0	0	0	0	0	0	0	0	0.0109938	0	0	0	0	0	0	0	0	0	0	0	0	0	0	0	0	0	0	0	0.0141924	0	0	0	0	0	0	0	0
1074	0	0	0	0	0.0219394	0	0	0	0	0	0	0	0	0	0	0	0	0	0	0	0	0	0	0	0	0	0	0	0	0	0	0	0	0	0	0	0	0	0	0	0
1076	0	0	0	0	0	0	0	0	0	0	0	0	0	0	0	0	0	0	0	0	0	0	0	0	0	0	0	0	0.0105675	0	0	0	0	0	0	0	0	0	0	0	0
1087	0	0	0	0	0	0	0	0	0	0	0	0	0	0	0	0	0	0	0.0490557	0	0	0	0	0	0.0121996	0	0	0	0	0	0	0	0	0	0	0	0	0	0	0	0
1088	0	0	0	0	0	0	0	0	0	0	0	0	0	0	0	0	0	0	0	0	0	0	0	0	0	0	0	0	0	0	0	0	0	0	0	0	0	0	0	0	0
1089	0	0	0	0	0	0	0	0	0	0	0	0	0	0	0	0	0	0	0	0	0	0	0	0	0	0	0	0	0	0	0	0	0	0	0	0	0	0	0	0	0
1090	0	0	0	0	0	0	0	0	0	0	0	0	0	0	0	0	0	0	0	0	0	0	0	0	0	0	0	0	0	0	0	0	0	0	0	0	0	0	0	0	0
1092	0	0	0	0	0	0	0	0	0	0	0	0	0	0	0	0	0	0	0	0	0	0	0	0	0.0121996	0	0	0	0	0	0	0	0	0	0	0	0	0	0	0	0
1091	0	0	0	0	0	0	0	0	0	0	0	0	0	0	0	0	0	0	0	0	0	0	0	0	0	0	0	0	0	0	0	0	0	0	0	0	0	0	0	0	0
1094	0	0	0	0	0	0	0	0	0	0	0	0	0	0	0	0	0	0	0	0	0	0	0	0	0.0121996	0	0	0	0	0	0	0	0	0	0	0	0	0	0	0	0
1096	0	0	0	0	0	0	0	0	0	0	0	0	0	0	0	0	0	0	0	0	0	0	0	0	0	0	0	0	0	0	0	0	0	0	0	0	0	0	0	0	0
1101	0	0	0	0	0	0	0	0	0	0	0	0	0	0	0	0	0	0	0	0	0	0	0	0	0	0	0	0	0	0	0	0	0	0	0	0	0	0	0	0	0
1103	0	0	0	0	0	0	0	0	0	0	0	0	0	0	0	0	0	0	0	0	0	0.010142	0	0	0	0	0	0	0	0	0	0	0	0	0	0	0	0	0	0	0
1105	0	0	0	0	0	0	0	0	0	0	0	0	0	0	0	0	0	0	0.318862	0	0	0	0	0	0.0243992	0	0	0	0	0	0	0	0	0	0	0	0	0	0	0	0
1107	0	0	0	0	0	0	0	0	0	0	0	0	0	0	0	0	0	0	0	0	0	0	0	0	0	0	0	0	0	0	0	0	0	0	0	0	0	0	0	0	0
1108	0	0	0	0	0	0	0	0	0	0	0	0	0	0	0	0	0	0	0	0	0	0	0	0	0	0	0	0	0	0	0	0	0	0	0	0	0	0	0	0	0
1112	0	0	0	0	0.0219394	0	0	0	0	0	0	0	0	0	0	0	0	0	0.0490557	0	0	0	0	0	0	0	0	0	0.0105675	0	0	0	0	0	0	0	0	0	0	0	0
1111	0	0	0	0	0	0	0	0	0	0	0	0	0	0	0	0	0	0	0	0	0	0	0	0	0	0	0	0	0	0	0	0	0	0	0	0	0	0	0	0	0
1117	0	0	0	0.023546	0	0	0	0	0	0	0	0	0	0	0	0	0	0	0.0490557	0	0	0	0	0	0	0	0	0	0	0	0	0	0	0	0	0	0	0	0	0	0
1116	0	0	0	0	0	0	0	0	0	0	0	0	0	0	0	0	0	0	0	0	0	0	0	0	0	0	0	0	0	0	0	0	0	0	0	0	0	0	0	0	0
1119	0	0	0	0	0	0	0	0	0	0	0	0	0	0	0	0	0	0	0	0	0	0	0	0	0	0	0	0	0	0	0	0	0	0	0	0	0	0	0	0	0
1120	0	0	0	0	0	0.0206484	0	0	0	0.484017	0	0	0	0	0.0212675	0	0	0	0.0490557	0.283	0.0103724	0	0.0205002	0.0208965	0.158595	0	0	0	0	0	1.68146	0	0	0	0	0	0	0	0	0	0.0327797
1121	0	0	0	0	0	0	0	0	0	0	0	0	0	0	0	0	0	0	0	0	0	0	0	0	0	0	0	0	0	0	0	0	0	0	0	0	0	0	0	0	0
1124	0	0	0	0	0	0	0	0	0	0	0	0	0	0	0	0	0	0	0.0490557	0	0	0	0	0	0.0121996	0	0	0	0	0	0	0	0	0	0	0	0	0	0	0	0
1123	0	0	0	0	0	0	0	0	0	0	0	0	0	0	0	0	0	0	0	0	0	0	0	0	0	0	0	0	0	0	0	0	0	0	0	0	0	0	0	0	0
1125	0	0.0100261	0	0.023546	0	0.0206484	0	0.0202388	0	0	0.0111025	0.051488	0.351803	0.0370051	0.0319013	0	0	0.0309629	1.39809	0	0.560108	0	0.0307503	0	0	0	0	0	0	0	0	0.0227557	0	0.0223939	0	0	0	0	0.0306185	0.0207598	0.142045
1127	0	0	0	0	0	0	0	0	0	0	0	0	0	0	0	0	0	0	0	0	0	0	0	0	0	0	0	0	0	0	0	0	0	0	0	0	0	0	0	0	0
1130	0	0	0	0	0	0	0	0	0	0	0	0	0	0	0	0	0	0	0	0	0	0	0	0	0	0	0	0	0	0	0	0	0	0	0	0	0	0	0	0	0
1137	0	0	0	0	0	0	0	0	0	0	0	0	0	0	0	0	0	0	0.0490557	0	0	0	0	0	0	0	0	0	0	0	0	0	0	0	0	0	0	0	0	0	0
1140	0	0	0	0	0	0	0	0	0	0	0	0	0	0	0	0	0	0	0	0	0	0	0	0	0	0	0	0	0	0	0	0	0	0	0	0	0	0	0	0	0
1143	0	0	0	0	0	0	0	0	0	0	0	0	0	0	0	0	0	0	0	0	0	0	0	0	0	0	0	0	0	0	0	0	0	0	0	0	0	0	0	0	0
1145	0	0	0	0	0.0219394	0	0	0	0	0	0	0	0	0	0	0	0	0	0.0490557	0	0	0	0	0	0.0121996	0	0	0	0	0	0	0.0113779	0.0141924	0	0	0	0	0	0	0	0
1149	0	0	0	0	0	0	0	0	0	0	0	0	0	0	0	0	0	0	0	0	0	0	0	0	0	0	0	0	0	0	0	0	0	0	0	0	0	0	0	0	0
1151	0	0	0	0	0	0	0	0	0	0	0.0111025	0	0	0	0	0	0	0	0	0	0	0	0	0	0.0121996	0	0	0	0	0	0	0.0227557	0	0	0	0	0	0	0	0	0
1154	0	0	0	0	0	0	0	0	0	0	0	0	0	0	0	0	0	0	0	0	0	0	0	0	0	0	0	0	0.0105675	0	0	0	0	0	0	0	0	0	0	0	0
1159	0	0	0	0	0	0	0	0	0	0	0	0	0	0	0	0	0	0	0	0	0	0	0	0	0	0	0	0	0	0	0	0	0	0	0	0	0	0	0	0	0
1162	0	0	0	0	0.0109697	0	0	0	0	0	0	0	0	0	0	0	0	0	0	0	0	0	0	0	0	0	0	0	0	0	0	0	0	0	0	0	0	0	0	0	0
1164	0	0	0	0	0.0219394	0	0	0	0	0	0	0	0	0	0	0	0	0	0	0	0	0	0	0	0	0	0	0	0	0	0	0	0	0	0	0	0	0	0	0	0
1165	0	0	0	0	0.0109697	0	0	0	0	0	0	0	0	0	0	0	0	0	0	0	0	0	0	0	0	0	0	0	0	0	0	0	0	0	0	0	0	0	0	0	0
1168	0	0	0	0	0	0	0	0	0	0	0	0	0	0	0	0	0	0	0	0	0	0	0	0	0	0	0	0	0	0	0	0	0	0	0	0	0	0	0	0	0
1167	0	0	0	0	0	0	0	0	0	0	0	0	0	0	0	0	0	0	0	0	0	0	0	0	0	0	0	0	0	0	0	0	0	0	0	0	0	0	0	0	0
1169	0	0	0	0	0	0	0	0	0	0	0	0	0	0	0	0	0	0	0	0	0	0	0	0	0	0	0	0	0	0	0	0	0	0	0	0	0	0	0	0	0
1170	0	0	0	0	0	0	0	0	0	0	0	0	0	0	0	0	0	0	0	0	0	0	0	0	0	0	0	0	0	0	0	0	0	0	0	0	0	0	0	0	0
1175	0	0	0	0	0.0109697	0	0	0	0	0	0	0	0	0	0	0	0	0	0.0981114	0	0	0	0	0	0	0	0	0	0	0	0	0	0	0	0	0	0	0	0	0	0
1174	0	0	0	0	0	0	0	0	0	0	0	0	0	0	0	0.0104943	0	0	0.0490557	0	0	0	0	0	0.29279	0	0	0	0	0	0	0	0.0283849	0	0	0	0	0	0	0	0
1177	0	0	0	0	0.0109697	0	0	0	0	0	0	0	0	0	0	0	0	0	0	0	0	0	0	0	0	0	0	0	0	0	0	0	0	0	0	0	0	0	0	0	0
1178	0	0	0	0	0	0	0	0	0	0	0	0	0	0	0	0	0	0	0	0	0	0	0	0	0	0	0	0	0	0	0	0	0	0	0	0	0	0	0	0	0
1181	0	0	0	0	0	0	0	0	0	0	0	0	0	0	0	0	0	0	0.0490557	0	0	0	0	0	0	0	0	0	0	0	0	0	0	0	0	0	0	0	0	0	0
1182	0	0	0	0	0	0	0	0	0	0	0	0	0	0	0	0	0	0	0	0	0	0	0	0	0	0	0	0	0	0	0	0	0	0	0	0	0	0	0	0	0
1187	0	0	0	0.023546	0	0	4.85146	0	0	0.0403348	0	0	0	0	0	0	0	0	0	0.0101071	0	0	0	0	0.634378	0	0.0123946	0	0.0105675	0	0.0134517	0	0	0	0.0132135	0	0	0	0	0	0
1190	0	0	0	0	0	0	0	0	0	0	0	0	0	0	0	0	0	0	0	0	0	0	0	0	0	0	0	0	0	0	0	0	0	0	0	0	0	0	0	0	0
1196	0	0	0	0.0470921	0	0	0.0427442	0	0	0	0	0	0	0	0	0.0209886	0	0	0.0490557	0	0.0103724	0	0	0	0.0121996	0.0143596	0	0	0	0	0.0134517	0	0.0283849	0	0	0	0	0	0	0	0
1198	0	0	0	0	0	0	0	0	0	0	0	0	0	0	0	0	0	0	0	0	0	0	0	0	0	0	0	0	0	0	0	0	0	0	0	0	0	0	0	0	0
1199	0	0	0	0	0	0	0	0	0	0	0	0	0.0109938	0	0	0	0	0	0.0490557	0	0	0	0	0	0	0	0	0	0	0	0	0	0	0	0	0	0	0	0	0	0
1207	0	0	0	0	0	0	0	0	0	0	0	0	0	0	0	0	0	0	0	0	0	0	0	0	0.0121996	0	0	0	0	0	0	0	0	0	0	0	0	0	0	0	0
1208	0	0	0	0	0.0109697	0	0	0	0	0	0	0	0	0	0	0.0209886	0	0	0.0490557	0	0	0	0	0	0	0.0143596	0	0	0	0	0	0	0	0	0	0	0	0	0	0	0
1211	0	0	0	0	0	0	0	0	0	0	0	0	0	0	0	0	0	0	0	0	0	0	0	0	0	0.0143596	0	0	0	0	0.0134517	0	0	0	0	0	0	0	0	0	0
1212	0	0	0	0	0	0	0	0	0	0	0	0	0	0	0	0	0	0	0	0	0	0	0	0	0	0	0	0	0	0	0	0	0	0	0	0	0	0	0	0	0
1215	0	0	0	0	0	0	0	0	0	0	0	0	0	0	0	0	0	0	0	0	0.0103724	0	0	0	0	0	0	0	0	0	0	0	0	0	0	0	0	0	0	0	0
1216	0	0	0	0	0	0	0	0	0	0	0	0	0	0	0	0	0	0	0	0	0	0	0	0	0	0	0	0	0	0	0	0	0	0	0	0	0	0	0	0	0
1217	0.0111235	0.0701825	0.0115821	0	0.120667	0.412967	0.0427442	0.0607165	0.0443066	0	1.54324	0	0.0329815	0	0	0.0104943	0.0202143	0	0	0	0.0103724	0	0.0102501	0	0.0121996	0.157955	0.0619732	0.0101564	0.0105675	0.0109087	0.0403551	0.0227557	0.0567698	0.0223939	0	0.0859634	0	0.0324517	0.0816493	0.0518995	0
1227	0	0	0	0	0	0	0	0	0	0	0	0	0	0	0	0	0	0	0	0	0	0	0	0	0	0	0	0	0	0	0	0	0	0	0	0	0	0	0	0	0
1230	0	0	0	0	0	0	0	0	0	0	0	0	0	0	0	0	0	0	0	0	0	0	0	0	0	0	0	0	0	0	0	0	0	0	0	0	0	0	0	0	0
1231	0	0	0	0	0	0	0	0	0	0	0	0	0	0	0	0	0	0	0	0	0	0	0	0	0	0	0	0	0	0	0	0	0	0	0	0	0	0	0	0	0
1233	0	0	0	0	0	0	0	0	0	0	0	0	0	0	0	0	0	0	0	0	0	0	0	0	0	0	0	0	0	0	0	0	0	0	0	0	0	0	0	0	0
1234	0	0	0	0	0.0219394	0	0	0	0	0	0	0	0	0	0	0	0	0	0	0	0	0	0	0	0	0	0	0	0	0	0	0	0	0	0	0	0	0	0	0	0
1235	0	0	0	0	0	0	0	0	0	0	0	0	0	0	0	0	0	0	0	0	0	0	0	0	0	0	0	0	0	0	0	0	0	0	0	0	0	0	0	0	0
1239	0	0	0	0	0	0	0	0	0	0	0	0	0	0	0	0	0	0	0	0	0	0	0	0	0	0	0	0	0	0	0	0	0.0283849	0	0	0	0	0	0	0	0
1241	0	0	0	0	0	0	0	0	0	0	0	0	0	0	0	0	0	0	0	0	0	0	0	0	0.0121996	0	0	0	0	0	0	0	0	0	0	0	0	0	0	0	0
1240	0	0	0	0	0.0109697	0	0	0	0	0	0	0	0	0	0	0	0	0	0	0	0	0	0	0	0	0.0143596	0	0	0	0	0	0	0	0	0	0	0	0	0	0	0
1242	0	0	0	0	0	0	0	0	0	0	0	0	0	0	0	0	0	0	0	0	0	0	0	0	0	0	0	0	0	0	0	0	0	0	0	0	0	0	0	0	0
1244	0	0	0	0.023546	0	0	0	0	0	0	0	0	0	0.012335	0	0	0	0	0	0	0	0	0	0	0	0	0	0	0	0	0	0	0	0	0	0	0	0	0	0	0
1245	0	0	0	0	0	0	0	0	0	0	0	0	0	0	0	0	0	0	0	0	0	0	0	0	0	0	0	0	0	0	0	0	0	0	0	0	0	0	0	0	0
1251	0	0	0	0	0	0	0	0	0	0	0	0	0	0	0	0.0104943	0	0	0	0	0	0	0	0	0	0	0	0	0	0	0	0	0	0	0	0	0	0	0	0	0
1253	0	0	0	0	0.0219394	0	0	0	0	0	0	0	0	0	0	0	0	0	0	0	0	0	0	0	0	0	0	0	0	0	0	0	0	0	0	0	0.0208746	0	0	0	0
1254	0	0	0	0	0	0	0	0	0	0	0	0	0	0	0	0	0	0	0	0	0	0	0	0	0	0	0	0	0	0	0.0134517	0	0	0	0	0	0	0	0	0	0
1255	0.0556174	0.0200521	0	0.023546	0.460728	0.0825934	0.0213721	0.0607165	0	0.0605022	0.721661	0.0205952	0	0.0740101	0.0106338	0	0.0303214	0	0.0490557	0	0.0414895	0	0.0205002	0.0208965	0.170794	0.258472	0	0.0101564	0.12681	0.294535	0.0807103	0.113779	0	0	0	0.307012	0.0208746	0.178485	0.275566	0	0.0655594
1258	0	0	0	0.0470921	0	0	0	0	0	0	0	0	0	0	0	0	0	0	0	0	0	0	0	0	0	0	0	0	0.0105675	0	0	0	0	0	0	0	0	0	0	0	0
1261	0	0	0	0	0	0	0	0	0	0	0	0	0	0	0	0	0	0	0	0	0	0	0	0	0.0121996	0	0	0	0	0	0	0	0	0	0	0	0	0	0	0	0
1263	0	0	0	0	0	0	0	0	0	0	0	0	0	0	0	0	0	0	0	0	0	0	0	0	0	0	0	0	0	0	0	0	0	0	0	0	0	0	0	0	0
1266	0	0	0	0	0	0	0	0	0	0	0	0	0	0	0	0	0	0	0	0	0	0	0	0	0	0	0	0	0.0105675	0	0	0	0	0	0	0	0	0	0	0	0
1267	0	0	0	0.023546	0	0	0	0	0	0	0	0	0	0	0	0	0	0	0.0981114	0	0	0	0	0	0	0	0	0	0	0	0	0	0	0.011197	0	0	0	0	0	0	0
1268	0	0	0	0	0	0	0	0	0	0	0	0	0	0	0	0	0	0	0.0490557	0	0	0	0	0	0	0	0	0	0.0105675	0	0	0	0	0	0	0	0	0	0	0	0
1271	0	0	0	0	0	0	0	0	0	0	0	0	0	0	0	0	0	0	0	0	0	0	0	0	0	0	0	0	0	0	0	0	0	0	0	0	0	0	0	0	0
1273	0	0	0	0	0.0109697	0	0	0	0	0	0	0	0	0	0	0.0104943	0	0	0.0490557	0	0	0	0	0	0	0.0143596	0	0	0	0	0	0	0	0	0	0	0	0	0	0	0
1275	0	0	0	0	0	0	0	0	0	0	0	0	0	0	0	0	0	0	0.147167	0	0	0	0	0	0	0	0	0	0	0	0	0	0	0	0	0	0	0	0	0	0
1278	0	0	0	0	0	0	0	0	0	0.302511	0	0	0	0	0.0106338	0	0	0	0	0.0202143	0	0	0	0	0.414786	0	0	0	0	0	1.43933	0	0	0	0	0	0	0	0	0	0
1288	0	0	0	0	0	0	0	0	0	0	0	0	0	0	0.0106338	0	0	0	0	0	0	0	0	0	9.61327	0	0	0	0	0	0	0	0	0	0	0	0	0	0	0	0
1289	0	0	0	0	0	0	0	0	0	0	0	0	0	0	0	0	0	0	0	0	0	0	0	0	0	0	0	0	0	0	0	0	0	0	0	0	0	0	0	0	0
1290	0	0	0	0	0	0	0	0	0	0	0	0	0	0	0	0	0	0	0.0981114	0	0	0	0	0	0.0121996	0	0	0	0.0105675	0	0	0	0	0	0	0	0	0	0	0	0
1291	0	0	0	0	0	0	0	0	0	0	0	0	0	0	0	0	0	0	0	0	0	0	0	0	0	0	0	0	0	0	0	0	0	0	0	0	0	0	0	0	0
1292	0.0444939	0.0100261	0.474867	0	0	0.103242	0	0.0607165	0.0443066	0.0605022	0.022205	0.0102976	0	0	0.0106338	0	0.0404285	0	0	0.202143	0	0.040568	0.0307503	0.731376	0	0.0861574	0	0.162503	0	0.512709	0.201776	0	0	0.011197	0	0.356134	0.0104373	0	0	0.0415196	0.0218531
1294	0	0	0	0	0	0	0	0	0	0	0	0	0	0	0	0	0	0	0	0	0	0	0	0	0	0	0	0	0.0105675	0	0	0	0	0	0	0	0	0	0	0	0
1301	0	0	0	0	0	0	0	0	0	0	0	0	0	0	0	0	0	0	0	0	0	0	0	0	0	0	0	0	0	0	0	0	0	0	0	0	0	0	0	0	0
1306	0	0	0	0	0	0	0	0	0	0	0	0	0	0	0	0	0	0	0	0	0	0	0	0	0	0	0	0	0	0	0	0	0	0	0	0	0	0	0	0	0
1307	0	0	0	0	0	0	0	0	0	0	0	0	0	0	0	0	0	0	0	0	0	0	0	0	0	0	0	0	0	0	0	0	0	0	0	0	0	0	0	0	0
1317	0	0	0	0	0	0	0	0	0	0	0	0	0.0109938	0	0	0	0	0	0	0	0	0	0	0	0	0	0	0	0	0	0	0	0	0	0	0	0	0	0	0	0
1318	0	0	0	0	0	0	0	0	0	0	0	0	0	0	0	0	0	0	0	0	0	0	0	0	0	0	0	0	0	0	0	0	0	0	0	0	0	0	0	0	0
1340	0	0	0	0.023546	0	0	0	0	0	0	0	0	0	0	0	0	0.0101071	0	0	0	0	0	0	0	0	0	0	0	0	0	0	0	0	0	0	0	0	0	0	0	0
1348	0	0.0100261	0	0	0	0	0	0	0	0	0	0	0	0	0	0	0	0	0	0	0	0	0	0	0	0	0	0	0	0	0	0	0.0425773	0	0	0	0	0	0	0	0
1350	0	0	0	0	0	0	0	0	0	0	0	0	0	0	0	0	0	0	0	0	0	0	0	0	0.0121996	0	0	0	0	0	0	0	0	0	0	0	0	0	0	0	0
1352	0	0	0	0	0	0	0	0	0	0	0	0	0	0	0	0	0	0	0.0490557	0	0	0	0	0	0	0	0	0	0.0105675	0	0	0	0	0	0	0	0	0	0	0	0
1361	0	0	0	0	0	0	0	0	0	0	0	0	0	0	0	0	0	0	0.147167	0	0	0	0	0	0	0	0	0	0	0	0	0	0	0	0	0	0	0	0	0	0
1364	0	0	0	0	0	0	0	0	0	0	0	0	0	0	0	0	0	0	0.0490557	0	0	0	0	0	0	0	0	0	0.0105675	0	0	0	0	0	0	0	0	0	0	0	0
1365	0	0	0	0	0	0	0	0	0	0	0	0	0	0	0	0	0	0	0	0	0	0	0	0	0	0	0	0	0	0	0	0	0	0	0	0	0	0	0	0	0
1371	0	0	0	0	0	0	0	0	0	0	0	0	0	0	0	0	0	0	0	0	0	0.010142	0	0	0	0.0143596	0	0	0.0105675	0	0	0	0	0	0	0	0	0	0	0	0
1373	0	0	0	0	0	0	0	0	0	0	0	0	0	0	0	0	0	0	0	0	0	0	0	0	0	0	0	0	0	0	0	0	0	0	0	0	0	0	0	0	0
1376	0.0222469	0.0100261	0.0347464	0.35319	0.0438789	0	0.213721	0	0.0221533	0.0100837	0.0444099	0.0102976	0.0109938	0	0.0106338	0.0104943	0	0.010321	0.0981114	0	0	0.010142	0.0102501	0.0208965	0.0731975	0.172315	0.0619732	0.0101564	0.0105675	0.0109087	0.0807103	0.0113779	0.0709622	0	0.251057	0.0614024	0.0104373	0.178485	0.0408247	0.0103799	0
1381	0	0	0	0	0	0	0	0	0	0	0	0	0	0	0	0	0	0	0	0	0	0	0	0	0	0	0	0	0	0	0	0	0	0	0	0	0	0	0	0	0
1386	0	0	0	0	0	0	0	0	0	0	0	0	0	0	0	0	0	0	0	0	0	0	0	0	0	0	0	0	0	0	0	0	0	0	0	0	0	0	0	0	0
1390	0	0	0	0	0	0	0	0	0	0	0	0	0	0	0	0	0	0	0	0	0	0	0	0	0	0	0	0	0	0	0	0	0	0	0	0	0	0	0	0	0
1393	0.0778643	0.0401043	0.150568	0.0470921	0	0.340698	0.0427442	0.101194	0.0221533	0.0201674	0.188742	0.0102976	0	0.0863451	0.106338	0	0.0303214	0.010321	0	0.0606428	0.0414895	0.131846	0.0410004	0.167172	0	0.215393	0	0.050782	0.0105675	0.119996	0.0538068	0.136534	0	0.0895756	0	0.122805	0	0	0.122474	0.124559	0.437063
1392	0	0	0	0	0	0	0	0	0	0	0	0	0	0.012335	0	0	0	0	0	0	0	0	0	0	0	0	0	0	0	0	0	0	0	0	0	0	0	0	0	0	0
1395	0	0	0	0	0	0	0	0	0	0	0	0	0	0	0	0	0	0	0	0	0	0	0	0	0	0	0	0	0	0	0	0	0	0	0	0	0	0	0	0	0
1398	0	0	0	0	0	0	0	0	0	0	0	0	0	0	0	0	0	0	0.0490557	0	0	0	0	0	0	0	0	0	0	0	0	0	0	0	0	0	0	0	0	0	0
1396	0	0	0	0	0	0	0	0	0	0	0	0	0	0	0	0	0	0	0	0	0	0	0	0	0	0	0	0	0	0	0	0	0	0	0	0	0	0	0	0	0
1397	0	0	0	0.0470921	0	0	0	0	0	0	0	0	0	0	0	0	0	0	0	0	0	0	0	0	0	0	0	0	0.0422699	0	0	0	0.0141924	0	0	0	0	0	0	0	0
1403	0	0	0	0	0	0	0	0	0	0	0	0	0	0	0	0	0	0	0	0	0	0	0	0	0	0	0	0	0	0	0	0	0	0	0	0	0	0	0	0	0
1406	0	0	0	0	0	0	0	0	0	0	0	0	0	0	0	0	0	0	0	0	0	0	0	0	0	0	0	0	0	0	0.0134517	0	0	0	0	0	0	0	0	0	0
1412	0	0	0	0	0	0	0	0	0	0	0	0	0	0	0	0	0	0	0	0	0	0	0	0	0	0	0	0	0	0	0	0	0	0	0	0	0	0	0	0	0
1415	0	0	0	0	0	0	0	0	0	0	0	0	0	0	0	0	0	0	0	0	0	0	0	0	0	0	0	0	0	0	0	0	0	0	0	0	0	0	0	0	0
1418	0	0	0	0	0	0	0	0	0	0	0	0	0	0	0	0	0	0	0	0	0	0	0	0	0	0	0	0	0	0	0	0	0	0	0	0	0	0	0	0	0
1421	0	0	0	0	0	0	0	0	0	0	0	0	0	0	0	0	0	0	0.0981114	0	0	0	0	0	0	0	0	0	0	0	0	0	0	0	0	0	0	0	0	0	0
1422	0	0	0	0	0	0	0	0	0	0	0	0	0	0	0	0	0	0	0	0	0	0	0	0	0	0	0	0	0	0	0	0	0	0	0	0	0	0	0	0	0
1424	0	0	0	0	0	0	0	0	0	0	0	0	0	0	0	0	0	0	0	0	0	0	0	0	0	0	0	0	0	0	0	0	0	0	0	0	0	0	0	0	0
1427	0	0	0	0	0	0	0.0213721	0	0	0	0	0	0	0	0	0	0	0	0	0	0	0	0	0	0	0.0143596	0	0	0	0	0	0	0	0	0	0	0	0	0	0	0
1429	0	0.0100261	0	0	0	0	0	0	0	0	0	0	0	0	0	0	0	0	0	0	0	0	0	0	0.0121996	0	0	0	0	0	0	0	0	0	0	0	0	0	0	0	0
1431	0	0	0	0	0	0	0	0	0	0	0	0	0	0	0	0	0	0	0	0	0	0	0	0	0	0	0	0	0	0	0	0	0	0	0	0	0	0	0	0	0
1434	0	0	0	0	0	0	0	0	0	0	0	0	0	0	0	0	0	0	0	0	0	0	0	0	0	0	0	0	0	0	0	0	0	0	0	0	0	0	0	0	0
1433	0	0	0	0	0	0	0	0	0	0	0	0	0	0	0	0	0	0	0	0	0	0	0	0	0	0	0	0	0	0	0	0	0	0	0	0	0	0	0	0	0
1435	0	0	0	0	0	0	0	0	0	0	0	0	0	0	0	0.0209886	0	0	0	0	0	0	0	0	0	0	0	0	0	0	0	0	0	0	0	0	0	0	0	0	0
1436	0	0	0	0	0	0	0	0	0	0	0	0	0	0	0	0	0	0	0	0	0	0	0	0	0	0	0	0	0	0	0	0	0	0	0	0	0	0	0	0	0
1437	0	0	0	0	0	0	0	0	0	0	0	0	0	0	0	0	0	0	0.220751	0	0	0	0	0	0.0121996	0	0	0	0	0	0	0	0.0141924	0	0	0	0	0	0	0	0
1442	0	0	0	0	0	0	0	0	0	0	0	0	0	0	0	0	0	0	0	0	0	0	0	0	0	0	0	0	0	0	0	0	0	0	0	0	0	0	0	0	0
1443	0	0	0	0	0	0	0	0	0	0	0	0	0	0	0	0.0104943	0	0	0	0	0	0	0	0	0	0	0	0	0	0	0	0	0	0	0	0	0	0	0	0	0
1444	0	0	0	0	0	0	0	0	0	0	0	0	0	0	0	0	0	0	0	0	0	0	0	0	0	0	0	0	0	0	0	0	0	0	0	0	0	0	0	0	0
1445	0	0	0	0	0.0109697	0	0	0	0	0	0	0	0	0	0	0	0	0	0	0	0	0	0	0	0	0	0	0	0	0	0	0	0	0	0	0	0	0	0	0	0
1446	0	0	0	0	0	0	0	0	0	0	0	0	0	0	0	0	0	0	0	0	0	0	0	0	0	0	0	0	0	0	0	0	0	0	0	0	0	0	0	0	0
1447	0	0	0	0	0	0	0	0	0	0	0	0	0	0	0	0.0104943	0	0	0	0	0	0	0	0	0	0	0	0	0.0105675	0	0	0	0	0.011197	0	0	0	0	0	0	0
1450	0	0	0	0	0	0	0	0	0	0	0	0	0	0	0	0	0	0	0	0	0	0	0	0	0	0	0	0	0.0105675	0	0	0	0	0	0	0	0	0	0	0	0
1458	0	0	0	0	0	0	0	0	0	0	0	0	0	0	0	0	0	0	0.0490557	0	0	0	0	0	0	0	0	0	0	0	0	0	0	0	0	0	0	0	0	0	0
1460	0	0	0	0	0	0	0	0	0	0	0	0	0	0	0	0	0	0	0	0	0	0	0	0	0	0	0	0	0	0	0	0	0	0	0	0	0	0	0	0	0
1462	0	0	0	0	0	0	0	0	0	0	0	0	0	0	0	0	0	0	0	0	0	0	0	0	0	0	0	0	0	0	0	0	0	0	0	0	0	0	0	0	0
1465	0	0	0	0	0	0	0	0	0	0	0	0	0	0	0	0	0	0	0	0	0	0	0	0	0	0	0	0	0	0	0	0	0	0	0	0	0	0	0	0	0
1467	0	0	0	0	0	0	0	0	0	0	0	0	0	0	0	0	0	0	0	0	0	0	0	0	0	0	0	0	0	0	0	0	0	0	0	0	0	0	0	0	0
1469	0	0	0	0	0	0	0	0	0	0	0	0	0	0	0	0	0	0	0	0	0	0	0	0	0.0121996	0	0	0	0	0	0	0	0	0	0	0	0	0	0	0	0
1473	0	0	0	0	0	0	0	0	0	0	0	0	0	0	0	0	0	0	0	0	0	0	0	0	0.0121996	0	0	0	0	0	0	0	0	0	0	0	0	0	0	0	0
1475	0	0	0	0	0	0	0	0	0	0	0	0	0	0	0	0	0	0	0	0	0	0	0	0	0	0	0	0	0	0	0	0	0	0	0	0	0	0	0	0	0
1492	0	0	0	0	0	0	0	0	0	0	0	0	0	0	0	0	0.0101071	0	0	0	0	0	0	0	0	0	0	0	0	0	0	0	0	0	0	0	0	0	0	0	0
1498	0	0	0	0	0	0	0	0	0	0	0	0	0	0	0	0.0104943	0.0202143	0	0	0	0	0	0	0	0.0243992	0	0	0	0	0	0	0	0	0	0	0	0	0	0	0	0
1501	0	0	0	0	0	0	0	0	0	0	0	0	0	0	0	0	0	0	0	0	0	0	0	0	0	0	0	0	0	0	0	0	0	0	0	0	0	0	0	0	0
1500	0	0	0	0	0	0	0	0	0	0	0	0	0	0	0	0	0	0	0	0	0	0	0	0	0	0	0	0	0	0	0	0	0	0	0	0	0	0	0	0	0
1508	0	0	0	0.023546	0	0	0	0	0	0	0	0	0	0	0	0	0	0	0	0	0	0	0	0	0	0	0	0	0	0	0	0	0	0	0	0	0	0	0	0	0
1511	0	0	0	0	0	0	0	0	0	0	0	0	0.0109938	0	0	0	0	0	0	0	0	0	0	0	0.0121996	0	0	0	0	0	0	0	0	0	0	0	0	0	0	0	0
1512	0	0	0	0	0	0	0	0	0	0	0	0	0	0	0	0	0	0	0	0	0	0	0	0	0	0	0	0	0	0	0	0.0113779	0	0	0	0	0	0	0	0	0
1515	0.0333704	0.0401043	0.0115821	0.023546	0	0.258104	0.0427442	0.0708359	0.0221533	0	0.799378	0	0.0439754	0.012335	0	0.0104943	0.0202143	0	0	0	0.0103724	0	0.0307503	0	0.0121996	0.143596	0.0619732	0	0	0.0109087	0.0134517	0.0113779	0	0.0223939	0	0.0491219	0	0	0.102062	0.0415196	0
1516	0	0	0	0	0	0	0	0	0	0	0	0	0	0	0	0	0	0	0	0	0	0	0	0	0	0	0	0	0	0	0	0	0	0	0	0	0	0	0	0	0
1519	0	0	0	0	0	0	0	0	0	0	0	0	0	0	0	0	0	0	0	0	0	0	0	0	0.0243992	0	0	0	0	0	0	0	0	0	0	0	0	0	0	0	0
1524	0	0	0	0	0	0	0	0	0	0	0	0	0	0	0	0.0209886	0	0	0	0	0	0	0	0	0	0	0	0	0	0	0	0	0.0141924	0	0	0	0	0	0	0	0
1526	0	0	0	0	0	0	0	0	0	0	0	0	0	0	0	0	0	0	0	0	0	0	0	0	0	0	0	0	0	0	0	0	0	0	0	0	0	0	0	0	0
1534	0	0	0	0	0	0	0	0	0	0	0	0	0	0	0	0	0	0	0	0	0	0	0	0	0.0121996	0	0	0	0	0	0	0	0.0141924	0	0	0	0	0	0	0	0
1538	0	0	0	0	0	0	0	0	0	0	0	0	0	0	0	0	0	0	0	0	0	0	0	0	0	0	0	0	0	0	0	0	0	0	0	0	0	0	0	0	0
1543	0	0	0	0.023546	0	0	0	0	0	0	0	0	0	0	0	0	0	0	0	0	0	0	0	0	0	0	0	0	0	0	0	0	0	0	0	0	0	0	0	0	0
1549	0	0	0.0115821	0	0.0219394	0	0	0	0	0	0	0	0	0	0	0	0	0	0	0	0.0311171	0	0	0.0313447	0	0	0	0.0304692	0	0.0436348	0	0.0341336	0.0283849	0	0	0.0736829	0.0521866	0.227162	0.0204123	0	0
1554	0	0	0	0	0	0	0	0	0	0	0	0	0	0	0	0	0	0	0.0490557	0	0	0	0	0	0.0121996	0	0	0	0	0	0	0	0	0	0	0	0	0	0	0	0
1555	0	0	0	0	0	0	0	0	0	0	0	0	0	0	0	0.0314828	0	0	0	0	0	0	0	0	0.0243992	0	0.0123946	0	0.0105675	0	0	0	0	0	0	0	0	0	0	0	0
1557	0	0	0	0	0	0	0	0	0	0	0	0	0	0	0	0	0	0	0	0	0	0	0	0	0	0	0	0	0	0	0	0	0	0	0	0	0	0	0	0	0
1559	0	0	0	0	0	0	0	0	0	0	0	0	0	0	0	0	0	0	0	0	0	0	0	0	0.0121996	0	0	0	0	0	0	0	0	0	0	0	0	0	0	0	0
1566	0	0	0	0	0	0	0	0	0	0	0	0	0	0	0	0	0	0	0	0	0	0	0	0	0	0	0	0	0	0	0	0	0	0	0	0	0	0	0	0	0
1565	0	0	0	0	0	0	0	0	0	0	0	0	0	0	0	0	0	0	0.0490557	0	0	0	0	0	0	0	0	0	0	0	0	0	0	0	0	0	0	0	0	0	0
1575	0	0	0	0	0	0	0	0	0	0	0	0	0	0	0	0	0	0	0.0490557	0	0	0	0	0	0	0	0	0	0	0	0	0	0	0	0	0	0	0	0	0	0
1588	0	0	0	0.023546	0	0	0	0	0	0	0	0	0	0	0	0	0	0	0	0	0	0	0	0	0	0	0	0	0	0	0	0	0	0	0	0	0	0	0	0	0
1585	0	0	0	0	0	0	0	0	0	0	0	0	0	0	0	0	0	0	0	0	0	0	0	0	0	0	0	0	0	0	0	0	0	0	0	0	0	0	0	0	0
1594	0	0	0	0.023546	0	0.0206484	0	0	0.0110767	0	0	0.144166	0.0989446	0	0.0106338	0	0	0.0412839	1.88864	0	0.207447	0	0.0307503	0	0.0121996	0.588742	0	0	0	0	0	0.136534	0	0.0335909	0	0	0	0	0.234742	0.103799	0.229458
1596	0.0111235	0	0	0.11773	0	0	0.0427442	0	0.0110767	0.0100837	0.0111025	0	0.0109938	0.0493401	0.0106338	0	0	0.010321	0.147167	0.0101071	0.0103724	0	0.0102501	0	0.0731975	0.114877	0.0247893	0	0.0105675	0	0.0538068	0.0113779	0	0.0223939	1.38742	0.024561	0	0.162259	0.0102062	0.0103799	0.0109266
1599	0	0	0	0	0	0	0	0	0	0	0	0	0	0	0	0	0	0	0	0	0	0	0	0	0	0	0	0	0	0	0	0	0	0	0	0	0	0	0	0	0
1600	0	0	0	0	0	0	0	0	0	0	0	0	0	0	0	0	0	0	0	0	0	0	0	0	0	0	0	0	0.0105675	0	0	0	0	0	0	0	0	0	0	0	0
1607	0	0	0	0	0	0	0	0	0	0	0	0	0	0	0	0	0	0	0	0	0	0	0	0	0.0121996	0	0	0	0	0	0	0	0	0	0	0	0	0	0	0	0
1608	0.0111235	0	0.0115821	0.259006	0.0219394	0.0103242	0.0854884	0	0.0221533	0	0.0555124	0	0.0219877	0.0370051	0	0	0	0	0.0981114	0	0.0103724	0	0	0.0104482	0.0487983	0.0287191	0.0495786	0	0.0211349	0.0327261	0.188324	0.0113779	0.212887	0	0.105708	0.221049	0.0208746	0	0.0102062	0.0103799	0.0218531
1613	0	0	0	0	0	0	0	0	0	0	0	0	0	0	0	0	0	0	0	0	0	0	0	0	0	0	0	0	0	0	0	0	0	0	0	0	0	0	0	0	0
1618	0	0	0	0	0	0	0	0	0	0	0	0	0	0	0	0	0	0	0	0	0	0	0	0	0	0	0	0	0	0	0	0	0	0	0	0	0	0	0	0	0
1627	0	0	0	0	0	0	0	0	0	0	0	0	0	0	0	0	0	0	0	0	0	0	0	0	0	0	0	0	0	0	0	0	0	0	0	0	0	0	0	0	0
1629	0	0	0	0	0	0	0	0	0	0	0	0	0	0	0	0	0	0	0	0	0	0	0	0	0	0	0	0	0	0	0	0	0	0	0	0	0	0	0	0	0
1632	0	0	0	0	0	0.0103242	0	0	0	0	0	0	0	0	0	0	0	0	0	0	0	0	0	0	0	0	0	0	0	0	0	0	0	0	0	0	0	0	0	0	0
1633	0	0	0	0	0	0	0	0	0	0	0	0	0.0109938	0	0	0	0	0	0	0	0	0	0	0	0	0	0	0	0	0	0	0	0	0	0	0	0	0	0	0	0
1635	0	0	0	0	0	0	0	0	0	0	0	0	0	0	0	0	0	0	0	0	0	0	0	0	0	0	0	0	0	0	0	0	0	0	0	0	0	0	0	0	0
1645	0	0	0	0	0	0	0	0	0	0	0	0	0.0109938	0	0	0	0	0	0	0	0.0103724	0	0	0	0	0	0	0	0	0	0	0	0	0	0	0	0	0	0	0	0
1648	0	0	0	0	0	0	0	0	0	0	0	0	0	0	0	0	0	0	0.0490557	0	0	0	0	0	0	0	0	0	0	0	0	0	0	0	0	0	0	0	0	0	0
1650	0	0	0	0.023546	0	0	0	0	0	0	0	0	0	0	0	0	0	0	0	0	0	0	0	0	0	0	0	0	0	0	0	0	0	0	0	0	0	0	0	0	0
1652	0	0	0	0	0	0	0	0	0	0	0	0	0	0	0	0	0	0	0.0490557	0	0	0	0	0	0	0	0	0	0	0	0	0	0	0	0	0	0	0	0	0	0
1654	0	0	0	0	0	0	0	0	0	0	0	0	0	0	0	0	0	0	0	0	0	0	0	0	0	0	0	0	0	0	0	0	0	0	0	0	0	0	0	0	0
1655	0	0	0	0	0	0	0	0	0	0	0	0	0	0	0	0	0	0	0	0	0	0	0	0	0	0	0	0	0	0	0	0	0	0	0	0	0	0	0	0	0
1657	0	0	0	0	0	0	0	0	0	0	0	0	0	0	0	0	0	0	0	0	0	0	0	0	0	0	0	0	0	0	0	0	0	0	0	0	0	0	0	0	0
1663	0	0	0	0	0	0	0	0	0	0	0	0	0	0	0	0	0	0	0	0	0	0	0	0	0	0	0	0	0	0	0	0	0	0	0	0	0	0	0	0	0
1665	0	0	0	0	0	0	0	0	0	0	0	0	0	0	0	0	0	0	0	0	0	0	0	0	0	0	0	0	0	0	0	0	0	0	0	0	0	0	0	0	0
1669	0	0	0	0	0	0	0	0	0	0	0	0	0	0	0	0	0	0	0	0	0	0	0	0	0	0	0	0	0	0	0	0	0	0	0	0	0	0	0	0	0
1671	0	0	0	0	0	0	0	0	0	0	0	0	0	0	0	0	0	0	0	0	0	0	0	0	0	0	0	0	0	0	0	0	0	0	0	0	0	0	0	0	0
1672	0	0	0	0	0	0	0	0	0	0	0	0	0	0	0	0	0	0	0.0490557	0	0	0	0	0	0.0121996	0	0	0	0	0	0	0	0	0	0	0	0	0	0	0	0
1676	0	0	0	0	0	0	0	0	0	0	0	0	0	0	0	0	0	0	0	0	0	0	0	0	0.0121996	0	0	0	0	0	0	0	0	0	0	0	0	0	0	0	0
1678	0	0	0	0	0	0	0	0	0	0	0	0	0	0	0	0	0	0	0	0	0	0	0	0	0	0	0	0	0.0105675	0	0	0	0	0	0	0	0	0	0	0	0
1677	0	0	0	0	0	0	0	0	0	0	0	0	0	0	0	0	0	0	0	0	0	0	0	0	0	0	0	0	0	0	0	0	0	0	0	0	0	0	0	0	0
1682	0	0	0	0	0	0	0	0	0	0	0	0	0	0	0	0.0209886	0	0	0	0	0	0	0	0	0	0	0	0	0	0	0	0	0	0	0	0	0	0	0	0	0
1685	0	0	0	0	0	0	0	0	0	0	0	0	0	0	0	0	0	0	0	0	0	0	0	0	0	0	0	0	0	0	0	0	0	0	0	0	0	0	0	0	0
1691	0.0778643	0.0401043	0.0231642	0.11773	0.0219394	0	0	0.33394	0.03323	0	0.122127	0.0102976	0.0109938	0.0370051	0.0212675	0	0.0808571	0.020642	0.0490557	0.0404285	0.134841	0.121704	0.133251	0.0104482	0	0.0143596	0	0.0304692	0	0.0109087	0	0.079645	0	0	0.0132135	0.0122805	0	0	0	0.0622794	0
1694	0	0	0	0.023546	0	0	0	0	0	0	0	0	0	0	0	0	0	0	0	0	0	0	0	0	0	0	0	0	0	0	0	0	0	0	0	0	0	0	0	0	0
1699	0	0	0	0	0	0	0	0	0	0	0	0	0	0.012335	0	0	0	0	0	0	0	0	0	0	0	0	0	0	0.0317024	0	0	0	0	0	0	0	0	0	0	0	0
1702	0	0	0	0	0	0	0	0	0	0	0	0	0	0	0	0	0	0	0	0	0	0	0	0	0	0	0	0	0.0105675	0	0	0	0	0	0	0	0	0	0	0	0
1705	0	0	0	0	0	0	0	0	0	0	0	0	0	0	0	0	0	0	0	0	0	0	0	0	0.0121996	0	0.0123946	0	0	0	0	0	0	0	0	0	0	0	0	0	0
1710	0	0	0	0	0	0	0	0	0	0	0	0	0	0	0	0	0	0	0	0	0	0	0	0	0	0	0	0	0	0	0	0	0	0	0	0	0	0	0	0	0
1716	0	0	0	0	0	0	0	0	0	0	0	0	0	0	0	0	0	0	0	0	0	0	0	0	0	0	0	0	0	0	0	0	0	0	0	0	0	0	0	0	0
1725	0	0	0	0	0	0	0	0	0	0	0	0	0	0	0	0	0	0	0	0	0	0	0	0	0	0	0	0	0	0	0	0	0	0	0	0	0	0	0	0	0
1726	0	0	0	0	0	0	0	0	0	0	0	0	0	0	0	0.0104943	0	0	0.56414	0	0	0	0	0	0	0	0	0	0	0	0	0	0	0	0	0	0	0	0	0	0
1731	0	0	0	0	0	0	0	0	0	0	0	0	0	0	0	0	0	0	0	0	0	0	0	0	0	0	0	0	0	0	0	0	0	0	0	0	0	0	0	0	0
1732	0	0	0	0	0	0	0	0	0	0	0	0	0	0	0	0	0	0	0	0	0	0	0	0	0	0	0	0	0	0	0	0	0	0	0	0	0	0	0	0	0
1728	0	0	0	0	0	0	0	0	0	0	0	0	0	0	0	0	0	0	0	0	0	0	0	0	0	0	0	0	0	0	0	0	0	0	0	0	0	0	0	0	0
1736	0	0	0	0	0	0	0	0	0	0	0	0	0	0	0	0.0104943	0	0	0	0	0	0	0	0	0	0	0	0	0	0	0	0	0	0	0	0	0	0	0	0	0
1739	0.0444939	0.0200521	0.0231642	0.0941841	0.131637	0.113566	0	0.161911	0	0.0100837	0.0444099	0.0102976	0.0219877	0.0370051	0.0106338	0.0104943	0.0505357	0.010321	0	0.0101071	0	0	0.102501	0	0.0121996	0.172315	0	0	0.0317024	0	0.107614	0.0455114	0	0.0671817	0.0132135	0.0122805	0	0	0	0	0.0109266
1741	0	0	0	0	0	0	0	0	0	0	0	0	0	0	0	0	0	0	0.0490557	0	0	0	0	0	0	0	0	0	0	0	0	0	0	0	0	0	0	0	0	0	0
1743	0	0	0	0	0	0	0	0	0	0	0	0	0	0	0	0	0	0	0	0	0	0	0	0	0	0	0	0	0	0	0	0	0	0	0	0	0	0	0	0	0
1746	0	0	0	0.023546	0	0	0	0	0	0	0	0	0	0	0	0	0	0	0	0	0	0	0	0	0	0	0	0	0.0105675	0	0	0	0	0	0	0	0	0	0	0	0
1749	0	0	0	0	0	0	0	0	0	0	0	0	0	0	0	0	0	0	0	0	0.0103724	0	0	0	0	0	0	0	0	0	0	0	0	0	0	0	0	0	0	0	0
1748	0.0111235	0	0	0	0.0219394	0	0.0427442	0	0	0	0	0	0	0	0	0.0209886	0	0	0	0	0.0103724	0.010142	0.0102501	0.0208965	0.158595	0	0	0	0	0	0.0269034	0	0.0141924	0	0	0.0122805	0	0	0.0102062	0	0
1758	0	0	0	0	0	0	0	0	0	0	0	0	0	0	0	0	0	0	0	0	0	0	0	0	0	0	0	0	0.0105675	0	0	0	0	0	0	0	0	0	0	0	0
1762	0	0	0	0	0	0	0	0	0	0	0	0	0	0	0	0	0	0	0	0	0	0	0	0	0	0	0	0	0	0	0	0	0	0	0	0	0	0	0	0	0
1763	0	0	0	0	0	0	0	0	0	0	0	0	0.0109938	0	0	0	0	0	0	0	0.0103724	0	0	0	0.0243992	0	0	0	0	0	0	0	0	0	0	0	0	0	0	0	0
1764	0.0556174	0	0	0.0706381	0.0987275	0.0619451	0	0.192269	0	0.0100837	0.111025	0.0102976	0.0109938	0.0493401	0.0212675	0	0.0505357	0.020642	0.0981114	0	0	0	0.0615006	0	0.0121996	0.229753	0.0123946	0	0.0105675	0	0.094162	0.0682672	0	0.0671817	0	0	0.0104373	0	0.0102062	0	0.0109266
1771	0	0	0	0	0	0	0	0	0	0	0	0	0	0	0	0	0	0	0	0	0	0	0	0	0	0	0	0	0	0	0	0	0	0	0	0	0	0	0	0	0
1774	0	0	0	0	0	0	0	0	0	0	0	0	0	0	0	0	0	0	0	0	0	0	0	0	0	0	0	0	0	0	0	0	0	0	0	0	0	0	0	0	0
1773	0	0	0	0	0	0	0	0	0	0	0	0	0	0	0	0	0	0	0	0	0	0	0	0	0	0	0	0	0	0	0	0	0	0	0	0	0	0	0	0	0
1780	0	0	0	0	0	0	0	0	0	0	0	0	0	0	0	0	0	0	0.0981114	0	0	0	0	0	0	0	0	0	0	0	0	0	0	0	0	0	0	0	0	0	0
1781	0	0	0	0	0	0	0	0	0	0	0	0	0	0	0	0	0	0	0	0	0	0	0	0	0	0	0	0	0	0	0	0	0	0	0	0	0	0	0	0	0
1784	0	0	0	0	0	0	0	0	0	0	0	0	0	0	0	0	0	0	0	0	0	0	0.0102501	0	0	0	0	0	0	0	0	0	0	0	0	0	0	0	0	0	0
1786	0	0	0	0	0	0	0	0	0	0	0	0	0	0	0	0	0	0	0	0	0	0	0	0	0	0	0	0	0	0	0	0	0	0	0	0	0	0	0	0	0
1789	0	0	0	0	0	0	0	0	0	0	0	0	0	0	0	0	0	0	0	0	0	0	0	0	0	0	0	0	0	0	0	0	0	0	0	0	0	0	0	0	0
1790	0	0	0	0	0	0	0	0	0	0	0	0	0	0	0	0	0	0	0	0	0	0	0	0	0	0	0	0	0	0	0	0	0	0	0	0	0	0	0	0	0
1792	0	0	0	0	0.0109697	0	0	0	0	0	0	0	0	0	0	0	0	0	0	0	0	0	0	0	0	0	0	0	0	0	0	0	0	0	0	0	0	0	0	0	0
1794	0	0	0	0	0	0	0	0	0	0	0	0	0	0	0	0	0	0	0	0	0	0	0	0	0	0	0	0	0.0317024	0	0	0	0	0	0	0	0	0	0	0	0
1804	0	0	0	0	0	0	0	0	0	0	0	0	0	0	0	0	0	0	0	0	0	0	0	0	0	0	0	0	0	0	0	0	0	0	0	0	0	0	0	0	0
1809	0	0	0	0	0	0	0	0	0	0	0	0	0	0	0	0	0	0	0	0	0	0	0	0	0	0	0	0	0	0	0	0	0	0	0	0	0	0	0	0	0
1811	0	0	0	0	0	0	0	0	0	0	0	0	0	0	0	0	0	0	0	0	0	0	0	0	0	0	0	0	0	0	0	0	0	0	0	0	0	0	0	0	0
1814	0	0	0	0	0	0	0	0	0	0	0	0	0	0	0	0	0	0	0	0	0	0	0	0	0	0	0	0	0	0	0	0	0	0	0	0	0	0	0	0	0
1819	0	0	0	0	0	0	0	0	0	0	0	0	0	0	0	0	0	0	0	0	0	0	0	0	0	0	0	0	0	0	0	0	0	0	0	0	0	0	0	0	0
1817	0	0	0	0	0	0	0	0	0	0	0	0	0	0	0	0	0	0	0	0	0	0	0	0	0	0	0	0	0	0	0	0	0	0	0	0	0	0	0	0	0
1820	0	0	0	0	0	0	0	0	0	0	0	0	0	0	0	0	0	0	0	0	0	0	0	0	0	0	0	0	0.0105675	0	0	0	0	0	0	0	0	0	0	0	0
1823	0	0	0	0	0	0	0	0	0	0	0	0	0	0	0	0	0	0	0	0	0	0	0	0	0	0	0	0	0	0	0	0	0	0	0	0	0	0	0	0	0
1832	0	0	0	0	0	0	0	0	0	0	0	0	0	0	0	0	0	0	0	0	0	0	0	0	0	0	0	0	0	0	0	0	0	0	0	0	0	0	0	0	0
1834	0	0	0	0	0	0	0	0	0	0	0	0	0	0	0	0	0	0	0	0	0	0	0	0	0	0	0	0	0	0	0	0	0	0	0	0	0	0	0	0	0
1837	0	0	0	0.023546	0	0	0	0	0	0	0	0	0	0	0	0.0104943	0	0	0	0	0	0	0	0	0.0121996	0	0	0	0	0	0	0	0	0	0	0	0	0	0	0	0
1846	0	0	0	0	0	0	0	0	0	0	0	0	0	0	0	0	0	0	0	0	0	0	0	0	0	0	0	0	0	0	0	0	0	0	0	0	0	0	0	0	0
1850	0	0	0	0	0	0	0	0	0	0	0	0	0	0	0	0	0	0	0	0	0	0	0	0	0.0121996	0	0	0	0	0	0	0	0	0	0	0	0	0	0	0	0
1851	0	0	0	0	0	0	0	0	0	0	0	0	0	0	0	0	0	0	0	0	0	0	0	0	0	0	0	0	0	0	0	0	0	0	0	0	0	0	0	0	0
1861	0	0	0	0	0.0109697	0	0	0	0	0	0	0	0	0	0	0	0	0	0.196223	0	0	0	0	0	0	0	0	0	0	0	0	0	0	0	0	0	0	0	0	0	0
1863	0	0	0	0	0	0	0	0	0	0	0	0	0	0	0	0	0	0	0	0	0	0	0	0	0	0	0	0	0	0	0	0	0	0	0	0	0	0	0	0	0
1862	0	0	0	0	0	0	0	0	0	0	0	0	0	0	0	0	0	0	0	0	0	0	0	0	0	0	0	0	0	0	0	0	0	0	0	0	0	0	0	0	0
1865	0	0	0	0	0.0109697	0	0	0	0	0	0	0	0	0	0	0	0	0	0.269806	0	0	0	0	0	0	0	0	0	0	0	0	0	0	0	0	0	0	0	0	0	0
1870	0	0	0	0	0	0	0	0	0	0	0	0	0	0	0	0	0	0	0	0	0	0	0	0	0	0	0	0	0	0	0	0	0	0	0	0	0	0	0	0	0
1874	0	0	0	0	0	0	0	0	0	0	0	0	0	0	0	0	0	0	0	0	0	0	0	0	0	0	0	0	0	0	0	0	0	0	0	0	0	0	0	0	0
1877	0	0	0	0	0	0	0	0	0	0	0	0	0	0	0	0	0	0	0	0	0	0	0	0	0	0	0	0	0.0317024	0	0	0	0	0	0	0	0	0	0	0	0
1878	0	0	0	0	0	0	0	0	0	0	0	0	0	0	0	0	0	0	0	0	0	0	0	0	0	0	0	0	0	0	0	0	0	0	0	0	0	0	0	0	0
1881	0	0	0	0	0	0	0	0	0	0	0	0	0	0	0	0	0	0	0	0	0	0	0	0	0	0	0	0	0	0	0	0	0	0	0	0	0	0	0	0	0
1882	0	0.0100261	0.405374	0	0.0219394	0.206484	0	0.050597	0	0.0504185	0	0	0	0.0493401	0.0106338	0	0.0505357	0	0	0.0808571	0	0.030426	0	0.313447	0.0121996	0.201034	0	0	0.0317024	0	0.309389	0	0	0	0	0.0614024	0.0104373	0	0	0	0.131119
1883	0	0	0	0	0	0	0	0	0	0	0	0	0	0	0	0	0	0	0.196223	0	0	0	0	0	0	0	0	0	0.0317024	0	0	0	0	0	0	0	0	0	0	0	0
1885	0	0	0	0	0	0	0	0	0	0	0	0	0	0	0	0	0	0	0	0	0	0	0	0	0	0	0	0	0	0	0	0	0	0	0	0	0	0	0	0	0
1888	0	0	0	0	0	0	0	0	0	0	0	0	0	0	0	0	0	0	0	0	0	0	0	0	0	0	0	0	0	0	0	0	0	0	0	0	0	0	0	0	0
1895	0	0	0	0	0	0	0	0	0	0	0	0	0	0	0	0	0	0	0	0	0	0	0	0	0	0	0	0	0	0	0	0	0	0	0	0	0	0	0	0	0
1903	0	0	0	0	0	0	0	0	0	0	0	0	0	0	0	0	0	0	0	0	0	0	0	0	0	0	0	0	0	0	0	0	0	0	0	0	0	0	0	0	0
1906	0.0333704	0.0100261	0.416956	0	0	0.0206484	0	0.0404776	0.0221533	0.0403348	0.0111025	0	0	0	0.0212675	0	0.0303214	0.010321	0	0.121286	0.0103724	0.030426	0.0205002	0.323895	0.0121996	0.0574383	0	0.0609385	0.0105675	0.229083	0.121065	0.0113779	0	0.011197	0	0.221049	0	0	0	0.0207598	0.0109266
1908	0	0	0	0	0	0	0	0	0	0	0	0	0	0	0	0	0	0	0	0	0	0	0	0	0	0	0	0	0	0	0	0	0	0	0	0	0	0	0	0	0
1909	0	0	0	0	0	0	0	0	0	0	0	0	0	0	0	0	0	0	0.0490557	0	0	0	0	0	0	0	0	0	0	0	0	0	0	0	0	0	0	0	0	0	0
1907	0	0	0	0	0	0	0	0	0	0	0	0	0	0	0	0	0	0	0	0	0	0	0	0	0	0	0	0	0	0	0	0	0	0	0	0	0	0	0	0	0
1912	0	0	0	0	0	0	0	0	0	0	0	0	0	0	0	0	0	0	0.147167	0	0	0	0	0	0	0.0143596	0	0	0.0105675	0	0	0	0	0	0	0	0	0	0	0	0
1917	0	0	0	0	0	0	0	0	0	0	0	0	0	0	0	0	0	0	0	0	0	0	0	0	0	0	0	0	0.0105675	0	0	0	0	0	0	0	0	0	0	0	0
1918	0	0	0.0463285	0	0	0	0	0	0	0	0	0	0	0	0	0	0	0	0	0	0.0622342	0	0	0.0208965	0.0121996	0	0	0.0101564	0	0.0654522	0	0.0227557	0.0141924	0	0	0.024561	0	0	0.0204123	0	0
1923	0	0	0	0	0	0	0	0	0	0	0	0	0	0	0	0	0	0	0.147167	0	0	0	0	0	0	0	0	0	0	0	0	0	0	0	0	0	0	0	0	0	0
1925	0	0	0	0	0	0	0	0	0	0	0	0	0	0	0	0	0	0	0	0	0	0	0	0	0	0	0	0	0	0	0	0	0	0	0	0	0	0	0	0	0
1927	0	0	0	0	0	0	0	0	0	0	0	0	0	0	0	0	0.0101071	0	0	0	0	0	0	0	0	0	0	0	0.0211349	0	0	0	0	0	0	0	0	0	0	0	0
1936	0	0	0	0	0	0	0	0	0	0	0	0	0	0	0	0	0	0	0.0490557	0	0	0	0	0	0	0	0	0	0	0	0	0	0	0	0	0	0	0	0	0	0
1935	0	0	0	0	0	0	0	0	0	0	0	0	0	0	0	0	0	0	0	0	0	0	0	0	0	0	0	0	0	0	0	0	0	0	0	0	0	0	0	0	0
1946	0	0	0	0	0	0	0	0	0	0	0	0	0	0	0	0	0	0	0	0	0	0	0	0	0	0	0	0	0	0	0	0	0	0	0	0	0	0	0	0	0
1947	0	0	0	0	0	0	0	0	0	0	0	0	0	0	0	0	0	0	0	0	0	0	0	0	0	0	0	0	0	0	0	0	0	0	0	0	0	0	0	0	0
1950	0	0	0	0	0	0	0	0	0	0	0	0	0	0	0	0	0	0	0	0	0	0	0	0	0	0	0	0	0	0	0	0	0	0	0	0	0	0	0	0	0
1957	0	0	0	0	0.0109697	0	0	0	0	0	0	0	0	0	0	0	0	0	0	0	0	0	0	0	0	0	0	0	0	0	0	0	0	0	0	0	0	0	0	0	0
1962	0	0	0	0	0	0	0	0	0	0	0	0	0	0	0	0	0	0	0	0	0	0	0	0	0	0	0	0	0.0105675	0	0	0	0	0	0	0	0	0	0	0	0
1964	0	0	0	0	0	0	0.0213721	0	0	0	0	0	0	0	0	0	0	0	0	0	0	0	0	0	0	0	0	0	0	0	0	0	0	0	0	0	0	0	0	0	0
1965	0	0	0	0	0	0	0	0	0	0	0	0	0	0	0	0	0	0	0	0	0	0	0	0	0	0	0	0	0	0	0	0	0	0	0	0	0	0	0	0	0
1970	0	0	0	0	0	0	0	0	0	0	0	0	0	0	0	0	0	0	0.0490557	0	0	0	0	0	0	0	0	0	0	0	0	0	0	0	0	0	0	0	0	0	0
1971	0	0	0	0	0	0	0	0	0	0	0	0	0	0.012335	0	0	0	0	0	0	0	0	0	0	0	0	0	0	0	0	0	0	0	0	0	0	0	0	0	0	0
1973	0.0333704	0.0100261	0.231642	0	0.0109697	0.0309725	0	0.0910747	0.0221533	0.0201674	0.0333074	0	0	0	0	0	0.0404285	0.010321	0	0.1415	0.0311171	0.030426	0.0410004	0.240309	0.0121996	0.0717978	0	0.101564	0.0211349	0.109087	0.134517	0.0113779	0	0.011197	0	0.147366	0	0	0	0.0622794	0
1974	0	0	0	0	0	0	0	0	0	0	0	0	0	0	0	0	0	0	0	0	0	0	0	0	0	0	0	0	0	0	0	0	0	0	0	0	0	0	0	0	0
1976	0	0	0	0	0	0	0	0	0	0	0	0	0	0	0	0	0	0	0	0	0	0	0	0	0	0	0	0	0	0	0	0	0	0	0	0	0	0	0	0	0
1975	0	0	0	0	0	0	0	0	0	0	0	0	0	0	0	0	0	0	0	0	0	0	0	0	0	0	0	0	0	0	0	0	0	0	0	0	0	0	0	0	0
1985	0	0	0	0	0	0	0	0	0	0	0	0	0.0109938	0	0	0	0	0	0	0	0	0	0	0	0	0	0	0	0	0	0	0	0.0141924	0	0	0	0	0	0	0	0
1984	0	0	0	0	0	0	0	0	0	0	0	0	0	0	0	0	0	0	0.0981114	0	0	0	0	0	0	0	0	0	0	0	0	0	0	0	0	0	0	0	0	0	0
1983	0	0	0	0	0	0	0	0	0	0	0	0	0	0	0	0	0	0	0	0	0	0	0	0	0	0	0	0	0	0	0	0	0	0	0	0	0	0	0	0	0
1991	0	0	0	0	0	0	0	0	0	0	0	0	0	0	0	0	0	0	0	0	0	0	0	0	0	0	0	0	0	0	0	0	0	0	0	0	0	0	0	0	0
1989	0	0	0	0	0	0	0	0	0	0	0	0	0	0	0	0	0	0	0	0	0	0	0	0	0	0	0	0	0	0	0	0	0	0	0	0	0	0	0	0	0
1990	0	0	0	0.023546	0	0	0	0	0	0	0	0	0	0	0	0	0	0	0	0	0	0	0	0	0	0	0	0	0.0211349	0	0	0	0	0	0	0	0	0	0	0	0
1995	0	0	0	0.023546	0	0	0	0	0	0.121004	0	0	0	0	0	0	0	0	0	0	0	0	0	0	0.439185	0	0	0	0	0	0.0807103	0	0	0	0	0	0	0	0	0	0
2003	0	0	0	0	0	0	0	0	0	0	0	0	0	0	0	0	0	0	0	0	0	0	0	0	0	0	0	0	0	0	0	0	0	0	0	0	0	0	0	0	0
2011	0	0	0	0	0	0	0	0	0	0	0	0	0	0	0	0	0	0	0	0	0	0	0	0	0	0	0	0	0	0	0	0	0	0	0	0	0	0	0	0	0
2014	0	0	0	0	0	0	0	0	0	0	0	0	0	0	0	0	0	0	0	0	0	0	0	0	0	0	0	0	0	0	0	0	0	0	0	0	0	0	0	0	0
2017	0	0	0	0	0	0	0	0	0	0	0	0	0	0	0	0	0	0	0	0	0	0	0	0	0	0	0	0	0	0	0	0	0	0	0	0	0	0	0	0	0
2026	0	0	0	0	0	0	0	0	0	0	0	0	0	0	0	0	0	0	0	0	0	0	0	0	0.0121996	0	0	0	0	0	0	0	0	0	0	0	0	0	0	0	0
2027	0	0	0	0	0	0	0	0	0	0	0	0	0	0	0	0	0	0	0	0	0	0	0	0	0	0	0	0	0	0	0	0	0	0	0	0	0	0	0	0	0
2028	0	0	0	0	0	0	0	0	0	0	0	0	0	0	0	0	0	0	0	0	0	0	0	0	0	0	0	0	0	0	0	0	0	0	0	0	0	0	0	0	0
2030	0	0	0	0	0	0	0	0	0	0	0	0	0	0	0	0	0	0	0.0490557	0	0	0	0	0	0	0	0	0	0	0	0	0	0	0	0	0	0	0	0	0	0
2032	0	0	0	0	0	0	0	0	0	0	0	0	0	0	0	0	0	0	0	0	0	0	0	0	0	0	0	0	0	0	0	0	0	0	0	0	0	0	0	0	0
2035	0	0	0	0	0	0	0	0	0	0	0	0	0	0	0	0	0	0	0	0	0	0	0	0	0.0121996	0	0	0	0.0105675	0	0	0	0	0	0	0	0	0	0	0	0
2039	0	0	0	0	0	0	0	0	0	0	0	0	0	0	0	0	0	0	0	0	0	0	0	0	0	0	0	0	0	0	0	0	0	0	0	0	0	0	0	0	0
2046	0	0	0	0	0	0	0	0	0	0	0	0	0	0	0	0	0	0	0	0	0	0.010142	0	0	0.0365988	0	0	0	0	0	0	0	0	0	0	0	0	0	0	0	0
2053	0	0	0	0.023546	0	0	0	0	0	0	0	0	0	0	0	0	0	0	0	0	0	0	0	0	0	0	0	0	0	0	0	0	0	0	0	0	0	0	0	0	0
2062	0	0	0	0	0	0	0	0	0	0	0	0	0	0	0	0	0	0	0	0	0	0	0	0	0	0	0	0	0	0	0	0	0	0	0	0	0	0	0	0	0
2072	0	0	0	0.023546	0	0	0	0	0	0	0	0	0	0	0	0	0	0	0	0	0	0	0	0	0	0	0	0	0	0	0	0	0	0	0	0	0	0	0	0	0
2075	0	0	0	0	0	0	0	0	0	0	0	0	0	0	0	0	0	0	0	0	0	0	0	0	0	0	0	0	0	0	0	0	0	0	0	0	0	0	0	0	0
2076	0	0	0	0	0	0	0	0	0	0	0	0	0	0	0	0	0	0	0	0	0	0	0	0	0	0	0	0	0	0	0	0	0	0	0	0	0	0	0	0	0
2082	0	0	0	0	0	0	0	0	0	0	0	0	0	0	0	0	0	0	0	0	0	0	0	0	0	0	0	0	0	0	0	0	0	0	0	0	0	0	0	0	0
2085	0	0	0	0	0	0	0	0	0	0	0	0	0	0	0	0	0	0	0.147167	0	0	0	0	0	0.0121996	0	0	0	0.0105675	0	0	0	0	0	0	0	0	0	0	0	0
2083	0.0111235	0	0.0231642	0.306098	0.0329092	0	0.149605	0	0.0110767	0	0.0111025	0.0102976	0	0.012335	0	0.0104943	0	0.010321	0.0981114	0	0.0414895	0	0	0.0208965	0.0243992	0.0861574	0.0371839	0.0101564	0	0.0109087	0.0403551	0.0113779	0.0283849	0.011197	0.0660677	0.0368415	0.0521866	0	0	0.0103799	0
2086	0	0	0	0	0	0	0	0	0	0	0	0	0	0	0	0	0	0	0	0	0	0	0	0	0	0	0	0	0	0	0	0	0	0	0	0	0	0	0	0	0
2088	0	0	0	0	0	0	0	0	0	0	0	0	0	0	0	0	0	0	0	0	0	0	0	0	0.0121996	0	0	0	0.0105675	0	0	0	0	0	0	0	0	0	0	0	0
2093	0	0	0	0	0	0	0	0	0	0	0	0	0	0	0	0	0	0	0	0	0	0	0	0	0	0	0	0	0	0	0	0	0	0	0	0	0	0	0	0	0
2099	0	0	0	0	0	0	0	0	0	0	0	0	0	0	0	0	0	0	0	0	0	0	0	0	0	0	0	0	0	0	0	0	0	0	0	0	0	0	0	0	0
2108	0	0	0	0	0	0	0	0	0	0	0	0	0	0	0	0	0	0	0	0	0	0	0	0	0	0	0	0	0	0	0	0	0	0	0	0	0	0	0	0	0
2109	0	0	0	0	0	0	0	0	0	0	0	0	0	0	0	0	0	0	0.0490557	0	0	0	0	0	0	0	0	0	0	0	0	0	0	0	0	0	0	0	0	0	0
2111	0	0	0	0	0	0	0	0	0	0	0	0	0	0	0	0	0	0	0	0	0	0	0	0	0	0	0	0	0	0	0	0	0	0	0	0	0	0	0	0	0
2117	0	0	0	0	0	0	0	0	0	0	0	0	0	0	0	0	0	0	0	0	0	0	0	0	0	0	0	0	0	0	0	0	0	0	0	0	0	0	0	0	0
2120	0	0	0	0	0	0	0	0	0	0	0	0	0	0	0	0	0	0	0	0	0	0	0	0	0	0	0	0	0	0	0	0	0	0	0	0	0	0	0	0	0
2123	0.0222469	0.0401043	0.0115821	0	0.0877578	0.0103242	0	0.192269	0	0.0100837	0.0333074	0.0102976	0.0109938	0.012335	0	0	0.111178	0	0	0	0.0103724	0.010142	0.543255	0.0313447	0	0.0430787	0.0123946	0.14219	0.0211349	0.0654522	0.0134517	0.0227557	0	0	0	0	0.0104373	0.0324517	0.0102062	0	0.0218531
2134	0	0	0	0	0	0	0	0	0	0	0	0	0	0	0	0	0	0	0	0	0	0	0	0	0	0	0	0	0	0	0	0	0	0	0	0	0	0	0	0	0
2139	0	0	0	0	0	0	0	0	0	0	0	0	0	0	0	0	0	0	0	0	0	0	0	0	0	0	0	0	0	0	0	0	0	0	0	0	0	0	0	0	0
2147	0	0	0	0	0	0	0	0	0	0	0	0	0	0	0	0	0	0	0	0	0	0	0	0	0	0	0	0	0	0	0	0	0	0	0	0	0	0	0	0	0
2152	0	0	0	0	0	0	0	0	0	0	0	0	0	0	0	0	0	0	0	0	0	0	0	0	0	0	0	0	0	0	0	0	0	0	0	0	0	0	0	0	0
2160	0	0	0	0	0	0	0	0	0	0	0	0	0	0	0	0	0	0	0	0	0	0	0	0	0	0	0	0	0	0	0	0	0	0	0	0	0	0	0	0	0
2166	0	0	0	0	0	0	0	0	0	0	0	0	0	0	0	0	0	0	0	0	0	0	0	0	0	0	0	0	0	0	0	0	0	0	0	0	0	0	0	0	0
2169	0	0	0	0	0	0	0	0	0	0	0	0	0	0	0	0	0	0	0	0	0	0	0	0	0	0	0	0	0	0	0	0	0	0	0	0	0	0	0	0	0
2173	0	0	0	0	0	0	0	0	0	0	0	0	0	0	0	0	0	0	0	0	0	0	0	0	0	0	0	0	0	0	0	0	0	0	0	0	0	0	0	0	0
2171	0	0	0	0	0	0	0	0	0	0	0	0	0	0	0	0	0	0	0	0	0	0	0	0	0	0	0	0	0	0	0	0	0	0	0	0	0	0	0	0	0
2182	0	0	0	0	0	0	0	0	0	0	0	0	0	0	0	0	0	0	0.0490557	0	0	0	0	0	0	0	0	0	0	0	0	0	0	0	0	0	0	0	0	0	0
2184	0	0	0	0	0	0	0	0	0	0	0	0	0	0	0	0	0	0	0	0	0	0	0	0	0	0	0	0	0	0	0	0	0	0	0	0	0	0	0	0	0
2188	0	0	0	0	0	0	0	0	0	0	0	0	0	0	0	0	0	0	0	0	0	0	0	0	0	0	0	0	0	0	0	0	0	0	0	0	0	0	0	0	0
2197	0	0	0	0	0	0	0	0	0	0	0	0	0	0	0	0	0	0	0	0	0	0	0	0	0	0	0	0	0	0	0	0	0	0	0	0	0	0	0	0	0
2209	0	0	0	0	0	0	0	0	0	0	0	0	0	0	0	0	0	0	0	0	0	0	0	0	0	0	0	0	0	0	0	0	0	0	0	0	0	0	0	0	0
2210	0	0	0	0	0	0	0	0	0	0	0	0	0	0	0	0	0	0	0	0	0	0	0	0	0	0	0	0	0	0	0	0	0	0	0	0	0	0.0324517	0	0	0
2213	0	0	0	0	0	0	0	0	0	0	0	0	0	0	0	0	0	0	0.0490557	0	0	0	0	0	0	0	0	0	0	0	0	0	0	0	0	0	0	0	0	0	0
2219	0	0	0	0	0	0	0	0	0	0	0	0	0	0	0	0	0	0	0	0	0	0	0	0	0	0	0	0	0	0	0	0	0	0	0	0	0	0	0	0	0
2218	0	0	0	0	0	0	0	0	0	0	0	0	0	0	0	0	0	0	0	0	0	0	0	0	0	0	0	0	0	0	0	0	0	0	0	0	0	0	0	0	0
2223	0	0	0	0.023546	0	0	0	0	0	0	0	0	0	0	0	0	0	0	0	0	0	0	0	0	0	0	0	0	0	0	0	0	0	0	0	0	0	0	0	0	0
2224	0	0	0	0	0	0	0	0	0	0	0	0	0	0	0	0	0	0	0	0	0	0	0	0	0	0	0	0	0	0	0	0	0	0	0	0	0	0	0	0	0
2228	0	0	0	0	0	0	0	0	0	0.0100837	0	0	0	0	0	0.0419771	0	0	0.0490557	0	0	0	0	0.0104482	0.146395	0	0	0	0	0	0	0	0	0	0	0	0	0	0	0	0
2232	0	0	0	0	0	0	0	0	0	0	0	0	0	0.160355	0.0212675	0	0.0101071	0	0	0	0	0	0	0	0.0121996	0	0	0	0	0	0	0	0	0	0	0	0	0	0	0	0
2235	0	0	0	0	0	0	0	0	0	0	0	0	0	0	0	0	0	0	0	0	0	0	0	0	0	0	0	0	0.0105675	0	0	0	0	0	0	0	0	0	0	0	0
2237	0	0	0	0	0	0	0	0	0	0	0	0	0	0	0	0	0	0	0	0	0	0	0	0	0	0	0	0	0	0	0	0	0.0141924	0	0	0	0	0	0	0	0
2236	0	0	0	0	0	0	0	0	0	0	0	0	0	0	0	0	0	0	0	0	0	0	0	0	0	0	0	0	0	0	0	0	0	0	0	0	0	0	0	0	0
2241	0	0.0100261	0	0	0.0109697	0.0929176	0	0.0202388	0	0.0100837	0	0	0	0.0986802	0.0212675	0	0.0303214	0	0	0	0	0.040568	0	0	0	0.0574383	0	0	0.0105675	0	0	0	0	0.011197	0	0	0.0104373	0	0	0	0.142045
2243	0	0	0	0	0	0	0	0	0	0	0	0	0	0	0	0	0	0	0	0	0	0	0	0	0	0	0	0	0	0	0	0	0	0	0	0	0	0	0	0	0
2244	0	0	0	0	0	0	0	0	0	0	0	0	0	0	0	0	0	0	0	0	0	0	0	0	0	0	0	0	0	0	0	0	0	0	0	0	0	0	0	0	0
2245	0	0	0	0	0	0	0	0	0	0	0	0	0	0	0	0	0	0	0	0	0	0	0	0	0	0	0	0	0	0	0	0	0	0	0	0	0	0	0	0	0
2247	0	0	0	0	0	0	0	0	0	0	0	0	0	0	0	0	0	0	0	0	0	0	0	0	0	0	0	0	0	0	0	0	0	0	0	0	0	0	0	0	0
2250	0	0	0	0	0	0	0	0	0	0	0	0	0	0	0	0	0	0	0	0	0	0	0	0	0	0	0	0	0	0	0	0	0	0	0	0	0	0	0	0	0
2254	0	0	0	0	0	0	0	0	0	0	0	0	0	0	0	0	0	0	0	0	0	0	0	0	0.0243992	0	0	0	0	0	0	0	0	0	0	0	0	0	0	0	0
2261	0	0	0	0	0	0	0.0213721	0	0	0.0100837	0	0	0	0	0	0.0104943	0	0	0	0.0101071	0	0	0	0	0.0487983	0	0	0	0	0	0.0134517	0	0	0	0	0	0	0	0	0	0
2266	0	0	0	0	0	0	0	0	0	0	0	0	0	0	0	0	0	0	0	0	0	0	0	0	0	0	0	0	0	0	0	0	0	0	0	0	0	0	0	0	0
2270	0	0	0	0	0	0	0	0	0	0	0	0	0	0	0	0	0	0	0	0	0	0	0	0	0	0	0	0	0	0	0	0	0	0	0	0	0	0	0	0	0
2280	0	0	0	0	0	0	0	0	0	0	0	0	0	0	0	0	0	0	0	0	0	0	0	0	0	0	0	0	0	0	0	0	0	0	0	0	0	0	0	0	0
2284	0	0	0	0	0	0	0	0	0	0	0	0	0	0	0	0	0	0	0	0	0	0	0	0	0	0	0	0	0	0	0	0	0	0	0	0	0	0	0	0	0
2285	0	0	0	0	0	0	0	0	0	0	0	0	0	0	0	0	0	0	0	0	0	0	0	0	0	0	0	0	0	0	0	0	0	0	0	0	0	0	0	0	0
2288	0	0	0	0	0	0	0	0	0	0	0	0	0	0	0	0	0	0	0	0	0	0	0	0	0	0	0	0	0	0	0	0	0	0	0	0	0	0	0	0	0
2295	0.0444939	0.0802085	0.138985	0	0	0.165187	0.0213721	0.0202388	0	0	0.0666149	0.0102976	0	0.0863451	0.0319013	0	0.0303214	0.010321	0.0490557	0.0303214	0.0207447	0.121704	0.0615006	0.0626894	0.0121996	0.272832	0	0.0304692	0.0105675	0.0436348	0.0269034	0.0682672	0	0.0559848	0	0.0614024	0.0104373	0	0.0306185	0.0415196	0.152972
2293	0	0	0	0	0	0	0	0	0	0	0	0	0	0	0	0	0	0	0	0	0	0	0	0	0	0	0	0	0	0	0	0	0	0	0	0	0	0	0	0	0
2294	0	0	0	0	0	0	0	0	0	0	0	0	0	0	0	0	0	0	0	0	0	0	0	0	0	0	0	0	0	0	0	0	0	0	0	0	0	0	0	0	0
2300	0	0	0	0	0	0	0	0	0	0	0	0	0	0	0	0	0	0	0	0	0	0	0	0	0	0	0	0	0	0	0	0	0	0	0	0	0	0	0	0	0
2302	0	0	0	0	0	0	0	0	0	0	0	0	0	0	0	0	0	0	0	0	0	0	0	0	0	0	0	0	0	0	0	0	0	0	0	0	0	0	0	0	0
2305	0	0	0	0	0	0	0	0	0	0	0	0	0	0	0	0	0	0	0	0	0	0	0	0	0	0	0	0	0	0	0	0	0	0	0	0	0	0	0	0	0
2318	0	0	0	0	0	0	0	0	0	0	0	0	0	0	0	0	0	0	0	0	0	0	0	0	0	0	0	0	0	0	0	0	0	0	0	0	0	0	0	0	0
2322	0	0	0	0	0	0	0	0	0	0	0	0	0	0	0	0	0	0	0	0	0	0	0	0	0	0	0	0	0	0	0	0	0	0	0	0	0	0	0	0	0
2329	0	0	0	0	0	0	0	0	0	0	0	0	0	0	0	0	0	0	0	0	0	0	0	0	0	0	0	0	0	0	0	0	0	0	0	0	0	0	0	0	0
2330	0	0	0	0	0	0	0	0	0	0	0	0	0	0	0	0	0	0	0	0	0	0	0	0	0	0	0	0	0	0	0	0	0	0	0	0	0	0	0	0	0
2335	0	0	0	0.023546	0	0	0	0	0	0	0	0	0	0	0	0	0	0	0	0	0	0	0	0	0	0	0	0	0	0	0	0	0	0	0	0	0	0	0	0	0
2333	0	0	0	0	0	0	0	0	0	0	0	0	0	0	0	0	0	0	0	0	0	0	0	0	0	0	0	0	0	0	0	0	0	0	0	0	0	0	0	0	0
2340	0	0	0	0	0	0	0	0	0	0	0	0	0	0	0	0	0	0	0	0	0	0	0	0	0	0	0	0	0	0	0	0	0	0	0	0	0	0	0	0	0
2342	0	0	0	0	0	0	0	0	0	0	0	0	0	0	0	0	0	0	0	0	1.15133	0	0	0	0	0	0	0	0	0	0	0	0	0	0.198203	0	0	0	0	0	0
2353	0	0	0	0	0	0	0	0	0	0	0	0	0	0	0	0	0	0	0	0	0	0	0	0	0	0	0	0	0	0	0	0	0	0	0	0	0	0	0	0	0
2352	0	0	0	0	0	0	0	0	0	0	0	0	0	0	0	0	0	0	0	0	0	0	0	0	0.0121996	0	0	0	0	0	0	0	0	0	0	0	0	0	0	0	0
2354	0	0	0	0	0	0	0	0	0	0	0	0	0	0	0	0	0	0	0	0	0	0	0	0	0	0	0	0	0	0	0	0	0	0	0	0	0	0	0	0	0
2355	0	0	0	0	0	0	0	0	0	0	0	0	0	0	0	0.0104943	0	0	0	0	0	0	0	0	0	0	0	0	0	0	0	0	0	0	0	0	0	0	0	0	0
2357	0	0	0	0	0	0	0	0	0	0	0	0	0.0109938	0	0	0	0	0	0	0	0	0	0	0	0	0	0	0	0	0	0	0.0113779	0	0	0	0	0	0	0	0	0
2359	0	0	0	0	0	0	0.0213721	0	0	0.0100837	0	0	0	0	0	0.0209886	0	0	0	0	0	0	0	0	0.0121996	0	0	0	0	0	0	0	0.0141924	0	0	0	0.0521866	0	0	0	0
2362	0	0	0	0	0	0	0	0	0	0	0	0	0	0	0	0	0	0	0	0	0	0	0	0	0.0121996	0	0	0	0	0	0	0	0	0	0	0	0	0	0	0	0
2364	0	0	0	0	0	0	0	0	0	0	0	0	0	0	0	0	0	0	0	0	0	0	0	0	0	0	0	0	0	0	0	0	0	0	0	0	0	0	0	0	0
2367	0	0	0	0	0	0	0	0	0	0	0	0	0	0	0	0.0209886	0	0	0	0	0	0	0	0	0	0	0	0	0.0105675	0	0	0	0	0	0	0	0	0	0	0	0
2369	0	0	0	0	0.0219394	0	0	0	0	0	0	0	0	0	0	0	0	0	0	0	0	0	0	0	0	0	0	0	0	0	0	0	0	0	0	0	0	0	0	0	0
2373	0	0	0	0	0	0	0	0	0	0	0	0	0	0	0	0	0	0	0	0	0	0	0	0	0	0	0	0	0	0	0	0	0	0	0	0	0	0	0	0	0
2372	0	0	0	0	0	0	0	0	0	0	0	0	0	0	0	0	0	0	0	0	0	0	0	0	0.0243992	0	0	0	0	0	0	0	0	0.0223939	0	0	0.031312	0	0	0	0
2382	0	0	0	0	0	0	0	0	0	0	0	0	0	0	0	0	0	0	0	0	0	0	0	0	0	0	0	0	0	0	0	0	0	0	0	0	0	0	0	0	0
2378	0	0.0100261	0	0	0	0	0	0	0	0	0	0	0	0	0	0	0	0	0	0	0	0	0	0	0	0	0	0	0	0	0	0	0	0	0	0	0	0	0	0	0
2383	0	0	0	0	0	0	0	0	0	0	0	0	0	0	0	0	0	0	0	0	0	0	0	0	0	0	0	0	0	0	0	0	0	0	0	0	0	0	0	0	0
2392	0	0	0	0	0	0	0	0	0	0	0	0	0	0	0	0	0	0	0	0	0	0	0	0	0	0	0	0	0	0	0	0	0	0	0	0	0	0	0	0	0
2391	0	0	0	0	0	0	0	0	0	0	0	0	0	0	0	0	0	0	0	0	0	0	0	0	0	0	0	0	0	0	0	0	0	0	0	0	0	0	0	0	0
2403	0	0	0	0	0	0	0	0	0	0	0	0	0	0	0	0	0	0	0	0	0	0	0	0	0	0	0	0	0	0	0	0	0	0	0	0	0	0	0	0	0
2402	0	0	0	0	0	0	0	0	0	0	0	0	0	0	0	0	0	0	0	0	0	0	0	0	0.0121996	0	0	0	0	0	0	0	0.0141924	0	0	0	0	0	0	0	0
2421	0	0	0	0	0	0	0	0	0	0	0	0	0	0	0	0	0	0	0	0	0	0	0	0	0	0	0	0	0	0	0	0	0	0	0	0	0	0	0	0	0
2423	0.0111235	0	0.0347464	0.470921	0	0	0.10686	0	0.0110767	0	0.0111025	0	0.0109938	0.012335	0.0212675	0	0	0	0.0981114	0	0	0	0	0	0.0609979	0.0287191	0.0371839	0	0	0.0109087	0.094162	0	0	0.0223939	0	0.0368415	0	0.0811293	0	0	0.0109266
2424	0	0	0	0	0	0	0	0	0	0	0	0	0	0	0	0	0	0	0	0	0	0	0	0	0	0	0	0	0	0	0	0	0	0	0	0	0	0	0	0	0
2428	0	0	0.0115821	0	0.0219394	0	0	0	0	0	0	0	0	0.209695	0	0	0.0808571	0	0	0	0	0.020284	0	0	0.0121996	0.0574383	0	0	0.0317024	0	0	0	0	0.0335909	0	0.0122805	0.0208746	0	0	0	0.0109266
2432	0	0	0	0	0	0	0	0	0	0	0	0	0	0	0	0.0209886	0	0	0.0981114	0	0	0	0	0	0	0	0	0	0	0	0	0	0	0	0	0	0	0	0	0	0
2442	0	0	0	0	0	0	0	0	0	0	0	0	0	0	0	0	0	0	0	0	0	0	0	0	0	0	0	0	0	0	0	0	0	0	0	0	0	0	0	0	0
2445	0	0	0	0	0.0109697	0	0	0	0	0	0	0	0	0	0	0	0	0	0	0	0	0	0	0	0	0	0	0	0	0	0	0	0	0	0	0	0	0	0	0	0
2449	0	0	0	0	0	0	0	0	0	0	0	0	0	0	0	0	0	0	0	0	0	0	0	0	0	0	0	0	0	0	0	0	0	0	0	0	0	0	0	0	0
2456	0	0	0	0	0	0	0	0	0	0	0	0	0	0	0	0	0	0	0	0	0	0	0	0	0	0	0	0	0	0	0	0	0	0	0	0	0	0	0	0	0
2461	0	0	0	0	0	0	0	0	0	0	0	0	0	0	0	0	0	0	0	0	0	0	0	0	0	0	0	0	0	0	0	0	0	0	0	0	0	0	0	0	0
2464	0	0	0	0	0	0	0	0	0	0	0	0	0	0	0	0	0	0	0	0	0	0	0	0	0	0	0	0	0	0	0	0	0	0	0	0	0	0	0	0	0
2477	0	0	0	0	0	0	0	0	0	0	0	0	0	0	0	0	0	0	0	0	0	0	0	0	0.0121996	0	0	0	0	0	0	0	0	0	0	0	0	0	0	0	0
2475	0	0	0	0	0	0	0	0	0	0	0	0	0	0	0	0	0	0	0	0	0	0	0	0	0	0	0	0	0	0	0	0	0	0	0	0	0	0	0	0	0
2478	0	0	0	0.023546	0	0	0	0	0	0	0	0	0	0	0	0	0	0	0	0	0	0	0	0	0	0	0	0	0.0105675	0	0	0	0	0	0	0	0	0	0	0	0
2479	0	0	0	0	0.0109697	0	0	0	0	0	0	0	0	0	0	0	0	0	0	0	0	0	0	0	0	0	0	0	0	0	0	0	0	0	0	0	0	0	0	0	0
2486	0	0	0	0	0	0	0	0	0	0	0	0	0	0	0	0	0	0	0	0	0	0	0	0	0	0	0	0	0	0	0	0	0.0283849	0	0	0	0	0	0	0	0
2489	0	0	0	0	0	0	0	0	0	0	0	0	0	0	0	0	0	0	0	0	0	0	0	0	0	0	0	0	0	0	0	0	0	0	0	0	0	0	0	0	0
2490	0	0	0	0	0.0109697	0	0	0	0	0	0	0	0	0	0	0	0	0	0	0	0	0	0	0	0	0	0	0	0	0	0	0	0	0	0	0	0	0	0	0	0
2491	0	0	0	0	0	0	0	0	0	0	0	0	0	0	0	0	0	0	0	0	0	0	0	0	0	0	0	0	0	0	0	0	0	0	0	0	0	0	0	0	0
2488	0	0	0	0	0	0	0	0	0	0	0	0	0	0	0	0	0	0	0	0	0	0	0	0	0	0	0	0	0	0	0	0	0	0	0	0	0	0	0	0	0
2505	0	0	0	0	0	0	0	0	0	0	0	0	0.0109938	0	0	0	0	0	0	0	0	0	0	0	0	0	0	0	0	0	0	0	0	0	0	0	0	0	0	0	0
2504	0	0	0	0	0	0	0	0	0	0.0504185	0	0	0	0	0	0	0	0	0	0.0505357	0	0	0.0307503	0.0208965	0.451385	0	0	0	0	0	0.0672585	0	0.0141924	0	0	0	0	0	0	0	0.0109266
2507	0	0	0	0	0	0	0	0	0	0	0	0	0	0	0	0	0	0	0	0	0	0	0	0	0	0	0	0	0.0105675	0	0	0	0	0	0	0	0	0	0	0	0
2508	0	0	0	0	0	0	0	0	0	0	0	0	0	0	0	0	0	0	0	0	0	0	0	0	0	0	0	0	0	0	0	0	0	0	0	0	0	0	0.0102062	0	0
2517	0	0	0	0	0	0	0	0	0	0	0	0	0	0	0	0	0	0	0	0	0	0	0	0	0	0	0	0	0	0	0	0	0	0	0	0	0	0	0	0	0
2521	0	0	0	0	0	0	0	0	0	0	0	0	0	0	0	0	0	0	0	0	0	0	0	0	0.0121996	0	0	0	0	0	0	0	0	0	0	0	0	0	0	0	0
2526	0	0	0	0	0	0	0	0	0	0	0	0	0	0	0	0.0209886	0.0101071	0	0	0	0	0	0	0	0	0	0	0	0	0	0	0	0	0	0	0	0	0	0	0	0
2532	0	0	0	0	0	0	0	0	0	0	0	0	0	0	0	0	0	0	0	0	0	0	0	0	0	0	0	0	0	0	0	0	0	0	0	0	0	0	0	0	0
2538	0	0	0	0	0	0	0	0	0	0	0	0	0	0	0	0	0	0	0	0	0	0	0	0	0	0	0	0	0	0	0	0	0	0	0	0	0	0	0	0	0
2537	0	0	0	0	0	0	0	0	0	0	0	0	0	0	0	0	0	0	0	0	0	0	0	0	0	0	0	0	0	0	0	0	0	0	0	0	0	0	0	0	0
2541	0	0	0	0	0	0	0	0	0	0	0	0	0	0	0	0	0	0	0.0490557	0	0	0	0	0	0	0	0	0	0	0	0	0	0	0	0	0	0	0	0	0	0
2543	0	0	0	0	0	0	0	0	0	0	0	0	0	0	0	0	0	0	0	0	0	0	0	0	0	0	0	0	0.0105675	0	0	0	0	0	0	0	0	0	0	0	0
2548	0	0	0	0	0	0	0	0	0	0	0	0	0	0	0	0	0	0	0	0	0	0	0	0	0	0	0	0	0	0	0	0	0	0	0	0	0	0	0	0	0
2552	0	0	0	0	0	0	0	0	0	0	0	0	0	0	0	0	0	0	0	0	0	0	0	0	0.0121996	0	0	0	0	0	0	0	0	0	0	0	0	0	0	0	0
2554	0.0111235	0	0.0115821	0.141276	0	0	0.0427442	0	0.0110767	0	0.0111025	0	0	0	0	0	0	0	0.0981114	0	0	0	0	0	0.0243992	0.0574383	0.0123946	0	0	0.0109087	0.0403551	0.0113779	0	0	0.0132135	0.024561	0	0.0324517	0	0	0.284091
2558	0	0	0	0	0	0	0	0	0	0	0	0	0	0	0	0	0	0	0	0	0	0	0	0	0	0	0	0	0	0	0	0	0	0	0	0	0	0	0	0	0
2562	0	0	0	0	0	0	0	0	0	0	0	0	0	0	0	0	0	0	0	0	0	0	0	0	0	0	0	0	0	0	0	0	0	0	0	0	0	0	0	0	0
2566	0	0	0	0	0	0	0	0	0	0	0	0	0	0	0	0	0	0	0	0	0	0	0	0	0	0	0	0	0	0	0	0	0	0	0	0	0	0	0	0	0
2569	0	0	0	0	0	0	0	0	0	0	0	0	0	0	0	0	0	0	0.0490557	0	0	0	0	0	0.0121996	0	0	0	0	0	0	0	0	0	0	0	0	0	0	0	0
2571	0	0	0	0	0	0	0	0	0	0	0	0	0	0	0	0	0	0	0	0	0	0	0	0	0	0	0	0	0	0	0	0	0	0	0	0	0	0	0	0	0
2573	0	0	0	0	0	0	0	0	0	0	0	0	0	0	0	0	0	0	0	0	0	0	0	0	0	0	0	0	0	0	0	0	0	0	0	0	0	0	0	0	0
2579	0	0	0	0	0	0	0	0	0	0	0	0	0	0	0	0	0	0	0	0	0	0	0	0	0	0	0	0	0	0	0	0	0	0	0	0	0	0	0	0	0
2582	0	0	0	0	0	0	0	0	0	0	0	0	0	0	0	0	0	0	0	0	0	0	0	0	0	0	0	0	0	0	0	0	0	0	0	0	0	0	0	0	0
2583	0	0	0	0	0	0	0	0	0	0	0	0	0	0	0	0	0	0	0	0	0	0	0	0	0	0	0	0	0	0	0	0	0	0	0	0	0	0	0	0	0
2584	0	0	0	0	0	0	0	0	0	0	0	0	0	0	0	0	0	0	0	0	0	0	0	0	0	0	0	0	0	0	0	0	0	0	0	0	0	0	0	0	0
2596	0	0	0	0	0	0	0	0	0	0	0	0	0	0	0	0	0	0	0	0	0	0	0	0	0	0	0	0	0	0	0	0	0	0	0	0	0	0	0	0	0
2597	0	0	0	0	0	0	0	0	0	0	0	0	0	0	0	0	0	0	0	0	0	0	0	0	0	0	0	0	0	0	0	0	0	0	0	0	0	0	0	0	0
2600	0	0	0	0	0	0	0	0	0	0	0	0	0	0	0	0	0	0	0	0	0	0	0	0	0	0	0	0	0	0	0	0	0	0	0	0	0	0	0	0	0
2612	0	0	0	0	0	0	0	0	0	0	0	0	0	0	0	0	0	0	0	0	0	0	0	0	0	0	0	0	0	0	0	0	0	0	0	0	0	0	0	0	0
2619	0	0	0	0	0	0	0	0	0	0	0	0	0	0	0	0	0	0	0	0	0	0	0	0	0	0	0	0	0	0	0	0	0	0	0	0	0	0	0	0	0
2620	0	0	0	0	0	0	0	0	0	0	0	0	0	0	0	0	0	0	0.0490557	0	0	0	0	0	0	0	0	0	0	0	0	0	0	0	0	0	0	0	0	0	0
2625	0	0	0	0	0	0	0	0	0	0	0	0	0	0	0	0	0	0	0	0	0	0	0	0	0	0	0	0	0	0	0	0	0	0	0	0	0	0	0	0	0
2627	0	0	0	0	0	0	0	0	0	0	0	0	0	0	0	0	0	0	0	0	0	0	0	0	0	0	0	0	0	0	0	0	0	0	0	0	0	0	0	0	0
2626	0	0	0	0	0	0	0	0	0	0	0	0	0	0	0	0	0	0	0	0	0	0	0	0	0	0	0	0	0	0	0	0	0	0	0	0	0	0	0	0	0
2633	0	0	0	0	0	0	0	0	0	0	0	0	0	0	0	0	0	0	0	0	0	0	0	0	0	0	0	0	0	0	0	0	0	0	0	0	0	0	0	0	0
2636	0	0	0	0	0.0109697	0	0	0	0	0	0	0	0	0	0	0	0	0	0	0	0	0	0	0	0	0	0	0	0	0	0	0	0	0	0	0	0	0	0	0	0
2640	0	0	0	0	0	0	0	0	0	0	0	0	0	0	0	0	0	0	0	0	0	0	0	0	0	0	0	0	0	0	0	0	0	0	0	0	0	0	0	0	0
2642	0	0	0	0	0	0	0	0	0	0	0	0	0	0	0	0	0	0	0	0	0	0	0	0	0	0	0	0	0	0	0	0	0	0	0	0	0	0	0	0	0
2643	0	0	0	0	0	0	0	0	0	0	0	0	0	0	0	0	0	0	0	0	0	0	0	0	0.0121996	0	0	0	0	0	0	0	0	0	0	0	0	0	0	0	0
2646	0	0	0	0	0	0	0	0	0	0	0	0	0	0	0	0	0	0	0	0	0	0	0	0	0	0	0	0	0	0	0	0	0	0	0	0	0	0	0	0	0
2648	0	0	0	0	0	0	0	0	0	0	0	0	0	0	0	0	0	0	0.0490557	0	0	0	0	0	0.0243992	0	0	0	0	0	0	0	0	0	0	0	0	0	0	0	0
2649	0	0	0	0	0	0	0	0	0	0	0	0	0	0	0	0	0	0	0	0	0	0	0	0	0	0	0	0	0	0	0	0	0	0	0	0	0	0	0	0	0
2660	0	0	0	0	0	0	0	0	0	0	0	0	0	0	0	0	0	0	0	0	0	0	0	0	0	0	0	0	0	0	0	0	0	0	0	0	0	0	0	0	0
2661	0	0	0	0	0	0	0	0	0	0	0	0	0	0	0	0	0	0	0	0	0	0	0	0	0	0	0	0	0	0	0	0	0	0	0	0	0	0	0	0	0
2662	0	0	0	0	0	0	0	0	0	0	0	0	0	0	0	0	0	0	0	0	0	0	0	0	0	0.114877	0	0	0	0	0	0	0	0	0	0	0	0	0	0	0
2666	0	0	0	0	0	0	0	0	0	0	0	0	0	0	0	0	0	0	0	0	0	0	0	0	0	0	0	0	0	0	0	0	0	0	0	0	0	0	0	0	0
2670	0	0	0	0	0	0	0	0	0	0	0	0	0	0	0	0	0	0	0	0	0	0	0	0	0	0	0	0	0	0	0	0	0	0	0	0	0	0	0	0	0
2680	0	0	0	0	0	0	0	0	0	0	0	0	0	0	0	0	0	0	0	0	0	0	0	0	0	0	0	0	0	0	0	0	0	0	0	0	0	0	0	0	0
2695	0	0	0	0	0	0	0	0	0	0	0	0	0	0	0	0	0	0	0	0	0	0	0	0	0	0	0	0	0	0	0	0	0	0	0	0	0	0	0	0	0
2694	0	0	0	0	0	0	0	0	0	0	0	0	0	0	0	0	0.0101071	0	0	0	0	0	0	0	0	0	0	0	0	0	0	0	0	0	0	0	0	0	0	0	0
2699	0	0	0	0	0	0	0	0	0	0	0	0	0	0	0	0	0	0	0	0	0	0	0	0	0	0	0	0	0	0	0	0	0	0	0	0	0	0	0	0	0
2704	0	0	0	0	0	0	0	0	0	0	0	0	0	0	0	0	0	0	0	0	0	0	0	0	0	0	0	0	0	0	0	0	0	0	0	0	0	0	0	0	0
2705	0	0	0	0.023546	0	0	0	0	0	0	0	0	0	0	0	0	0	0	0.0490557	0	0	0	0	0	0	0	0	0	0	0	0	0	0	0	0	0	0	0	0	0	0
2710	0	0	0	0	0	0	0	0	0	0	0	0	0	0	0	0	0	0	0	0	0	0	0	0	0	0	0	0	0	0	0	0	0	0	0	0	0	0	0	0	0
2709	0	0	0	0	0	0	0	0	0	0	0	0	0	0	0	0	0	0	0	0	0	0	0	0	0	0	0	0	0	0	0	0	0	0	0	0	0	0	0	0	0
2724	0	0	0	0	0.0219394	0	0	0.0101194	0	0	0.022205	0	0	0	0	0	0	0	0	0	0	0	0	0	0	0	0.0123946	0	0.0105675	0	0.0269034	0	0	0	0	0	0	0	0.0102062	0	0
2736	0	0	0	0	0	0	0	0	0	0	0	0	0	0	0	0	0	0	0	0	0	0	0	0	0	0	0	0	0	0	0	0	0	0	0	0	0	0	0	0	0
2738	0	0	0	0	0	0	0	0	0	0	0	0	0	0	0	0	0	0	0	0	0	0	0	0	0	0	0	0	0	0	0	0	0	0	0	0	0	0	0	0	0
2747	0	0	0	0	0	0	0	0	0	0	0	0	0	0	0	0	0	0	0	0	0	0	0	0	0	0	0	0	0	0	0	0	0	0	0	0	0	0	0	0	0
2750	0.0111235	0	0.0231642	0	0	0.0103242	0	0.0607165	0.0221533	0	0.0333074	0	0	0	0	0	0.0101071	0	0	0.0101071	0	0	0.0102501	0.0104482	0	0.0574383	0.0123946	0	0.0105675	0.0218174	0.0269034	0	0	0	0	0.0736829	0	0	0	0	0
2753	0	0	0	0	0	0	0	0	0	0	0	0	0	0	0	0	0	0	0	0	0	0	0	0	0	0	0	0	0	0	0	0	0	0	0	0	0	0	0	0	0
2768	0.0333704	0.0401043	0.0463285	0.023546	0	0	0.0213721	0.0202388	0.0110767	0.0100837	0.0111025	0.051488	0.0329815	0	0.0212675	0.0419771	0.0202143	0.0516049	0.0490557	0.0101071	0.0207447	0.020284	0.0307503	0.0313447	0	0	0.0123946	0.0101564	0	0.0327261	0.0134517	0.0227557	0.0141924	0.0447878	0.0132135	0.024561	0	0	0.0204123	0.0207598	0
2767	0	0	0	0	0	0	0	0	0	0	0	0	0	0	0	0	0	0	0	0	0	0	0	0	0	0	0	0	0	0	0	0	0	0	0	0	0	0	0	0	0
2775	0	0	0	0	0	0	0	0	0	0	0	0	0	0	0	0	0	0	0	0	0	0	0	0	0.0121996	0	0	0	0	0	0	0	0	0	0	0	0	0	0	0	0
2774	0	0	0	0	0	0	0	0	0	0	0	0	0	0	0	0	0	0	0	0	0	0	0	0	0	0	0	0	0	0	0	0	0	0	0	0	0	0	0	0	0
2785	0	0	0	0	0	0	0	0	0	0	0	0	0	0	0	0	0	0	0	0	0	0	0	0	0	0	0	0	0	0	0	0	0	0	0	0	0	0	0	0	0
2786	0	0	0	0	0	0	0	0	0	0	0	0	0	0	0	0	0	0	0	0	0	0	0	0	0	0	0	0	0	0	0	0	0	0	0	0	0	0	0	0	0
2794	0	0	0	0	0	0	0	0	0	0	0	0	0	0	0	0.0104943	0	0	0	0	0	0	0	0	0	0	0	0	0	0	0	0	0	0	0	0	0	0	0	0	0
2795	0	0	0	0	0	0	0	0	0	0	0	0	0	0	0	0	0	0	0	0	0	0	0	0	0	0	0	0	0	0	0	0	0	0	0	0	0	0	0	0	0
2806	0	0	0	0	0	0	0	0	0	0	0	0	0	0	0	0	0	0	0	0	0	0	0	0	0	0	0	0	0	0	0	0	0	0	0	0	0	0	0	0	0
2808	0	0	0	0	0	0	0	0	0	0	0	0	0	0	0	0	0	0	0	0	0	0	0	0	0	0	0	0	0	0	0	0	0	0	0	0	0	0	0	0	0
2819	0	0	0	0	0	0	0	0	0	0	0	0	0	0	0	0	0	0	0	0	0	0	0	0	0	0	0	0	0	0	0	0	0	0	0	0	0	0	0	0	0
2818	0	0	0	0	0	0	0	0	0	0	0	0	0	0	0	0	0	0	0	0	0	0	0	0	0	0	0	0	0	0	0	0	0	0	0	0	0	0	0	0	0
2820	0	0	0	0.023546	0	0	0	0	0	0	0	0	0	0	0	0	0	0	0.0981114	0	0	0	0	0	0	0	0	0	0	0	0	0	0	0	0	0	0	0	0	0	0
2825	0	0	0	0	0	0	0	0	0	0	0	0	0	0	0	0	0	0	0	0	0	0	0	0	0	0	0	0	0	0	0	0	0	0	0	0	0	0	0	0	0
2829	0	0	0	0	0	0	0	0	0	0	0	0	0	0	0	0	0	0	0	0	0	0	0	0	0	0	0	0	0	0	0	0	0	0	0	0	0	0	0	0	0
2834	0	0	0	0	0	0	0	0	0	0	0	0	0	0	0	0	0	0	0	0	0	0	0	0	0	0	0	0	0	0	0	0	0	0	0	0	0	0	0	0	0
2832	0	0	0	0	0	0	0	0	0	0	0	0	0	0	0	0	0	0	0	0	0	0	0	0	0	0	0	0	0	0	0	0	0	0	0	0	0	0	0	0	0
2847	0	0	0	0	0	0	0	0	0	0	0	0	0	0	0	0	0	0	0	0	0	0	0	0	0	0	0	0	0	0	0	0	0	0	0	0	0	0	0	0	0
2848	0	0	0	0	0	0	0	0	0	0	0	0	0	0	0	0	0	0	0	0	0	0	0	0	0	0	0	0	0	0	0	0	0	0	0	0	0	0	0	0	0
2846	0	0	0	0	0	0	0	0	0	0	0	0	0	0	0	0	0	0	0	0	0	0	0	0	0.0121996	0	0	0	0	0	0	0	0	0	0	0	0	0	0	0	0
2849	0	0	0	0	0	0	0	0	0	0	0	0	0	0	0	0	0	0	0	0	0	0	0	0	0	0	0	0	0	0	0	0	0	0	0	0	0	0	0	0	0
2851	0	0	0	0	0	0.0412967	0	0.0101194	0.03323	0	0.0333074	0	0.0109938	0	0.0106338	0	0	0.0619259	1.83959	0	0.694949	0	0	0	0	0.66054	0	0	0	0	0	0.31858	0	0.0223939	0	0	0.0834986	0	0.0408247	0.0311397	0.0655594
2861	0	0	0	0	0	0	0	0	0	0	0	0	0	0	0	0	0	0	0	0	0	0	0	0	0	0	0	0	0	0	0	0	0	0	0	0	0	0	0	0	0
2862	0	0	0	0	0	0	0	0	0	0	0	0	0	0	0	0	0	0	0	0	0	0	0	0	0	0	0	0	0	0	0	0	0	0	0	0	0	0	0	0	0
2859	0	0	0	0	0	0	0	0	0	0	0	0	0	0	0	0	0	0	0	0	0	0	0	0	0	0	0	0	0	0	0	0	0	0	0	0	0	0	0	0	0
2860	0	0	0	0	0	0	0	0	0	0	0	0	0	0	0	0	0	0	0	0	0	0	0	0	0	0	0	0	0	0	0	0	0	0	0	0	0	0	0	0	0
2867	0	0	0	0	0	0	0	0	0	0	0	0	0	0	0	0	0	0	0	0	0	0	0	0	0	0	0	0	0	0	0	0	0	0	0	0	0	0	0	0	0
2874	0	0	0	0	0	0	0	0	0	0	0	0	0	0	0	0	0	0	0.0490557	0	0	0	0	0	0	0	0	0	0.0105675	0	0	0	0	0	0	0	0	0	0	0	0
2876	0	0	0	0	0	0	0	0	0	0	0	0	0	0	0	0	0	0	0	0.0202143	0	0	0	0	0.0121996	0	0	0	0	0	0.0134517	0	0	0	0	0	0	0	0	0	0
2880	0	0	0	0	0	0	0	0	0	0	0	0	0	0	0	0	0	0	0	0	0	0	0	0	0	0	0	0	0	0	0	0	0	0	0	0	0	0	0	0	0
2881	0	0	0	0	0	0	0	0	0	0	0	0	0	0	0	0	0	0	0	0	0	0	0	0	0	0	0	0	0	0	0	0	0	0	0	0	0	0	0	0	0
2886	0	0	0	0	0	0	0	0	0	0	0	0	0	0	0	0	0	0	0	0	0	0	0	0	0	0	0	0	0	0	0	0	0	0	0	0	0	0	0	0	0
2883	0	0	0	0	0	0	0	0	0	0	0	0	0	0	0	0	0	0	0.0490557	0	0	0	0	0	0	0	0	0	0	0	0	0	0	0	0	0	0	0	0	0	0
2888	0	0	0	0	0	0	0	0	0	0	0	0	0	0	0	0	0	0	0	0	0	0	0	0	0	0	0	0	0	0	0	0	0	0	0	0	0	0	0	0	0
2897	0	0	0	0	0	0	0	0	0	0	0	0	0	0	0	0	0	0	0	0	0	0	0	0	0	0	0	0	0	0	0	0	0	0	0	0	0	0	0	0	0
2910	0	0	0	0	0	0	0	0	0	0	0	0	0	0	0	0	0	0	0	0	0	0	0	0	0	0	0	0	0	0	0	0	0	0	0	0	0	0	0	0	0
2908	0	0	0.0115821	0	0.0109697	0	0	0	0	0	0	0	0	0	0	0	0	0	0	0	0.0103724	0	0	0.0208965	0	0	0	0	0	0.0109087	0	0.0113779	0	0	0	0	0	0	0	0	0
2915	0	0	0	0	0	0	0	0	0	0	0	0	0	0	0	0	0	0	0	0	0	0	0	0	0	0	0	0	0	0	0	0	0	0	0	0	0	0	0	0	0
2914	0	0	0	0	0	0	0	0	0	0	0	0	0	0	0	0	0	0	0	0	0	0	0	0	0	0	0	0	0	0	0	0	0	0	0	0	0	0	0	0	0
2917	0	0	0	0	0	0	0	0	0	0	0	0	0	0	0	0	0	0	0.0981114	0	0	0	0	0	0	0	0	0	0	0	0	0	0	0	0	0	0	0	0	0	0
2918	0	0	0	0	0	0	0	0	0	0	0	0	0	0	0	0	0	0	0	0	0	0	0	0	0	0	0	0	0	0	0	0	0	0	0	0	0	0	0	0	0
2927	0	0	0	0	0	0	0	0	0	0	0	0	0	0	0	0	0	0	0	0	0	0	0	0	0	0	0	0	0	0	0	0	0	0	0	0	0	0	0	0	0
2928	0	0	0	0	0	0	0	0	0	0	0	0	0	0	0	0	0	0	0	0	0	0	0	0	0	0	0	0	0	0	0	0	0	0	0	0	0	0	0	0	0
2933	0	0	0	0	0	0	0	0	0	0	0	0	0	0	0	0	0	0	0	0	0	0	0	0	0	0	0	0	0	0	0	0	0	0	0	0	0	0	0	0	0
2939	0	0	0	0	0	0	0	0	0	0	0	0	0	0	0	0	0	0	0	0	0	0	0	0	0.0121996	0	0	0	0	0	0	0	0.0141924	0	0	0	0	0	0	0	0
2943	0	0	0	0	0	0	0	0	0	0	0	0	0	0	0	0	0	0	0.0490557	0	0	0	0	0	0.0121996	0	0	0	0	0	0	0	0	0	0	0	0	0	0	0	0
2958	0	0	0	0	0	0	0	0	0	0	0	0	0	0	0.808167	0	0	0	0	0	0	0	0	0	0	0	0	0	0	0	0	0	0	0	0	0	0	0	0	0	0
2965	0	0	0	0	0	0	0	0	0	0	0	0	0	0	0	0	0	0	0	0	0	0	0	0	0	0	0	0	0	0	0	0	0	0	0	0	0	0	0	0	0
2964	0	0	0	0	0	0	0	0	0	0	0	0	0	0	0	0	0	0	0	0	0	0	0	0	0	0	0	0	0	0	0	0	0	0	0	0	0.0104373	0	0	0	0
2967	0	0	0	0	0	0	0	0	0	0	0	0	0	0	0	0	0	0	0	0	0	0	0	0	0	0	0	0	0	0	0	0	0	0	0	0	0	0	0	0	0
2966	0	0	0	0	0	0	0	0	0	0	0	0	0	0	0	0	0	0	0.0490557	0	0	0	0	0	0.0121996	0	0	0	0	0	0	0	0	0	0	0	0	0	0	0	0
2972	0	0	0	0	0	0	0	0	0	0	0	0	0	0	0	0	0	0	0	0	0	0	0	0	0	0	0	0	0	0	0	0	0	0	0	0	0	0	0	0	0
2970	0	0	0	0	0	0	0	0	0	0	0	0	0	0	0	0	0	0	0	0	0	0	0	0	0	0	0	0	0	0	0	0	0	0	0	0	0	0	0	0	0
2971	0	0	0	0.023546	0	0	0	0	0	0	0	0	0	0	0	0	0.0101071	0	0.196223	0	0	0	0	0	0	0	0	0	0	0	0	0	0	0	0	0	0	0	0	0.0103799	0
2990	0	0	0	0	0	0	0	0	0	0	0	0	0	0	0	0	0	0	0	0	0	0	0	0	0	0	0	0	0	0	0	0	0	0	0	0	0	0	0	0	0
2995	0	0	0	0	0	0	0	0	0	0	0	0	0	0	0	0	0	0	0	0	0	0	0	0	0	0	0	0	0	0	0	0	0	0	0	0	0	0	0	0	0
2996	0	0	0	0	0	0	0	0	0	0	0	0	0	0	0	0	0	0	0	0	0	0	0	0	0.0121996	0	0	0	0	0	0	0	0	0	0	0	0	0	0	0	0
3000	0	0	0	0	0	0	0	0	0	0	0	0	0	0	0	0	0	0	0	0	0	0	0	0	0	0	0	0	0	0	0	0	0	0	0	0	0	0	0	0	0
3004	0	0	0	0	0	0	0	0	0	0	0	0	0	0	0	0	0	0	0	0	0	0	0	0	0	0	0	0	0	0	0	0	0	0	0	0	0	0	0	0	0
3003	0	0	0	0	0	0	0	0	0	0.0504185	0	0	0	0	0	0	0	0	0	0	0	0	0	0	0.182994	0	0	0	0	0	0.0538068	0	0	0	0	0	0	0	0	0	0
3007	0	0	0	0	0	0	0	0	0	0	0	0	0	0	0	0	0	0	0	0	0	0	0	0	0	0	0	0	0	0	0	0	0	0	0	0	0	0	0	0	0
3012	0	0	0	0	0	0	0	0	0	0	0	0	0	0	0	0	0	0	0	0	0	0	0	0	0	0	0	0	0	0	0	0	0	0	0	0	0	0	0	0	0
3011	0	0	0	0	0	0	0	0	0	0	0	0	0	0	0	0	0	0	0	0	0	0	0	0	0	0	0	0	0	0	0	0	0	0	0	0	0	0	0	0	0
3015	0	0	0	0	0	0	0	0	0	0	0	0	0	0	0	0	0	0	0	0	0	0	0	0	0	0	0	0	0	0	0	0	0	0	0	0	0	0	0	0	0
3018	0	0	0	0	0	0	0	0	0	0	0	0	0	0	0	0	0	0	0	0	0	0	0	0	0	0	0	0	0.0105675	0	0	0	0	0	0	0	0	0	0	0	0
3029	0.0111235	0	0.0115821	0	0.0987275	0.0412967	0	0.0708359	0	0.0100837	0.0111025	0	0.0329815	0	0	0	0.0202143	0	0	0	0	0	0.0205002	0	0	0.0717978	0.0247893	0	0.0528374	0	0.0672585	0.0113779	0	0.0335909	0	0	0	0	0	0.0103799	0
3033	0	0	0	0	0	0	0	0	0	0	0	0	0	0	0	0	0	0	0	0	0	0	0	0	0	0	0	0	0	0	0	0	0	0	0	0	0	0	0	0	0
3034	0	0	0	0	0	0	0	0	0	0	0	0	0	0	0	0	0	0	0.0981114	0	0	0	0	0	0	0	0	0	0	0	0	0	0	0	0	0	0	0	0	0	0
3035	0	0	0	0	0	0	0	0	0	0	0	0	0	0	0	0	0	0	0	0	0	0	0	0	0.0121996	0	0	0	0	0	0	0	0	0	0	0	0	0	0	0	0
3043	0.0111235	0.0200521	0.16215	0	0	0	0	0.0101194	0	0	0.022205	0	0	0	0.0106338	0	0.0101071	0	0	0	0	0.040568	0	0.0208965	0	0.919012	0	0	0.0528374	0	0	0.0227557	0	0.0223939	0	0	0	0	0.0102062	0	0.0109266
3042	0	0	0	0	0.0329092	0	0	0	0	0	0	0	0	0	0	0	0	0	0.0490557	0	0	0	0	0	0	0	0	0	0	0	0	0	0	0	0	0	0	0	0	0	0
3045	0	0	0	0	0	0	0	0	0	0	0	0	0	0	0	0	0	0	0	0	0	0	0	0	0	0	0	0	0	0	0	0	0	0	0	0	0	0	0	0	0
3052	0	0	0	0	0	0	0	0	0	0	0	0	0	0	0	0	0	0	0	0	0	0	0	0	0	0	0	0	0	0	0	0	0	0	0	0	0	0	0	0	0
3053	0	0	0	0	0	0	0	0	0	0	0	0	0	0	0	0	0	0	0	0	0	0	0	0	0	0	0	0	0	0	0	0	0	0	0	0	0	0	0	0	0
3056	0	0	0	0	0	0	0	0	0	0	0	0	0	0	0	0	0	0	0	0	0	0	0	0	0	0	0	0	0	0	0	0	0	0	0	0	0	0	0	0	0
3057	0	0	0	0	0	0	0	0	0	0	0	0	0	0	0	0	0	0	0	0	0	0	0	0	0.0121996	0	0	0	0	0	0	0	0	0	0	0	0	0	0	0	0
3058	0.0111235	0	0.0810748	0	0	0	0	0.0101194	0.0110767	0.0100837	0	0	0	0	0	0	0	0.010321	0	0.0101071	0	0	0	0.114931	0	0	0.0123946	0.0203128	0.0105675	0.0981782	0.0134517	0	0	0	0	0.0736829	0	0.0324517	0	0.0103799	0
3066	0	0	0	0	0	0	0	0	0	0	0	0	0	0	0	0	0	0	0	0	0	0	0	0	0.0121996	0	0	0	0	0	0	0	0	0	0	0	0	0	0	0	0
3069	0	0	0	0	0	0	0	0	0	0	0	0	0	0	0	0	0	0	0	0	0	0	0	0	0	0	0	0	0	0	0	0	0	0	0	0	0	0	0	0	0
3070	0	0	0	0	0	0	0	0	0	0	0	0	0	0	0	0	0	0	0	0	0	0	0	0	0	0	0	0	0	0	0	0	0	0	0	0	0	0	0	0	0
3076	0	0	0	0	0	0	0	0	0	0	0	0	0	0	0	0	0	0	0	0	0	0	0	0	0	0	0	0	0	0	0	0	0	0	0	0	0	0	0	0	0
3075	0	0	0	0	0.0219394	0	0	0	0	0	0	0	0	0	0	0	0	0	0	0	0	0	0	0	0	0	0	0	0	0	0	0	0	0	0	0	0	0	0	0	0
3074	0	0	0	0	0	0	0	0	0	0	0	0	0	0	0	0	0	0	0	0	0	0	0	0	0	0	0	0	0	0	0	0	0	0	0	0	0	0	0	0	0
3078	0	0	0	0	0	0	0	0	0	0	0	0	0	0	0	0	0	0	0	0	0	0	0	0	0	0	0	0	0	0	0	0	0	0	0	0	0	0	0	0	0
3084	0	0	0	0	0	0	0	0	0	0	0	0	0	0	0	0	0	0	0	0	0	0	0	0	0	0	0	0	0	0	0	0	0	0	0	0	0	0	0	0	0
3094	0	0	0	0	0	0	0	0	0	0	0	0	0	0	0	0	0	0	0	0	0	0	0	0	0	0	0	0	0	0	0	0	0	0	0	0	0	0	0	0	0
3098	0.0111235	0.0100261	0.208478	0	0	0.0929176	0	0	0	0	0	0	0	0	0	0	0.0303214	0	0	0	0	0	0	0	0	0.516944	0	0	0.0422699	0.0109087	0.0807103	0.0113779	0	0	0	0.0122805	0.0834986	0	0	0	0
3101	0	0	0	0	0	0	0	0	0	0	0	0	0	0	0	0	0	0	0	0	0	0	0	0	0	0	0	0	0	0	0	0	0	0	0	0	0	0	0	0	0
3107	0	0	0	0	0	0	0	0	0	0	0	0	0	0	0	0	0	0	0	0	0	0	0	0	0	0	0	0	0	0	0	0	0	0	0	0	0	0	0	0	0
3108	0	0	0	0	0	0	0	0	0	0	0	0	0	0	0	0	0	0	0	0	0	0	0	0	0	0	0	0	0	0	0	0	0	0	0	0	0	0	0	0	0
3110	0.0111235	0	0.0694927	0	0.0219394	0	0	0.0607165	0.03323	0	0.0111025	0	0	0	0	0	0.0202143	0	0	0.131393	0.0207447	0.020284	0.0307503	0.0522411	0	0	0.0123946	0.0406256	0	0.0218174	0.0134517	0	0	0	0	0.024561	0	0	0	0.0207598	0
3113	0	0	0	0	0	0	0	0	0	0	0	0	0	0	0	0	0	0	0	0	0	0	0	0	0	0	0	0	0.0105675	0	0	0	0	0	0	0	0	0	0	0	0
3112	0	0	0	0	0	0	0	0	0	0	0	0	0	0	0	0	0	0	0	0	0	0	0	0	0	0	0	0	0.0105675	0	0	0	0	0	0	0	0	0	0	0	0
3117	0	0	0	0	0	0	0	0	0	0	0	0	0	0	0	0	0	0	0	0	0	0	0	0	0	0	0	0	0.0105675	0	0	0	0	0	0	0	0	0	0	0	0
3123	0	0	0	0	0	0	0	0	0	0	0	0	0	0	0	0	0	0	0	0	0	0	0	0	0	0	0	0	0	0	0	0	0	0	0	0	0	0	0	0	0
3124	0	0	0	0	0	0	0	0	0	0	0	0	0	0	0	0	0	0	0	0	0	0	0	0	0	0	0	0	0	0	0	0	0	0	0	0	0	0	0	0	0
3129	0	0	0	0	0	0	0	0	0	0	0	0	0	0	0	0	0	0	0	0	0	0	0	0	0.0121996	0	0	0	0	0	0	0	0	0	0	0	0	0	0	0	0
3128	0	0	0	0.023546	0	0	0	0	0	0	0	0	0	0	0	0	0	0	0	0	0	0	0	0	0	0	0	0	0	0	0	0	0	0	0	0	0	0	0	0	0
3133	0	0	0	0	0	0	0	0	0	0	0	0	0	0	0	0	0	0	0	0	0	0	0	0	0	0	0	0	0	0	0	0	0	0	0	0	0	0	0	0	0
3136	0	0	0	0	0	0	0	0	0	0	0	0	0	0	0	0	0	0	0	0	0	0	0	0	0	0	0	0	0	0	0	0	0	0	0	0	0	0	0	0	0
3138	0	0	0	0	0	0	0	0	0	0	0	0	0	0	0	0	0	0	0	0	0	0	0	0	0	0	0	0	0	0	0	0	0	0	0	0	0	0	0	0	0
3139	0	0	0	0	0	0	0	0	0	0	0	0	0	0	0	0	0	0	0	0	0	0	0	0	0	0	0	0	0	0	0	0	0	0	0	0	0	0	0	0	0
3143	0	0	0	0	0	0	0	0	0	0	0	0	0	0	0	0	0	0	0	0	0	0	0	0	0	0	0	0	0	0	0	0	0	0	0	0	0	0	0	0	0
3147	0	0	0	0	0	0	0	0	0	0	0	0	0	0	0	0	0	0	0	0	0	0	0	0	0	0	0	0	0	0	0	0	0	0	0	0	0	0	0	0	0
3155	0	0	0	0	0	0	0	0	0	0	0	0	0	0	0	0	0	0	0	0	0	0	0	0	0	0	0	0	0	0	0	0	0	0	0	0	0	0	0	0	0
3154	0	0.0100261	0	0	0	0	0	0	0	0	0	0	0	0	0	0	0	0	0	0	0	0	0	0	0	0	0	0	0	0	0	0	0	0	0	0	0	0	0	0	0
3160	0	0	0	0	0	0	0	0	0	0	0	0	0	0	0	0	0	0	0	0	0	0	0	0	0	0	0	0	0	0	0	0	0	0	0	0	0	0	0	0	0
3166	0	0	0	0	0	0	0	0	0	0	0	0	0	0	0	0	0	0	0	0	0	0	0	0	0	0	0	0	0	0	0	0	0	0	0	0	0	0	0	0	0
3169	0	0	0	0	0	0	0	0	0	0	0	0	0	0	0	0	0	0	0	0	0	0	0	0	0	0	0	0	0	0	0	0	0	0	0	0	0	0	0	0	0
3174	0	0	0	0	0	0	0	0	0	0	0	0	0	0	0	0	0	0	0	0	0	0	0	0	0	0	0	0	0	0	0	0	0	0	0	0	0	0	0	0	0
3173	0	0	0	0	0.0329092	0	0.0427442	0	0.0110767	0.0100837	0.0111025	0	0	0	0	0	0	0	0	0	0	0	0	0.0208965	0.0609979	0.0143596	0.0247893	0	0.0105675	0	0.0134517	0	0.0709622	0	0.0264271	0.0368415	0.0521866	0	0	0	0
3183	0	0	0	0	0	0	0	0	0	0	0	0	0	0	0	0	0	0	0	0	0	0	0	0	0	0	0	0	0	0	0	0	0	0	0	0	0	0	0	0	0
3187	0	0	0	0	0	0	0	0	0	0	0	0	0	0	0	0	0	0	0	0	0	0	0	0	0	0	0	0	0	0	0	0	0	0	0	0	0	0	0	0	0
3186	0	0	0	0	0	0	0	0	0	0	0	0	0	0	0	0	0	0	0	0	0	0	0	0	0	0	0	0	0	0	0	0	0	0	0	0	0	0	0	0	0
3202	0	0	0	0	0	0	0	0	0	0	0	0	0	0	0	0	0	0	0	0	0	0	0	0	0	0	0	0	0	0	0	0	0	0	0	0	0	0	0	0	0
3207	0	0	0	0	0	0	0	0	0	0	0	0	0	0	0	0	0	0	0	0	0	0	0	0	0	0	0	0	0	0	0	0	0	0	0	0	0	0	0	0	0
3206	0	0	0	0	0	0	0	0	0	0	0	0	0	0	0	0	0	0	0	0	0	0	0	0	0	0	0	0	0	0	0	0	0	0	0	0	0	0	0	0	0
3213	0	0	0	0	0	0	0	0	0	0	0	0	0	0	0	0	0	0	0	0	0	0	0	0	0	0	0	0	0	0	0	0	0	0	0	0	0	0	0	0	0
3211	0	0	0	0	0	0	0	0	0	0	0	0	0	0	0	0	0	0	0	0	0	0	0	0	0	0	0	0	0	0	0	0	0	0	0	0	0	0	0	0	0
3208	0	0	0	0	0	0	0	0	0	0	0	0	0	0	0	0	0	0	0	0	0	0	0	0	0	0	0	0	0	0	0	0	0	0	0	0	0	0	0	0	0
3212	0	0	0	0	0	0	0	0	0	0	0	0	0	0	0	0	0	0	0	0	0	0	0	0	0	0	0	0	0	0	0	0	0	0	0	0	0	0	0	0	0
3221	0	0	0	0	0	0	0	0	0	0	0	0	0	0	0	0	0	0	0	0	0	0	0	0	0	0	0	0	0	0	0	0	0	0	0	0	0	0	0	0	0
3229	0	0	0	0	0	0	0	0	0	0	0	0	0	0	0	0	0	0	0	0	0	0	0	0	0	0	0	0	0	0	0	0	0	0	0	0	0	0	0	0	0
3231	0	0	0	0	0	0	0	0	0	0	0	0	0	0	0	0	0	0	0	0	0	0	0	0	0	0	0	0	0	0	0	0	0	0	0	0	0	0	0	0	0
3237	0	0	0	0	0	0	0	0	0	0	0	0	0	0	0	0	0	0	0	0	0	0	0	0	0	0	0	0	0	0	0	0	0	0	0	0	0	0	0	0	0
3242	0	0	0	0	0	0	0	0	0	0	0	0	0	0	0	0	0	0	0	0	0	0	0	0	0	0	0	0	0	0	0	0	0	0	0	0	0	0	0	0	0
3248	0	0	0	0	0	0	0	0	0	0	0	0	0	0	0	0	0	0	0	0	0	0	0	0	0	0	0	0	0	0	0	0	0	0	0	0	0	0	0	0	0
3249	0	0	0	0	0	0	0	0	0	0	0	0	0	0	0	0	0	0	0	0	0	0	0	0	0	0	0	0	0	0	0	0	0	0	0	0	0	0	0	0	0
3246	0	0	0	0	0	0	0	0	0	0	0	0	0	0	0	0	0	0	0	0	0	0	0	0	0	0	0	0	0	0	0	0	0	0	0	0	0	0	0	0	0
3251	0	0	0	0	0	0	0	0	0	0	0	0	0	0	0	0	0	0	0	0	0	0	0	0	0	0	0	0	0	0	0	0	0	0	0	0	0	0	0	0	0
3253	0	0	0	0	0	0	0	0	0	0	0	0	0	0	0	0	0	0	0	0	0	0	0	0	0	0	0	0	0	0	0	0	0.0141924	0	0	0	0	0	0	0	0.0109266
3271	0	0	0	0	0	0	0	0	0	0	0	0	0	0	0	0	0	0	0	0	0	0	0	0	0	0	0	0	0	0	0	0	0	0	0	0	0	0	0	0	0
3278	0	0	0	0	0	0	0	0	0	0	0	0	0	0	0	0	0	0	0	0	0	0	0	0	0	0	0	0	0	0	0	0	0	0	0	0	0	0	0	0	0
3283	0	0	0	0	0	0	0	0	0	0	0	0	0	0	0	0	0	0	0	0	0	0	0	0	0	0	0	0	0	0	0	0	0	0	0	0	0	0	0	0	0
3284	0	0	0	0	0	0	0	0	0	0	0	0	0	0	0	0	0	0	0	0	0	0	0	0	0	0	0	0	0	0	0	0	0	0	0	0	0	0	0	0	0
3289	0	0	0	0	0	0	0	0	0	0	0	0	0	0	0	0	0	0	0	0	0	0	0	0	0	0	0	0	0	0	0	0	0	0	0	0	0	0	0	0	0
3301	0	0	0	0	0	0	0	0	0	0	0	0	0	0	0	0	0	0	0	0	0	0	0	0	0	0	0	0	0	0	0	0	0	0	0	0	0	0	0	0	0
3299	0	0	0	0	0	0	0	0	0	0	0	0	0	0	0	0	0	0	0	0	0	0	0	0	0	0	0	0	0	0	0	0	0.0425773	0	0	0	0	0	0	0	0
3307	0	0	0	0	0	0	0	0	0	0	0	0	0	0	0	0	0	0	0	0	0	0	0	0	0	0	0	0	0	0	0	0	0	0	0	0	0	0	0	0	0
3306	0	0	0	0	0	0	0	0	0	0	0	0	0	0	0	0	0	0	0	0	0	0	0	0	0	0	0	0	0	0	0	0	0	0	0	0	0	0	0	0	0
3312	0	0	0	0	0	0	0	0	0	0	0	0	0	0	0	0	0	0	0	0	0	0	0	0	0	0	0	0	0	0	0	0	0	0	0	0	0	0	0	0	0
3313	0	0	0	0	0	0	0	0	0	0	0	0	0	0	0	0	0	0	0	0	0	0	0	0	0	0	0	0	0	0	0	0	0	0	0	0	0	0	0	0	0
3314	0	0	0	0	0	0	0	0	0	0	0	0	0	0	0	0	0	0	0	0	0	0	0	0	0	0	0	0	0	0	0	0	0	0	0	0	0	0	0	0	0
3315	0	0	0	0	0	0	0	0	0	0	0	0	0	0	0	0	0	0	0	0	0	0	0	0	0.0121996	0	0	0	0	0	0	0	0	0	0	0	0	0	0	0	0
3319	0	0	0	0	0	0	0	0	0	0	0	0	0	0	0	0	0	0	0	0	0	0	0	0	0	0	0	0	0	0	0	0	0	0	0	0	0	0	0	0	0
3324	0	0	0	0	0	0	0	0	0	0	0	0	0	0	0	0	0	0	0	0	0	0	0	0	0	0	0	0	0	0	0	0	0	0	0	0	0	0	0	0	0
3325	0	0	0	0	0	0	0	0	0	0	0	0	0	0	0	0	0	0	0	0	0	0	0	0	0	0	0	0	0	0	0	0	0	0	0	0	0	0	0	0	0
3334	0	0	0	0.0470921	0	0.0103242	0	0	0	0.0201674	0	0	0	0	0	0.0104943	0	0	0	0	0	0	0	0.0104482	0.0243992	0	0	0	0	0.0109087	0.094162	0	0	0	0.0132135	0	0	0	0.0102062	0	0
3337	0	0	0	0	0	0	0	0	0	0	0	0	0	0	0	0.0104943	0	0	0	0	0	0	0	0	0	0	0	0	0	0	0	0	0	0	0	0	0	0	0	0	0
3342	0	0	0	0	0	0	0	0	0	0	0	0	0	0	0	0	0	0	0	0	0	0	0	0	0	0	0	0	0	0	0	0	0	0	0	0	0	0	0	0	0
3341	0	0	0	0	0	0	0	0	0	0	0	0	0	0	0	0	0	0	0	0	0	0	0	0	0.0121996	0	0	0	0	0	0	0	0	0	0	0	0	0	0	0	0
3350	0	0	0	0	0	0	0	0	0	0	0	0	0	0	0	0	0	0	0	0	0	0	0	0	0	0	0	0	0	0	0	0	0	0	0	0	0	0	0	0	0
3375	0	0	0	0	0	0	0	0	0	0	0	0	0	0	0	0	0	0	0.147167	0	0	0	0	0	0	0	0	0	0	0	0	0	0	0	0	0	0	0	0	0	0
3394	0	0	0	0	0	0	0	0	0	0	0	0	0	0	0	0	0	0	0.0981114	0	0	0	0	0	0	0	0	0	0	0	0	0	0	0	0	0	0	0	0	0	0
3389	0	0	0	0	0	0	0	0	0	0	0	0	0	0	0	0	0	0	0	0	0	0	0	0	0	0	0	0	0	0	0	0	0	0	0	0	0	0	0	0	0
3390	0	0	0	0	0	0	0	0	0	0	0	0	0	0	0	0	0	0	0.220751	0	0	0	0	0	0	0	0	0	0	0	0	0	0	0	0	0	0	0	0	0	0
3399	0	0	0	0	0	0	0	0	0	0	0	0	0	0	0	0	0	0	0	0	0	0	0	0	0.0365988	0	0	0	0	0	0	0	0	0	0	0	0	0	0	0	0
3401	0	0	0	0	0	0	0	0	0	0	0	0	0	0	0	0	0	0	0	0	0	0	0	0	0	0	0	0	0	0	0	0	0	0	0	0	0	0	0	0	0
3398	0	0	0	0	0	0	0	0	0	0	0	0	0	0	0	0	0	0	0	0	0	0	0	0	0	0	0	0	0	0	0	0	0	0	0	0	0	0	0	0	0
3414	0	0	0	0	0	0	0	0	0	0	0	0	0	0	0	0	0	0	0	0	0	0	0	0	0	0	0	0	0	0	0	0	0	0	0	0	0	0	0	0	0
3413	0	0	0	0	0	0	0	0	0	0	0	0	0	0	0	0	0	0	0	0	0	0	0	0	0	0	0	0	0	0	0	0	0	0	0	0	0	0	0	0	0
3412	0	0	0	0.023546	0	0	0	0	0	0	0	0	0	0	0	0	0	0	0	0	0	0	0	0	0	0	0	0	0	0	0	0	0	0	0	0	0	0	0	0	0
3419	0	0	0	0	0	0	0	0	0	0	0	0	0	0	0	0	0	0	0	0	0	0	0	0	0	0	0	0	0	0	0	0	0	0	0	0	0	0	0	0	0
3416	0	0	0	0	0	0	0	0	0	0	0	0	0	0	0	0	0	0	0	0	0	0	0	0	0.0609979	0	0	0	0	0	0	0	0	0	0	0.466658	0	0	0	0	0
3437	0	0	0	0	0	0	0	0	0	0	0	0	0	0	0	0	0	0	0	0	0	0	0	0	0	0	0	0	0	0	0	0	0	0	0	0	0	0	0	0	0
3441	0	0	0	0	0	0	0	0	0	0	0	0	0	0	0	0	0	0	0.0981114	0	0	0	0	0	0.0121996	0	0	0	0.0105675	0	0	0	0	0	0	0	0	0	0	0	0
3449	0	0	0	0	0	0	0	0	0	0	0	0	0	0	0	0	0	0	0	0	0	0	0	0	0	0	0	0	0	0	0	0	0	0	0	0	0	0	0	0	0
3459	0	0	0	0	0	0	0	0	0	0	0	0	0	0	0	0	0	0	0	0	0	0	0	0	0	0	0	0	0	0	0	0	0	0	0	0	0	0	0	0	0
3470	0	0	0	0	0	0	0	0	0	0	0	0	0	0	0	0	0	0	0	0	0	0	0	0	0	0	0	0	0	0	0	0	0	0	0	0	0	0	0	0	0
3471	0	0	0	0	0	0	0	0	0	0	0	0	0	0	0	0	0	0	0	0	0	0	0	0	0	0	0	0	0	0	0	0	0	0	0	0	0	0	0	0	0
3480	0	0	0	0	0	0	0	0	0	0	0	0	0	0	0	0	0	0	0	0	0	0	0	0	0	0	0	0	0	0	0	0	0	0	0	0	0	0	0	0	0
3477	0	0	0	0	0	0	0	0	0	0	0	0	0	0	0	0	0	0	0	0	0	0	0	0	0	0	0	0	0	0	0	0	0	0	0	0	0	0	0	0	0
3488	0	0	0	0	0	0	0	0	0	0	0	0	0	0	0	0	0	0	0	0	0	0	0	0	0	0	0	0	0	0	0	0	0	0	0	0	0	0	0	0	0
3490	0	0	0	0	0	0	0	0.0303582	0	0	0	0	0.197889	0	0	0	0	0	0	0	0	0	0	0.0104482	0	0	0	0	0	0	0	0	0	0	0	0	0.417493	0	0	0.0415196	0
3491	0	0	0	0	0	0	0	0	0	0	0	0	0	0	0	0.0104943	0	0	0	0	0	0	0	0	0	0	0	0	0	0	0	0	0	0	0	0	0	0	0	0	0
3496	0	0	0	0	0	0	0	0	0	0	0	0	0	0	0	0	0	0	0	0	0	0	0	0	0.0121996	0	0	0	0.0211349	0	0	0	0	0	0	0	0	0	0	0	0
3507	0	0	0	0	0	0	0	0	0	0	0	0	0	0	0	0	0	0	0	0	0	0	0	0	0	0	0	0	0	0	0	0	0	0	0	0	0	0	0	0	0
3509	0	0	0	0	0	0	0	0	0	0	0	0	0	0	0	0	0	0	0	0	0	0	0	0	0	0	0	0	0	0	0	0	0	0	0	0	0	0	0	0	0
3522	0	0	0	0	0	0	0	0	0	0	0	0	0	0	0	0	0	0	0	0	0	0	0	0	0	0	0	0	0	0	0	0	0	0	0	0	0	0	0	0	0
3525	0	0	0	0	0	0	0	0	0	0	0	0	0	0	0	0	0	0	0	0	0	0	0	0	0	0	0	0	0	0	0	0	0	0	0	0	0	0	0	0	0
3526	0	0	0	0	0	0	0	0	0	0	0	0	0	0	0	0	0	0	0	0	0	0	0	0	0	0	0	0	0	0	0	0	0	0	0	0	0	0	0	0	0
3533	0	0	0	0	0	0	0	0	0	0	0	0	0	0	0	0	0	0	0	0	0	0	0	0	0	0	0	0	0	0	0	0	0	0	0	0	0	0	0	0	0
3534	0	0	0	0	0	0	0	0	0	0	0	0	0	0	0	0	0	0	0	0	0	0	0	0	0	0	0	0	0.0105675	0	0	0	0	0	0	0	0	0	0	0	0
3548	0	0	0	0	0	0	0	0	0	0	0	0	0	0	0	0	0	0	0	0	0	0	0	0	0	0	0	0	0	0	0	0	0	0	0	0	0	0	0	0	0
3551	0	0	0	0	0	0	0	0	0	0	0	0	0	0	0	0.0104943	0	0	0	0	0	0	0	0	0	0	0	0	0	0	0	0	0	0	0	0	0	0	0	0	0
3554	0	0	0	0	0	0	0	0	0	0	0	0	0	0	0	0	0	0	0	0	0	0	0	0	0	0	0	0	0.0105675	0	0	0	0	0	0	0	0	0	0	0	0
3552	0	0	0	0	0	0	0	0	0	0	0	0	0	0	0	0	0	0	0	0	0	0	0	0	0	0	0	0	0	0	0	0	0	0	0	0	0	0	0	0	0
3558	0	0	0	0	0	0	0	0	0	0	0	0	0	0	0	0	0	0	0	0	0	0	0	0	0	0	0	0	0.0105675	0	0	0	0	0	0	0	0	0	0	0	0
3573	0	0	0	0	0	0	0	0	0	0	0	0	0	0	0	0	0	0	0	0	0	0	0	0	0	0	0	0	0	0	0	0	0	0	0	0	0	0	0	0	0
3574	0	0	0	0	0	0	0	0	0	0	0	0	0	0	0	0	0	0	0.0490557	0	0	0	0	0	0	0	0	0	0	0	0	0	0	0	0	0	0	0	0	0	0
3588	0	0	0	0	0	0	0	0	0	0	0	0	0	0	0	0	0	0	0	0	0	0	0	0	0	0	0	0	0	0	0	0	0	0	0	0	0	0	0	0	0
3597	0	0	0	0	0	0	0	0	0	0	0	0	0	0	0	0	0	0	0	0	0	0	0	0	0.0121996	0	0	0	0	0	0	0	0	0	0	0	0	0	0	0	0
3607	0.0111235	0	0	0.141276	0	0	0.10686	0	0	0	0.0111025	0	0.0109938	0	0.0106338	0	0	0	0.0490557	0	0	0	0	0	0.0365988	0.0430787	0	0	0.0105675	0	0.0269034	0	0	0	0.0132135	0.0122805	0.031312	0.0324517	0	0	0
3606	0	0	0	0	0	0	0	0	0	0	0	0	0	0	0	0	0	0	0	0	0	0	0	0	0	0	0	0	0	0	0	0	0	0	0	0	0	0	0	0	0
3616	0	0	0	0	0	0	0	0	0	0	0	0	0	0	0	0	0	0	0	0	0	0	0	0	0	0	0	0	0	0	0	0	0	0	0	0	0	0	0	0	0
3615	0	0	0	0	0	0	0	0	0	0	0	0	0.0109938	0	0	0	0	0	0	0	0	0	0	0	0	0	0	0	0	0	0	0	0	0	0	0	0	0	0	0	0
3619	0	0	0	0	0.0219394	0	0	0	0	0	0	0	0	0	0	0	0	0	0	0	0	0	0	0	0.0121996	0	0	0	0	0	0	0	0	0	0	0	0	0	0	0	0
3620	0	0	0	0	0	0	0	0	0	0	0	0	0	0	0	0	0	0	0	0	0	0	0	0	0	0	0	0	0.0211349	0	0	0	0	0	0	0	0	0	0	0	0
3626	0	0	0	0	0	0	0	0	0	0	0	0	0	0	0	0	0	0	0	0	0	0	0	0	0	0	0	0	0	0	0	0	0	0	0	0	0	0	0	0	0
3629	0	0	0	0.11773	0	0	0	0	0	0	0	0	0	0	0	0	0	0	0	0	0	0	0	0	0.0121996	0	0	0	0	0	0	0	0	0	0	0	0	0	0	0	0
3634	0	0	0	0	0	0	0	0	0	0	0	0	0	0	0	0	0	0	0	0	0	0	0	0	0	0	0	0	0	0	0	0	0	0	0	0	0	0	0	0	0
3641	0	0	0	0	0	0	0	0	0	0	0	0	0	0	0	0	0	0	0	0	0	0	0	0	0	0.0143596	0	0	0	0	0	0	0	0	0	0	0	0	0	0	0
3644	0	0	0	0	0	0	0	0	0	0	0	0	0	0	0	0	0	0	0	0	0	0	0	0	0	0	0	0	0	0	0	0	0	0	0	0	0	0	0	0	0
3648	0.0111235	0	0	0	0	0	0	0	0	0.0201674	0.299767	0	0	0	0.244577	0	0	0	0	0	0	0.020284	0.0820008	0	0	0	0	0	0	0	0	0	0	0	0	0	0.0104373	0	0	0	0
3653	0	0	0	0	0.0109697	0.0103242	0	0	0	0	0	0	0	0.0740101	0.0106338	0	0.0404285	0	0	0	0	0.020284	0	0	0	0.0574383	0	0	0	0	0	0	0	0.0223939	0	0	0	0	0	0	0.0109266
3660	0	0	0	0.0470921	0	0	0	0	0	0	0	0	0	0	0	0	0	0	0	0	0	0	0	0	0	0	0	0	0	0	0	0	0	0	0	0	0	0	0	0	0
3666	0	0	0	0	0	0	0	0	0	0	0	0	0.0109938	0	0	0	0	0	0.0490557	0	0	0	0	0	0	0	0	0	0	0	0	0	0	0	0	0	0	0	0	0	0
3664	0	0	0	0	0	0	0	0	0	0	0	0	0	0	0	0	0	0	0	0	0	0	0	0	0	0	0	0	0	0	0	0	0	0	0	0	0	0	0	0	0
3676	0	0	0	0	0	0	0	0	0	0	0	0	0	0	0	0	0	0	0	0	0	0	0	0	0	0	0	0	0	0	0	0	0	0	0	0	0	0	0	0	0
3674	0	0	0	0	0	0	0	0	0	0	0	0	0	0	0	0	0	0	0	0	0	0	0	0.0208965	0	0	0	0	0	0.0436348	0	0	0	0	0	0.0122805	0	0	0	0	0
3678	0	0	0	0	0	0.0103242	0	0	0	0	0	0.0308928	0	0.012335	0	0	0	0.010321	0	0	0.0207447	0	0	0	0	0.0430787	0	0	0	0	0	0.0113779	0	0	0.0264271	0	0.0208746	0	0.0510308	0.0103799	0.0437063
3684	0.0111235	0.0100261	0	0	0	0.0309725	0	0.0404776	0	0	0.0666149	0	0	0	0	0	0.0101071	0	0	0	0	0	0.0205002	0	0	0.0287191	0	0	0	0	0	0	0	0.011197	0	0	0	0	0.0204123	0	0
3689	0.0222469	0	0	0	0	0	0	0	0	0	0	0	0	0	0	0	0	0	0	0	0	0	0	0	0.0121996	0	0	0	0	0	0	0	0	0	0	0	0	0	0.724638	0.0207598	0
3700	0	0	0	0	0	0	0	0	0	0	0	0	0	0	0	0	0	0	0	0	0	0	0	0	0	0	0	0	0	0	0	0	0	0	0	0	0	0	0	0	0
3711	0	0	0	0	0	0	0	0	0	0	0	0	0	0	0	0	0	0	0	0	0	0	0	0	0	0	0	0	0.0105675	0	0	0	0	0	0	0	0	0	0	0	0
3739	0	0	0	0.023546	0.0109697	0	0.0213721	0	0	0	0	0	0	0	0	0	0	0	0	0	0	0	0	0	0	0	0	0	0	0.0109087	0	0	0	0	0	0	0	0	0	0	0
3735	0	0	0	0	0	0	0	0	0	0	0	0	0	0	0	0	0	0	0	0	0	0	0	0	0	0	0	0	0	0	0	0	0	0	0	0	0	0	0	0	0
3744	0.0333704	0.0200521	0.127403	0	0.0109697	0	0	0	0.0110767	0.0100837	0.0111025	0	0	0.012335	0	0	0.0101071	0	0	0.0909642	0	0.010142	0.0102501	0.114931	0	0.0287191	0	0.050782	0	0.0654522	0.0403551	0	0	0	0	0.0736829	0	0	0	0.0207598	0
3749	0	0	0	0	0	0	0	0	0	0	0	0	0	0	0	0	0	0	0	0	0	0	0	0	0	0	0	0	0	0	0	0	0	0	0	0	0	0	0	0	0
3762	0	0	0	0	0	0	0	0	0	0	0	0	0	0	0	0	0	0	0	0	0	0	0	0	0	0	0	0	0	0	0	0	0	0	0	0	0	0	0	0	0
3774	0	0	0	0	0	0	0	0	0	0	0	0	0	0	0	0	0	0	0	0	0	0	0	0	0	0	0	0	0	0	0	0	0	0	0	0	0	0	0	0	0
3781	0	0	0	0	0	0	0	0	0	0	0	0	0	0	0	0	0	0	0.0490557	0	0	0	0	0	0	0	0	0	0	0	0	0	0	0	0	0	0	0	0	0	0
3777	0	0	0	0	0	0	0	0	0	0	0	0	0	0	0	0	0	0	0	0	0	0	0	0	0	0	0	0	0	0	0	0	0	0	0	0	0	0	0	0	0
3780	0	0	0	0	0	0	0	0	0	0	0	0	0	0	0	0	0	0	0.0981114	0	0	0	0	0	0	0	0	0	0	0	0	0	0	0	0	0	0	0	0	0	0
3786	0	0	0	0	0	0	0	0	0	0	0	0	0	0	0	0	0	0	0	0	0	0	0	0	0	0	0	0	0	0	0	0	0	0	0	0	0	0	0	0	0
3785	0	0	0	0	0	0	0	0	0	0	0	0	0	0	0	0	0	0	0	0	0	0	0	0	0	0	0	0	0	0	0	0	0	0	0	0	0	0	0	0	0
3790	0	0	0	0	0	0	0	0	0	0	0	0	0	0	0	0	0	0	0	0	0	0	0	0	0	0	0	0	0	0	0	0	0	0	0	0	0	0	0	0	0
3797	0	0	0	0	0	0	0	0	0	0	0	0	0	0	0	0	0	0	0.0981114	0	0	0	0	0	0	0	0	0	0	0	0	0	0	0	0	0	0	0	0	0	0
3798	0	0	0	0	0	0	0	0	0	0	0	0	0	0	0	0	0	0	0	0	0	0	0	0	0	0	0	0	0	0	0	0	0	0	0	0	0	0	0	0	0
3810	0.0111235	0	0.0115821	0.11773	0.0329092	0	0.0641163	0	0	0	0.0111025	0	0	0	0	0	0	0	0.0490557	0	0.0103724	0	0	0	0.0121996	0.0430787	0.0123946	0	0	0	0.0403551	0	0.0851547	0.0223939	0.0132135	0.024561	0	0	0.0102062	0	0.0109266
3816	0	0	0	0	0	0	0	0	0	0	0	0	0	0	0	0	0	0	0	0	0	0	0	0	0	0	0	0	0	0	0	0	0	0	0	0	0	0	0	0	0
3825	0	0	0	0	0	0	0	0	0	0	0	0	0	0	0	0.0104943	0	0	0	0	0	0	0	0	0	0	0	0	0	0	0	0	0	0	0	0	0	0	0	0	0
3836	0	0	0	0	0	0	0	0	0	0.151255	0	0	0	0	0.0638026	0	0	0	0	0	0	0	0.0102501	0	0.939368	0	0	0	0	0	0.0134517	0	0	0	0	0	0	0	0	0	0
3852	0	0	0	0	0	0	0	0	0	0	0	0	0	0	0	0	0	0	0	0	0	0	0	0	0	0	0	0	0	0	0	0	0	0	0	0	0	0	0	0	0
3859	0	0	0	0	0	0	0	0	0	0	0	0	0	0	0	0	0	0	0	0	0	0	0	0	0	0	0	0	0	0	0	0	0	0	0	0	0	0	0	0	0
3863	0	0	0	0	0	0	0	0	0	0	0	0	0	0	0	0	0	0	0	0	0	0	0	0	0	0	0	0	0	0	0	0	0	0	0	0	0	0	0	0	0
3871	0	0	0	0	0	0	0	0	0	0	0	0	0	0	0	0	0	0	0	0	0	0	0	0	0	0	0	0	0	0	0	0	0	0	0	0	0	0	0	0	0
3877	0	0	0	0	0	0	0	0	0	0	0	0	0	0	0	0	0	0	0	0	0	0	0	0	0	0	0	0	0	0	0	0	0	0	0	0	0	0	0	0	0
3876	0	0	0	0	0	0	0	0	0	0	0	0	0	0	0	0	0	0	0	0	0	0	0	0	0	0	0	0	0	0	0	0	0	0	0	0	0	0	0	0	0
3884	0	0	0	0	0	0	0	0	0	0	0	0	0	0	0	0	0	0	0	0	0	0	0	0	0	0	0	0	0	0	0	0	0	0	0	0	0	0	0	0	0
3885	0	0	0	0	0	0	0	0	0	0	0	0	0	0	0	0	0	0	0	0	0	0	0	0	0	0	0	0	0	0	0	0	0	0	0	0	0	0	0	0	0
3888	0	0	0	0	0	0	0	0	0	0	0	0	0	0	0	0	0	0	0	0	0	0	0	0	0	0	0	0	0	0	0	0	0	0	0	0	0	0	0	0	0
3887	0	0	0	0	0	0	0	0	0	0	0	0	0	0	0	0	0	0	0	0	0	0	0	0	0	0	0	0	0	0	0	0	0	0	0	0	0	0	0	0	0
3894	0.0111235	0.0200521	0.0231642	0.0470921	0	0	0	0.0202388	0.0110767	0	0.0111025	0.051488	0.0219877	0.0370051	0.0212675	0.0209886	0.0202143	0.0309629	0	0	0.0103724	0.010142	0.0205002	0.0104482	0	0	0	0	0	0.0109087	0	0.0113779	0	0.0223939	0	0.0122805	0	0	0.0204123	0.0103799	0
3899	0	0	0	0.023546	0	0	0.0213721	0	0	0.0302511	0.0111025	0	0	0	0	0	0	0	0.0490557	0	0.0103724	0	0	0	0.0609979	0.0143596	0	0	0	0	0.0269034	0.0113779	0	0	0	0	0.0417493	0	0	0	0
3896	0	0	0	0	0	0	0	0	0	0	0	0	0	0	0	0	0	0	0	0	0	0	0	0	0	0	0	0	0	0	0	0	0	0	0	0	0	0	0	0	0
3907	0	0	0	0	0	0	0	0	0	0	0	0	0	0	0	0	0	0	0	0	0	0	0	0	0	0	0	0	0	0	0	0	0	0	0	0	0	0	0	0	0
3915	0	0.0100261	0	0	0	0	0	0	0	0	0.022205	0	0.0109938	0	0	0.0104943	0	0	0.0981114	0	0.0207447	0	0	0	0	0	0.0123946	0	0	0.0109087	0	0.0113779	0.0141924	0	0	0.0122805	0	0	0.0102062	0.0103799	0
3919	0	0	0	0	0	0	0	0	0	0	0	0	0	0	0	0	0	0	0	0	0	0	0	0	0	0	0	0	0	0	0	0	0	0	0	0	0	0	0	0	0
3932	0	0	0	0	0	0	0	0	0	0	0	0	0	0	0	0	0	0	0	0	0	0	0	0	0	0	0	0	0	0	0	0	0	0	0	0	0	0	0	0	0
3933	0	0	0	0	0	0	0	0	0	0	0	0	0	0	0	0	0	0	0	0	0	0	0	0	0	0	0	0	0	0	0	0	0	0	0	0	0	0	0	0	0
3935	0	0	0	0	0	0	0	0	0	0	0	0	0	0	0	0	0	0	0	0	0	0	0	0	0	0	0	0	0	0	0	0	0	0	0	0	0	0	0	0	0
3934	0	0	0	0	0	0	0	0	0	0	0	0	0	0	0	0	0	0	0	0	0	0	0	0	0	0	0	0	0	0	0	0	0	0.0223939	0	0	0	0	0	0	0
3936	0	0	0	0	0	0	0	0	0	0	0	0	0	0	0	0	0	0	0	0	0	0	0	0	0	0	0	0	0	0	0	0	0	0	0	0	0	0	0	0	0
3950	0	0	0	0	0	0	0	0	0	0	0	0	0	0	0	0	0	0	0	0	0	0	0	0	0	0	0	0	0	0	0	0	0	0	0	0	0	0	0	0	0
3957	0	0	0	0	0	0	0	0	0	0	0	0	0	0	0	0	0	0	0	0	0	0	0	0	0	0	0	0	0	0	0	0	0	0	0	0	0	0	0	0	0
3962	0.0111235	0.0100261	0	0.023546	0	0.175511	0	0.0202388	0	0	0.0555124	0	0	0.12335	0.0425351	0	0	0	0	0	0.0103724	0.030426	0	0	0	0.0717978	0	0	0.0211349	0	0.0134517	0.0341336	0	0.011197	0	0	0	0	0.0510308	0.0311397	0.152972
3961	0	0	0	0	0	0	0	0	0	0	0	0	0	0	0	0	0	0	0	0	0	0	0	0	0	0	0	0	0	0	0	0	0	0	0	0	0	0	0	0	0
3958	0	0	0	0	0	0	0	0	0	0	0	0	0	0	0	0	0	0	0	0	0	0	0	0	0	0	0	0	0	0	0	0	0	0	0	0	0	0	0	0	0
3952	0	0	0	0	0	0	0	0	0	0	0	0	0	0	0	0	0	0	0	0	0	0	0	0	0	0	0	0	0	0	0	0	0	0	0	0	0	0	0	0	0
3960	0	0	0	0	0	0	0	0	0	0	0	0	0	0	0	0	0	0	0	0	0	0	0	0	0	0	0	0	0	0	0	0	0	0	0	0	0	0	0	0	0
3971	0	0	0	0	0	0	0	0	0	0	0	0	0	0	0	0	0	0	0	0	0	0	0	0	0	0	0	0	0	0	0	0	0	0	0	0	0	0	0	0	0
3967	0	0	0	0.0470921	0.0219394	0	0.0427442	0	0	0	0	0	0	0	0	0.0104943	0	0	0	0	0	0	0	0	0.0365988	0.0143596	0	0	0	0	0.0134517	0.0113779	0	0	0.0132135	0.0122805	0	0.0973552	0.0102062	0	0
3978	0	0	0	0	0	0	0	0	0	0	0	0	0	0	0	0	0	0	0	0	0	0	0	0	0	0	0	0	0	0	0	0	0	0	0	0	0	0	0	0	0
3991	0	0	0	0	0	0	0	0	0	0	0	0	0	0	0	0	0	0	0	0	0	0	0	0	0	0	0	0	0	0	0	0	0	0	0	0	0	0	0	0	0
3999	0	0	0	0	0	0	0	0	0	0	0	0	0	0	0	0	0	0	0.0490557	0	0	0	0	0	0	0	0	0	0	0	0	0	0	0	0	0	0	0	0	0	0
3997	0	0	0	0	0	0	0	0	0	0	0	0	0	0	0	0	0	0	0	0	0	0	0	0	0	0	0	0	0	0	0	0	0	0	0	0	0	0	0	0	0
3998	0	0	0	0	0	0	0	0	0	0	0	0	0	0	0	0	0	0	0	0	0	0	0	0	0	0	0	0	0	0	0	0	0	0	0	0	0	0	0	0	0
4004	0	0	0	0	0	0	0	0	0	0	0	0	0	0	0	0	0	0	0	0	0	0	0	0	0	0	0	0	0	0	0	0	0	0	0	0	0	0	0	0	0
4013	0	0	0	0	0	0	0	0	0	0	0	0	0	0	0	0	0	0	0	0	0	0	0	0	0	0	0	0	0	0	0	0	0	0	0	0	0	0	0	0	0
4014	0	0	0	0	0	0	0	0	0	0	0	0	0	0	0	0	0	0	0	0	0	0	0	0	0	0	0	0	0	0	0	0	0	0	0	0	0	0	0	0	0
4019	0	0	0	0	0	0	0	0	0	0	0	0	0	0	0	0	0	0	0	0	0	0	0	0	0	0	0	0	0	0	0	0	0	0	0	0	0	0	0	0	0
4022	0	0	0.0115821	0.11773	0	0	0.0427442	0	0.0110767	0	0.0111025	0	0	0	0	0.0209886	0	0	0	0	0.0103724	0	0	0	0.0243992	0.0287191	0	0	0	0	0.0269034	0	0	0	0	0.0368415	0.0208746	0	0	0	0.0109266
4023	0	0	0	0	0	0	0	0	0	0	0	0	0	0	0.0106338	0	0	0	0	0	0	0	0	0	1.97633	0	0	0	0	0	0	0	0	0	0	0	0	0	0	0	0
4030	0.0333704	0.0100261	0	0.023546	0	0.144539	0	0.0303582	0	0	0.0111025	0	0	0.0493401	0.0319013	0	0	0	0	0	0.0103724	0.0811359	0.0102501	0	0	0.0574383	0	0	0	0	0.0134517	0.0455114	0	0.011197	0	0	0.0104373	0	0.0306185	0.0518995	0.185752
4033	0	0.0100261	0	0	0	0	0	0	0	0	0	0	0	0	0	0	0	0	0	0	0	0	0	0	0	0	0	0	0	0	0	0	0	0	0	0	0	0	0	0	0
4034	0	0	0	0	0	0	0	0	0	0	0	0	0	0	0	0	0	0	0	0	0	0	0	0	0	0	0	0	0	0	0	0	0	0	0	0	0	0	0	0	0
4043	0	0	0	0	0	0	0	0	0	0	0	0	0	0	0	0	0	0	0.0490557	0	0	0	0	0	0	0	0	0	0	0	0	0	0	0	0	0	0	0	0	0	0
4042	0	0	0	0	0	0	0	0	0	0	0	0	0	0	0	0	0	0	0	0	0	0	0	0	0	0	0	0	0	0	0	0	0	0	0	0	0	0	0	0	0
4044	0	0	0	0	0	0	0	0	0	0	0	0	0	0	0	0	0	0	0	0	0	0	0	0	0	0	0	0	0	0	0	0	0	0	0	0	0	0	0	0	0
4048	0	0	0	0	0	0	0	0	0	0	0	0	0	0	0	0	0	0	0	0	0	0	0	0	0	0	0	0	0	0	0	0	0	0	0	0	0	0	0	0	0
4049	0	0	0	0	0	0	0	0	0	0	0	0	0	0	0	0	0	0	0	0	0	0	0	0	0	0	0	0	0	0	0	0	0	0	0	0	0	0	0	0	0
4052	0	0	0	0	0	0	0	0	0	0	0	0	0	0	0	0	0	0	0	0	0	0	0	0	0	0	0	0	0	0	0	0	0	0	0	0	0	0	0	0	0
4050	0	0	0	0	0	0	0	0	0	0	0	0	0	0	0	0	0	0	0	0	0	0	0	0	0	0	0	0	0	0	0	0	0	0	0	0	0	0	0	0	0
4061	0	0	0	0	0	0	0	0	0	0	0	0	0	0	0	0	0	0	0	0	0	0	0	0	0	0	0	0	0	0	0	0	0	0	0	0	0	0	0	0	0
4062	0	0	0	0	0	0	0	0	0	0	0	0	0	0	0	0	0	0	0	0	0	0	0	0	0	0	0	0	0	0	0	0	0	0	0	0	0	0	0	0	0
4063	0	0	0	0	0	0	0	0	0	0	0	0	0	0	0	0	0	0	0	0	0	0	0	0	0	0	0	0	0	0	0	0	0	0	0	0	0	0	0	0	0
4066	0	0	0	0	0.0329092	0	0	0	0	0	0	0	0	0	0	0	0	0	0	0	0	0	0	0	0	0	0	0	0	0	0	0	0	0	0	0	0	0	0	0	0
4077	0	0	0	0	0	0	0	0	0	0	0	0	0	0	0	0	0	0	0	0	0	0	0	0	0	0	0	0	0	0	0	0	0	0	0	0	0	0	0	0	0
4095	0	0	0	0	0	0	0	0	0	0	0	0	0	0	0	0	0	0	0	0	0	0	0	0	0	0	0	0	0	0	0	0	0	0	0	0	0	0	0	0	0
4100	0	0	0	0	0	0	0	0	0	0	0	0	0	0	0	0	0	0	0	0	0	0	0	0	0	0	0	0	0	0	0	0	0	0	0	0	0	0	0	0	0
4097	0	0	0	0	0	0	0	0	0	0.121004	0	0	0	0	0	0	0	0	0	0	0	0	0	0	0.0243992	0	0	0	0	0	0.47081	0	0	0	0	0	0	0	0	0	0
4113	0	0	0	0	0	0	0	0	0	0	0	0	0	0	0	0.0104943	0	0	0	0	0	0	0	0	0	0	0	0	0	0	0	0	0	0	0	0	0	0	0	0	0
4114	0	0	0	0	0	0	0	0	0	0	0	0	0	0	0	0	0	0	0	0	0	0	0	0	0	0	0	0	0	0	0	0	0	0	0	0	0	0	0	0	0
4117	0.0111235	0	0.0926569	0	0	0	0	0.050597	0.0110767	0	0.0111025	0	0	0	0	0	0.0202143	0.010321	0	0.0606428	0	0.010142	0.0307503	0.0522411	0	0	0	0.0101564	0	0.0109087	0.0134517	0.0113779	0	0	0	0	0	0	0	0.0103799	0
4116	0	0	0	0	0	0	0	0	0	0	0	0	0	0	0	0	0	0	0	0	0	0	0	0	0	0	0	0	0	0	0	0	0	0	0	0	0	0	0	0	0
4121	0	0.0100261	0	0	0	0	0	0	0	0	0	0	0	0	0	0	0.0101071	0.020642	0	0	0.0207447	0	0	0	0	0	0.0247893	0	0	0.0109087	0	0	0.0141924	0	0	0.0122805	0	0	0	0	0
4124	0	0	0	0	0	0	0	0	0	0	0	0	0	0	0	0	0	0	0	0	0	0	0	0	0	0	0	0	0	0	0	0	0	0	0	0	0	0	0	0	0
4118	0	0	0	0	0	0	0	0	0	0	0	0	0	0	0	0	0	0	0	0	0	0	0	0	0	0	0	0	0	0	0	0	0	0	0	0	0	0	0	0	0
4131	0	0	0	0	0	0	0	0	0	0	0	0	0	0	0	0	0	0	0	0	0	0	0	0	0	0	0	0	0	0	0	0	0	0	0	0	0	0	0	0	0
4135	0	0	0	0	0	0	0	0	0	0	0	0	0	0	0	0	0	0	0	0	0	0	0	0	0	0	0	0	0	0	0	0	0	0	0	0	0	0	0	0	0
4136	0	0	0	0	0	0	0	0	0	0	0	0	0	0	0	0	0	0	0	0	0	0	0	0	0	0	0	0	0	0	0	0	0	0	0	0	0	0	0	0	0
4149	0	0	0	0	0	0	0	0	0	0	0	0	0	0	0	0	0	0	0	0	0	0	0	0	0	0	0	0	0	0	0	0	0	0	0	0	0	0	0	0	0
4156	0	0	0	0	0	0	0	0	0	0	0	0	0	0	0	0	0	0	0	0	0	0	0	0	0	0	0	0	0	0	0	0	0	0	0	0	0	0	0	0	0
4152	0	0	0	0	0	0	0	0	0	0	0	0	0	0	0	0	0	0	0	0	0	0	0	0	0	0	0	0	0	0	0	0	0	0	0	0	0	0	0	0	0
4155	0	0	0	0	0	0	0	0	0	0	0	0	0	0	0	0	0	0	0	0	0	0	0	0	0	0	0	0	0	0	0	0	0	0	0	0	0	0	0	0	0
4167	0	0	0	0	0	0	0	0	0	0	0	0	0	0	0	0	0	0	0	0	0	0	0	0	0	0	0	0	0	0	0	0	0	0	0	0	0	0	0	0	0
4168	0	0	0	0	0	0	0	0	0	0	0	0	0	0	0	0	0	0	0	0	0	0	0	0	0	0	0	0	0	0	0	0	0	0	0	0	0	0	0	0	0
4175	0	0	0	0	0	0	0	0	0	0	0	0	0	0	0	0	0	0	0	0	0	0	0	0	0	0	0	0	0	0	0	0	0	0	0	0	0	0	0	0	0
4181	0.0111235	0.0200521	0.0810748	0	0	0	0	0.0202388	0	0.0100837	0	0	0	0	0	0	0.0303214	0.010321	0	0.0202143	0	0.040568	0.0307503	0.0626894	0	0	0	0	0	0.0109087	0.0134517	0	0	0	0	0.0122805	0	0	0	0	0
4183	0	0	0	0	0	0	0	0	0	0	0	0	0	0	0	0	0	0	0	0	0	0	0	0	0	0	0	0	0	0	0	0	0	0	0	0	0	0	0	0	0
4187	0	0	0	0	0	0	0	0	0	0	0	0	0	0	0	0	0	0	0	0	0	0	0	0	0	0	0	0	0	0	0	0	0	0	0	0	0	0	0	0	0
4188	0	0	0	0	0	0	0	0	0	0	0	0	0	0	0	0	0	0	0	0	0	0	0	0	0	0	0	0	0	0	0	0	0	0	0	0	0	0	0	0	0
4196	0	0	0	0	0	0	0	0	0	0	0	0	0	0	0	0	0	0	0	0	0	0	0	0	0	0	0	0	0	0	0	0	0	0	0	0	0	0	0	0	0
4195	0	0	0	0	0	0	0	0	0	0	0	0	0	0	0	0	0	0	0	0	0	0	0	0	0	0	0	0	0	0	0	0	0	0	0	0	0	0	0	0	0
4191	0	0	0	0	0	0	0	0	0	0	0	0	0	0	0	0	0	0	0	0	0.0103724	0	0	0	0	0	0	0	0	0	0	0	0	0	0	0	0	0.0324517	0	0	0
4200	0	0	0	0	0	0	0	0	0	0	0	0	0	0	0	0	0	0	0	0	0	0	0	0	0	0	0	0	0	0	0	0	0	0	0	0	0	0	0	0	0
4211	0	0	0	0	0	0	0	0	0	0	0	0	0	0	0	0	0	0	0	0	0	0	0	0	0.0121996	0	0	0	0	0	0	0	0	0	0	0	0	0	0	0	0
4228	0.0222469	0	0.104239	0	0	0	0	0	0.0110767	0	0.0111025	0	0	0	0	0	0.0101071	0	0	0.0404285	0	0.020284	0.0102501	0.125379	0	0	0	0	0	0.109087	0.0269034	0.0113779	0	0	0	0.0614024	0	0	0	0.0415196	0
4223	0	0	0	0	0	0	0	0	0	0	0	0	0	0	0	0	0	0	0	0	0	0	0	0	0	0	0	0	0	0	0	0	0	0	0	0	0	0	0	0	0
4235	0	0	0	0	0	0	0	0	0	0	0	0	0	0	0	0	0	0	0	0	0	0	0	0	0.0243992	0	0	0	0	0	0	0	0	0	0	0	0	0	0	0	0
4237	0	0	0	0	0	0	0	0	0	0	0	0	0	0	0	0	0	0	0	0	0	0	0	0	0	0	0	0	0	0	0	0	0	0	0	0	0	0	0	0	0
4236	0	0	0	0	0	0	0	0	0	0	0	0	0	0	0	0	0	0	0	0	0	0	0	0	0	0	0	0	0	0	0	0	0	0	0	0	0	0	0	0	0
4238	0	0	0	0	0	0	0	0	0	0	0	0	0	0	0	0	0	0	0	0	0	0	0	0	0	0	0	0	0	0	0	0	0	0	0	0	0	0	0	0	0
4242	0	0	0	0	0	0	0	0	0	0	0	0	0	0	0	0	0	0	0	0	0	0	0	0	0	0	0	0	0	0	0	0	0	0	0	0	0	0	0	0	0
4251	0	0	0	0	0	0	0	0	0	0	0	0	0	0	0	0	0	0	0	0	0	0	0	0	0	0	0	0	0	0	0	0	0	0	0	0	0	0	0	0	0
4259	0	0	0	0	0	0	0	0	0	0	0	0	0	0	0	0	0	0	0	0	0	0	0	0	0	0.0143596	0	0	0	0	0	0	0	0	0	0	0	0	0	0	0
4260	0	0	0	0	0	0	0	0	0	0	0	0	0	0	0	0	0	0	0	0	0	0	0	0	0	0	0	0	0	0	0	0	0	0	0	0	0	0	0	0	0
4252	0	0	0	0	0	0	0	0	0	0	0	0	0	0	0	0	0	0	0	0	0	0	0	0	0	0	0	0	0	0	0	0	0	0	0	0	0	0	0	0	0
4265	0	0	0	0	0	0	0	0	0	0	0	0	0	0	0	0	0	0	0	0	0	0	0	0	0	0	0	0	0	0	0	0	0	0	0	0	0	0	0	0	0
4266	0.0111235	0	0.0347464	0.023546	0.0109697	0.0929176	0	0.0101194	0	0.0201674	0.0111025	0	0	0.0493401	0.0319013	0	0	0	0	0.0101071	0	0	0.0102501	0.0522411	0.0121996	0	0	0.0203128	0.0422699	0.0109087	0.0134517	0.0113779	0	0.011197	0	0.0368415	0.0626239	0	0	0.0207598	0.0874126
4264	0	0	0	0	0	0	0	0	0	0	0	0	0	0	0	0.07346	0	0	0	0	0	0	0	0	0	0	0	0	0	0	0	0	0	0	0	0	0	0	0	0	0
4275	0	0	0.0579106	0	0	0.0206484	0	0.0202388	0	0.0100837	0	0	0	0	0	0	0.0404285	0	0	0.0202143	0	0.020284	0.0102501	0.0313447	0.0121996	0.0143596	0	0	0	0	0.0134517	0	0	0	0	0	0	0	0	0	0
4277	0	0	0	0	0	0	0	0	0	0	0	0	0	0	0	0	0	0	0	0	0	0	0	0	0	0	0	0	0	0	0	0	0	0	0	0	0	0	0	0	0
4273	0	0	0	0	0	0	0	0	0	0	0	0	0	0	0	0	0	0	0	0	0	0	0	0	0	0	0	0	0	0	0	0	0	0	0	0	0	0	0	0	0
4280	0	0	0	0	0	0	0	0	0	0	0	0	0	0	0	0	0	0	0	0	0	0	0	0	0	0	0	0	0	0	0	0	0	0	0	0	0	0	0	0	0
4282	0	0	0	0	0	0	0	0	0	0	0	0	0	0	0	0	0	0	0	0	0	0	0	0	0	0	0	0	0	0	0	0	0	0	0	0	0	0	0	0	0
4288	0	0	0	0	0.0329092	0	0.0213721	0	0	0	0	0	0	0	0	0	0	0	0	0	0.0103724	0	0	0	0	0	0	0	0	0	0	0	0	0	0	0	0	0	0	0	0
4311	0	0	0	0	0	0	0	0	0	0	0	0	0	0	0	0	0	0	0	0	0	0	0	0	0	0	0	0	0	0	0	0	0	0	0	0	0	0	0	0	0
4321	0	0	0	0	0	0	0	0	0	0	0	0	0	0	0	0	0	0	0	0	0	0	0	0	0	0	0	0	0	0	0	0	0	0	0	0	0	0	0	0	0
4316	0.0111235	0.0200521	0.0463285	0	0	0	0	0.0101194	0	0.0100837	0	0	0	0	0	0	0.0303214	0.010321	0	0.0202143	0	0.020284	0.0205002	0.0522411	0	0	0	0	0.0105675	0.0109087	0.0134517	0	0	0.011197	0	0.0122805	0	0	0	0	0
4320	0	0	0	0.023546	0.0109697	0	0	0	0	0	0	0	0	0	0	0	0	0	0	0	0	0	0	0	0	0	0	0	0	0	0	0	0	0	0	0	0	0	0	0	0
4323	0	0	0	0	0	0	0	0	0	0	0	0	0	0	0	0	0	0	0	0	0	0	0	0	0	0	0	0	0	0	0	0	0	0	0	0	0	0	0	0	0
4328	0	0	0	0	0	0	0	0	0	0	0	0	0	0	0	0	0	0	0	0	0	0	0	0	0	0	0	0	0	0	0	0	0	0	0	0	0	0	0	0	0
4333	0	0	0	0	0	0	0	0	0	0	0	0	0	0	0	0.0209886	0	0	0	0	0	0	0	0	0	0	0	0	0	0	0	0	0	0	0	0	0	0	0	0	0
4340	0	0	0	0	0	0	0	0	0	0	0	0	0	0	0	0	0	0	0	0	0	0	0	0	0	0	0	0	0	0	0	0	0	0	0	0	0	0	0	0	0
4349	0	0	0	0	0	0	0	0	0	0	0	0	0	0	0	0	0	0	0	0	0	0	0	0	0	0	0	0	0	0	0	0	0	0	0	0	0	0	0	0	0
4354	0	0	0	0	0	0	0	0	0	0	0	0	0	0	0	0	0	0	0	0	0	0	0	0	0	0	0	0	0	0	0	0	0	0	0	0	0	0	0	0	0
4359	0	0	0	0	0	0	0	0	0	0	0	0	0	0	0	0	0	0	0	0	0	0	0	0	0	0	0	0	0	0	0	0	0	0	0	0	0	0	0	0	0
4358	0	0	0	0	0	0	0	0	0	0	0	0	0	0	0	0	0	0	0	0	0	0	0	0	0	0	0	0	0	0	0	0	0	0	0	0	0	0	0	0	0
4365	0	0	0	0	0	0	0	0	0	0	0	0	0	0	0	0	0	0	0	0	0	0	0	0	0	0	0	0	0	0	0	0	0	0	0	0	0	0	0	0	0
4372	0	0	0	0	0	0	0	0	0	0	0	0	0	0	0	0	0	0	0	0	0	0	0	0	0	0	0	0	0	0	0	0	0	0	0	0	0	0	0	0	0
4380	0	0	0	0	0	0	0	0	0	0	0	0	0	0	0	0	0	0	0	0	0	0	0	0	0	0	0	0	0	0	0	0	0	0	0	0	0	0	0	0	0
4397	0	0	0	0	0	0	0	0	0	0	0	0	0	0	0	0	0	0	0	0	0	0	0	0	0	0	0	0	0	0	0	0	0	0	0	0	0	0	0	0	0
4390	0	0	0	0	0	0	0	0	0	0	0	0	0	0	0	0	0	0	0	0	0	0	0	0	0	0	0	0	0	0	0	0	0	0	0	0	0	0	0	0	0
4391	0	0	0	0	0.0109697	0	0	0	0	0	0	0	0	0	0	0.0104943	0	0	0	0	0	0	0	0	0	0	0	0	0	0	0	0	0	0	0	0	0	0	0	0	0
4396	0	0	0	0	0	0	0	0	0	0	0	0	0	0	0	0	0	0	0	0	0	0	0	0	0	0	0	0	0	0	0	0	0	0	0	0	0	0	0	0	0
4394	0	0	0	0	0	0	0	0	0	0	0	0	0	0	0	0	0	0	0.196223	0	0	0	0	0	0	0	0	0	0	0	0	0	0	0	0	0	0	0	0	0	0
4395	0	0	0	0	0	0	0	0	0	0	0	0	0	0	0	0	0	0	0	0	0	0	0	0	0	0	0	0	0	0	0	0	0	0	0	0	0	0	0	0	0
4398	0	0	0	0	0	0	0	0	0	0	0	0	0	0	0	0	0	0	0	0	0	0	0	0	0	0	0	0	0	0	0	0	0	0	0	0	0	0	0	0	0
4403	0	0	0	0	0	0	0	0	0	0	0	0	0	0	0	0	0	0	0	0	0	0	0	0	0	0	0	0	0	0	0	0	0	0	0	0	0	0	0	0	0
4411	0	0	0	0	0	0	0	0	0	0	0	0	0	0	0.0212675	0	0	0	0	0	0	0	0	0	1.65914	0	0	0	0	0	0	0	0	0	0	0	0	0	0	0	0
4424	0	0	0	0	0	0	0	0	0	0	0	0	0	0	0	0	0	0	0	0	0	0	0	0	0	0	0	0	0	0	0	0	0	0	0	0	0	0	0	0	0
4418	0	0	0	0	0	0	0	0	0	0	0	0	0	0	0	0	0	0	0	0	0	0	0	0	0	0	0	0	0	0	0	0	0	0	0	0	0	0	0	0	0
4417	0	0	0	0	0	0	0	0	0	0	0	0	0	0	0	0	0	0	0	0	0	0	0	0	0	0	0	0	0	0	0	0.0227557	0	0	0	0	0	0	0	0	0
4435	0	0	0	0	0	0	0	0	0	0	0	0	0	0	0	0	0	0	0	0	0	0	0	0	0	0	0	0	0	0	0	0	0	0	0	0	0	0	0	0	0
4438	0	0	0	0	0	0	0	0	0	0	0	0	0	0	0	0	0	0	0	0	0	0	0	0	0	0	0	0	0	0	0	0	0	0	0	0	0	0	0	0	0
4440	0	0	0	0	0	0	0	0	0	0	0	0	0	0	0	0	0	0	0	0	0	0	0	0	0.0121996	0	0	0	0	0	0	0	0	0	0	0	0	0	0	0	0
4439	0	0	0	0	0	0	0	0	0	0	0	0	0	0	0	0	0	0	0	0	0	0	0	0	0	0	0	0	0	0	0	0	0	0	0	0	0	0	0	0	0
4441	0	0	0	0	0	0	0	0	0	0	0	0	0	0	0	0	0	0	0	0	0	0	0	0	0	0	0	0	0	0	0	0	0	0	0	0	0	0	0	0	0
4445	0	0	0	0	0	0	0	0	0	0	0	0	0	0	0	0	0	0	0	0	0	0	0	0	0	0	0	0	0	0	0	0	0	0	0	0	0	0	0	0	0
4444	0	0	0	0.023546	0	0	0	0	0	0	0	0	0	0	0	0	0	0	0	0	0	0	0	0	0	0	0	0	0	0	0	0	0	0	0	0	0	0	0	0	0
4453	0	0	0	0	0	0	0	0	0	0	0	0	0	0	0	0	0	0	0	0	0	0	0	0	0	0	0	0	0	0	0	0	0	0	0	0	0	0	0	0	0
4463	0	0	0	0	0	0	0	0	0	0	0	0	0	0	0	0	0	0	0	0	0	0	0	0	0	0	0	0	0	0	0	0	0	0	0	0	0	0	0	0	0
4470	0	0	0	0	0	0	0	0	0	0	0	0	0	0	0	0	0	0	0	0	0	0	0	0	0	0	0	0	0	0	0	0	0	0	0	0	0	0	0	0	0
4471	0	0	0	0	0	0	0	0	0	0	0	0	0	0	0	0	0	0	0	0	0	0	0	0	0	0	0	0	0	0	0	0	0	0	0	0	0	0	0	0	0
4485	0	0	0	0	0	0	0	0	0	0	0	0	0	0	0	0	0	0	0	0	0	0	0	0	0	0	0	0	0	0	0	0	0	0	0	0	0	0	0	0	0
4484	0	0	0	0	0	0	0	0	0	0	0	0	0	0	0	0	0	0	0	0	0	0	0	0	0	0	0	0	0	0	0	0	0	0	0	0	0	0	0	0	0
4483	0	0	0	0	0	0	0	0	0	0	0	0	0	0	0	0	0	0	0	0	0	0	0	0	1.57375	0	0	0	0	0	0	0	0	0	0	0	0	0	0	0	0
4479	0	0	0	0	0	0	0	0	0	0	0	0	0	0	0	0	0	0	0	0	0	0	0	0	0	0	0	0	0	0	0	0	0	0	0	0	0	0	0	0	0
4492	0	0	0	0.0470921	0	0	0	0	0	0	0	0	0	0	0	0	0	0	0.147167	0	0	0	0	0	0	0	0	0	0.0317024	0	0	0	0	0	0	0	0	0	0	0	0
4493	0	0	0	0	0	0	0	0	0	0	0	0	0	0	0	0	0	0	0	0	0	0	0	0	0	0	0	0	0.0105675	0	0	0	0	0	0	0	0	0	0	0	0
4500	0.0111235	0.0100261	0.104239	0	0	0.0103242	0	0.0303582	0.0110767	0	0.0111025	0	0	0	0	0	0.0101071	0.010321	0	0.0202143	0.0103724	0.010142	0.0102501	0.0731376	0.0121996	0	0	0.0101564	0.0105675	0.0436348	0.0134517	0	0.0141924	0	0	0.0614024	0	0	0	0	0
4503	0	0	0	0.023546	0	0	0	0	0	0	0	0	0	0	0	0	0.0101071	0	0	0	0	0	0	0	0	0	0	0	0	0	0	0	0	0	0	0	0	0	0	0	0
4504	0	0	0	0	0	0	0	0	0	0	0	0	0	0	0	0	0	0	0	0	0	0	0	0	0	0	0	0	0	0	0	0	0	0	0	0	0	0	0	0	0
4516	0	0	0	0	0	0	0	0	0	0	0	0	0	0	0	0	0	0	0	0	0	0	0	0	0	0	0	0	0	0	0	0	0	0	0	0	0	0	0	0	0
4523	0	0	0	0	0	0	0	0	0	0	0	0	0	0	0	0	0	0	0	0	0	0	0	0	0	0	0	0	0	0	0	0	0	0	0	0	0	0	0	0	0
4537	0	0	0	0	0	0	0	0	0	0	0	0	0	0	0	0	0	0	0	0	0	0	0	0	0	0	0	0	0	0	0	0	0	0	0	0	0	0	0	0	0
4540	0	0	0	0	0	0	0	0	0	0	0	0	0	0	0	0	0	0	0	0	0	0	0	0	0.0121996	0	0	0	0	0	0	0	0	0	0	0	0	0	0	0	0
4550	0	0	0	0	0	0	0	0	0	0	0	0	0	0	0	0	0.0101071	0	0	0	0	0	0	0	0	0	0	0	0	0	0	0	0	0	0	0	0	0	0	0	0
4549	0	0	0	0	0	0	0	0	0	0	0	0	0	0	0	0	0	0	0	0	0	0	0	0	0	0	0	0	0	0	0	0	0	0	0	0	0	0	0	0	0
4559	0	0	0	0	0	0	0	0	0	0	0	0	0	0	0	0	0	0	0	0	0	0	0	0	0	0	0	0	0	0	0	0	0	0	0	0	0	0	0	0	0
4564	0	0	0	0	0	0	0	0	0	0	0	0	0	0	0	0	0	0	0	0	0	0	0	0	0	0	0	0	0	0	0	0	0	0	0	0	0	0	0	0	0
4568	0.0111235	0	0.115821	0	0	0	0	0.0101194	0.0110767	0.0100837	0	0	0	0	0	0	0.0101071	0	0	0.0303214	0	0	0.0102501	0.0940341	0	0	0	0.0203128	0	0.109087	0.0134517	0	0	0	0	0.0859634	0	0	0	0.0207598	0
4584	0	0	0	0	0	0	0	0	0	0	0	0	0	0	0	0	0	0	0	0	0	0	0	0	0	0	0	0	0	0	0	0	0	0	0	0	0	0	0	0	0
4583	0	0	0	0	0	0	0	0	0	0	0	0	0	0	0	0	0	0	0	0	0	0	0	0	0	0	0	0	0	0	0	0	0	0	0	0	0	0	0	0	0
4589	0	0	0	0	0	0	0	0	0	0	0	0	0	0	0	0.0209886	0	0	0	0	0.0103724	0	0	0	0	0	0.0123946	0	0	0.0109087	0	0.0113779	0.0141924	0	0	0.0122805	0	0	0	0	0
4592	0	0	0	0	0	0	0	0	0	0	0	0	0	0	0	0	0	0	0.196223	0	0	0	0	0	0	0	0	0	0	0	0	0	0	0	0	0	0	0	0	0	0
4591	0	0	0	0	0	0	0	0	0	0	0	0	0	0	0	0	0	0	0	0	0	0	0	0	0	0	0	0	0	0	0	0	0	0	0	0	0	0	0	0	0
4590	0	0	0	0	0	0	0	0	0	0	0	0	0	0	0	0	0	0	0.0490557	0	0	0	0	0	0	0	0	0	0	0	0	0	0	0	0	0	0	0	0	0	0
4602	0.0333704	0.0200521	0.0115821	0.023546	0	0.0722693	0	0.0101194	0	0	0	0.0102976	0	0.0986802	0.0212675	0	0	0	0	0	0.0311171	0.020284	0.0205002	0	0	0.0430787	0	0.0710949	0	0.0327261	0	0.0455114	0	0.0335909	0	0	0	0	0.0204123	0.0415196	0.0874126
4601	0	0	0	0	0	0	0	0	0	0	0	0	0	0	0	0	0	0	0	0	0	0	0	0	0	0	0	0	0	0	0	0	0	0	0	0	0	0	0	0	0
4603	0	0	0	0	0	0	0	0	0	0	0	0	0	0	0	0	0	0	0	0	0	0	0	0	0	0	0	0	0	0	0	0	0	0	0	0	0	0	0	0	0
4615	0	0	0	0	0	0	0	0	0	0	0	0	0	0	0	0	0	0	0	0	0	0	0	0	0	0	0	0	0	0	0	0	0	0	0	0	0	0	0	0	0
4611	0	0	0	0	0	0	0	0	0	0	0	0	0	0	0	0	0	0	0	0	0	0	0	0	0	0	0	0	0	0	0	0	0	0	0	0	0	0	0	0	0
4623	0.0222469	0.0100261	0.0115821	0.023546	0	0	0	0.0101194	0	0.0100837	0	0.051488	0.0219877	0.0493401	0.0106338	0.0209886	0.0202143	0.020642	0	0	0.0311171	0	0.0205002	0.0104482	0	0	0	0	0	0.0109087	0	0.0227557	0	0.0223939	0	0	0	0	0.0204123	0	0
4626	0.0111235	0.0300782	0.0231642	0	0	0.0103242	0	0.111313	0	0	0.0333074	0	0	0	0	0	0	0	0	0	0	0	0.0102501	0.0104482	0	0	0	0	0	0.0654522	0	0	0	0	0	0.0368415	0	0	0	0.0415196	0
4625	0	0	0	0	0	0	0	0	0	0	0	0	0	0	0	0	0	0	0	0	0	0	0	0	0	0	0	0	0	0	0	0	0	0	0	0	0	0	0	0	0
4634	0	0	0	0	0	0	0	0	0	0	0	0	0	0	0	0	0	0	0	0	0	0	0	0	0	0	0	0	0	0	0	0	0	0	0	0	0	0	0	0	0
4642	0	0	0	0	0	0	0	0	0	0	0	0	0	0	0	0	0	0	0.0981114	0	0	0	0	0	0	0	0	0	0	0	0	0	0	0	0	0	0	0	0	0	0
4643	0	0	0	0	0	0	0	0	0	0	0	0	0	0	0	0	0	0	0	0	0	0	0	0	0	0	0	0	0	0	0	0	0	0	0	0	0	0	0	0	0
4648	0	0	0	0	0	0	0	0	0	0	0	0	0	0	0	0	0	0	0	0	0	0	0	0	0	0	0	0	0	0	0	0	0	0	0	0	0	0	0	0	0
4644	0	0	0	0	0	0	0	0	0	0	0	0	0	0	0	0	0	0	0	0	0	0	0	0	0	0	0	0	0	0	0	0	0	0	0	0	0	0.0324517	0	0	0
4658	0	0	0	0	0	0	0	0	0	0	0	0	0	0	0	0	0	0	0	0	0	0	0	0	0	0	0	0	0	0	0	0	0	0	0	0	0	0	0	0	0
4657	0	0	0	0	0	0	0	0	0	0	0	0	0	0	0	0	0	0	0	0	0	0	0	0	0	0	0	0	0	0	0	0	0	0	0	0	0	0	0	0	0
4656	0	0	0	0	0	0	0	0	0	0	0	0	0	0	0	0	0	0	0	0	0	0	0	0	0	0	0	0	0	0	0	0	0	0	0	0	0	0	0	0	0
4652	0	0	0	0	0	0	0	0	0	0	0	0	0	0	0	0	0	0	0	0	0	0	0	0	0	0	0	0	0	0	0	0	0	0	0	0	0.031312	0	0	0	0
4659	0	0	0	0	0	0	0	0	0	0	0	0	0	0	0	0	0	0	0	0	0	0	0	0	0	0	0	0	0	0	0	0	0	0	0	0	0	0	0	0	0
4670	0	0	0	0	0	0	0	0	0	0	0	0	0	0	0	0	0	0	0	0	0	0	0	0	0	0	0	0	0	0	0	0	0	0	0	0	0	0	0	0	0
4669	0	0	0	0	0	0	0	0	0	0	0	0	0	0	0	0	0	0	0	0	0	0	0	0	0.0121996	0	0	0	0	0	0	0	0	0	0	0	0	0	0	0	0
4668	0	0	0	0	0	0	0	0	0	0	0	0	0	0	0	0	0	0	0	0	0	0	0	0	0	0	0	0	0	0	0	0	0	0	0	0	0	0	0	0	0
4672	0	0	0	0	0	0	0	0	0	0	0	0	0	0	0	0	0	0	0	0	0.0103724	0	0	0	0	0	0	0	0	0	0	0	0	0	0	0	0	0	0	0	0
4680	0	0.0100261	0	0	0	0	0	0	0	0	0	0	0	0	0	0	0	0	0	0	0	0	0	0	0	0	0	0	0	0	0	0	0	0	0	0	0	0	0	0	0
4681	0	0	0	0	0	0	0	0	0	0	0	0	0	0	0	0	0	0	0	0	0	0	0	0	0	0	0	0	0	0	0	0	0	0	0	0	0	0	0	0	0
4679	0	0	0	0	0	0	0	0	0	0	0	0	0	0	0	0	0	0	0	0	0	0	0	0	0	0	0	0	0	0	0	0	0	0	0	0	0	0	0	0	0
4682	0	0	0	0	0	0	0	0	0	0	0	0	0	0	0	0	0	0	0	0	0	0	0	0	0	0	0	0	0	0	0	0	0	0	0	0	0	0	0	0	0
4694	0	0	0	0	0	0	0	0	0	0	0	0	0	0	0	0	0	0	0	0	0	0	0	0	0	0	0	0	0	0	0	0	0	0	0	0	0	0	0	0	0
4689	0	0	0	0	0	0	0	0	0	0	0	0	0	0	0	0	0	0	0	0	0	0	0	0	0	0	0	0	0	0	0	0	0	0	0	0	0	0	0	0	0
4695	0	0	0	0	0	0	0	0	0	0	0	0	0	0	0	0	0	0	0	0	0	0	0	0	0	0	0	0	0	0	0	0	0	0	0	0	0	0	0	0	0
4705	0.0222469	0.0200521	0	0.0470921	0	0	0.0213721	0.0101194	0	0	0.0111025	0.0411904	0.0219877	0	0	0.0314828	0.0202143	0.020642	0	0	0.0103724	0.010142	0.0307503	0	0	0	0	0	0	0	0	0	0	0.0335909	0	0	0	0	0.0102062	0.0207598	0
4706	0	0	0	0	0	0	0	0	0	0	0	0	0	0	0	0	0	0	0	0	0	0	0	0	0	0	0	0	0	0	0	0	0	0	0	0	0	0	0	0	0
4707	0	0	0	0	0	0	0	0	0	0	0	0	0	0	0	0	0	0	0	0	0	0	0	0	0	0	0	0	0	0	0	0	0	0	0	0	0	0	0	0	0
4716	0	0	0	0	0	0	0	0	0	0	0	0	0	0	0	0	0	0	0	0	0	0	0	0	0	0	0	0	0	0	0	0	0	0	0	0	0	0	0	0	0
4717	0	0	0	0	0	0	0	0	0	0	0	0	0	0	0	0	0	0	0	0	0	0	0	0	0	0	0	0	0	0	0	0	0	0	0	0	0	0	0	0	0
4721	0	0	0	0	0	0	0	0	0	0	0	0	0	0	0	0	0	0	0	0	0	0	0	0	0	0	0	0	0	0	0	0	0	0	0	0	0	0	0	0	0
4725	0	0	0	0	0	0	0	0	0	0	0	0	0	0	0	0	0	0	0	0	0	0	0	0	0	0	0	0	0	0	0	0	0	0	0	0	0	0	0	0	0
4726	0	0	0	0	0	0	0	0	0	0	0	0	0	0	0	0	0	0	0	0	0	0	0	0	0	0	0	0	0	0	0	0	0	0	0	0	0	0	0	0	0
4735	0	0	0	0	0	0	0	0	0	0	0	0	0	0	0	0	0	0	0	0	0	0	0	0	0	0	0	0	0	0	0	0	0	0	0	0	0	0	0	0	0
4741	0.0444939	0.0401043	0.0115821	0	0	0	0	0.0303582	0	0	0.0111025	0	0	0	0	0	0	0.0412839	0	0	0	0	0.0410004	0	0	0	0	0	0	0	0	0	0	0	0	0.0122805	0	0	0	0.0103799	0
4736	0	0	0	0	0	0	0	0	0	0	0	0	0	0	0	0	0	0	0	0	0	0	0	0	0	0	0	0	0	0	0	0	0	0	0	0	0	0	0	0	0
4737	0	0	0	0	0	0	0	0	0	0	0	0	0	0	0	0	0	0	0	0	0	0	0	0	0	0	0	0	0	0	0	0	0	0	0	0	0	0	0	0	0
4743	0	0	0	0	0	0	0	0	0.0110767	0	0	0	0	0	0	0.0104943	0.0101071	0.020642	0	0	0	0	0	0.0104482	0	0	0.0123946	0	0	0.0327261	0	0	0.0141924	0	0	0.0368415	0	0	0	0	0
4744	0	0	0	0	0	0	0	0	0	0	0	0	0	0	0	0	0	0	0	0	0	0	0	0	0	0	0	0	0	0	0	0	0	0	0	0	0	0	0	0	0
4745	0	0	0	0	0	0	0	0	0	0	0	0	0	0	0	0	0	0	0	0	0	0	0	0	0	0	0	0	0.0211349	0	0	0	0	0	0	0	0	0	0	0	0
4748	0	0	0	0	0	0	0	0	0	0	0	0	0	0	0	0	0	0	0.0490557	0	0	0	0	0	0	0	0	0	0	0	0	0	0	0	0	0	0	0	0	0	0
4753	0	0	0	0	0	0	0	0	0	0	0	0	0	0	0	0	0	0	0	0	0.0103724	0	0	0.0208965	0	0	0	0	0	0.0109087	0	0.0113779	0	0	0	0.024561	0	0	0	0	0
4760	0	0	0	0	0	0	0	0	0	0	0	0	0	0	0	0	0	0	0	0	0	0	0	0	0	0	0	0	0	0	0	0	0	0	0	0	0	0	0	0	0
4757	0	0	0	0	0	0	0	0	0	0	0	0	0	0	0	0	0	0	0	0	0	0	0	0	0	0	0	0	0	0	0	0	0	0	0	0	0	0	0	0	0
4761	0	0	0	0	0	0	0	0	0	0	0	0	0	0	0	0	0	0	0	0	0	0	0	0	0	0	0	0	0	0	0	0	0	0	0	0	0	0	0	0	0
4771	0	0	0	0	0	0	0	0	0	0	0	0	0	0	0	0	0	0	0	0	0	0	0	0	0	0	0	0	0	0	0	0	0	0	0	0	0	0	0	0	0
4766	0	0	0	0	0	0	0	0	0	0	0	0	0	0	0	0	0	0	0	0	0	0	0	0	0	0	0	0	0	0	0	0	0	0	0	0	0	0	0	0	0
4781	0	0	0	0	0	0	0	0	0	0	0	0	0	0	0	0	0	0	0	0	0	0	0	0	0	0	0	0	0	0	0	0	0	0	0	0	0	0	0	0	0
4774	0	0	0	0	0	0	0	0	0	0	0	0	0	0	0	0	0	0	0	0	0	0	0	0	0	0	0	0	0	0	0	0	0	0	0	0	0	0	0	0	0
4782	0	0	0	0	0	0	0	0	0	0	0	0	0	0	0	0	0	0	0	0	0	0	0	0	0	0	0	0	0	0	0	0	0	0	0	0	0	0	0	0	0
4789	0	0	0	0	0	0	0	0	0	0	0	0	0	0	0	0	0	0	0	0	0	0	0	0	0	0	0	0	0	0	0	0	0	0	0	0	0	0	0	0	0
4790	0	0	0	0	0	0	0	0	0	0.110921	0	0	0	0	0	0	0	0	0.0981114	0	0	0	0	0	0.207393	0	0	0	0	0	0.121065	0	0	0	0	0	0	0	0	0	0
4799	0	0	0	0	0	0	0	0	0	0	0	0	0	0	0	0	0	0	0	0	0	0	0	0	0	0	0	0	0	0	0	0	0	0	0	0	0	0	0	0	0
4800	0	0	0	0	0	0	0	0	0	0	0	0	0	0	0	0	0	0	0.0981114	0	0	0	0	0	0	0	0	0	0	0	0	0	0	0	0	0	0	0	0	0	0
4801	0	0	0	0	0	0	0	0	0	0	0	0	0	0	0	0	0	0	0	0	0	0	0	0	0	0	0	0	0	0	0	0	0	0	0	0	0	0	0	0	0
4804	0	0	0	0	0	0	0	0	0	0	0	0	0	0	0	0	0	0	0	0	0	0	0	0	0	0	0	0	0	0	0	0	0	0	0	0	0	0	0	0	0
4809	0	0	0	0	0	0	0	0	0	0	0	0	0	0	0	0	0	0	0	0	0	0	0	0	0	0	0	0	0	0	0	0	0	0	0	0	0	0	0	0	0
4811	0	0	0	0	0	0	0	0	0	0	0	0	0	0	0	0	0	0	0	0	0	0	0	0	0	0	0	0	0	0	0	0	0	0	0	0	0	0	0	0	0
4805	0	0	0.0115821	0.0470921	0	0	0.0213721	0	0.0110767	0	0.0111025	0	0	0	0	0	0	0	0.0490557	0	0	0	0	0	0	0.0287191	0.0123946	0	0	0	0.0134517	0	0	0	0	0.0122805	0	0.0324517	0	0	0
4817	0	0	0	0	0	0	0	0	0	0	0	0	0	0	0	0	0	0	0	0	0	0	0	0	0	0	0	0	0	0	0	0	0	0	0	0	0	0	0	0	0
4824	0	0	0	0	0	0	0	0	0	0	0	0	0	0	0	0	0	0	0.0490557	0	0	0	0	0	0	0	0	0	0	0	0	0	0	0	0	0	0	0	0	0	0
4821	0	0	0	0	0	0	0	0	0	0	0	0	0	0	0	0	0	0	0	0	0	0	0	0	0	0	0	0	0	0	0	0	0	0	0	0	0	0	0	0	0
4822	0	0	0	0	0	0	0	0	0	0	0	0	0	0	0	0.0104943	0	0	0.147167	0	0	0	0	0	0	0	0	0	0	0	0	0	0	0	0	0	0	0	0	0	0
4823	0	0	0	0	0	0	0	0	0	0	0	0	0	0	0	0.0104943	0	0	0	0	0	0	0	0	0	0	0	0	0	0	0	0	0	0	0	0	0	0	0	0	0
4829	0	0	0	0	0	0	0	0	0	0	0	0	0	0	0	0	0	0	0.147167	0	0	0	0	0	0	0	0	0	0	0	0	0	0	0	0	0	0	0	0	0	0
4830	0	0	0	0	0	0	0	0	0	0	0	0	0	0	0	0	0	0	0	0	0	0	0	0	0	0	0	0	0	0	0	0	0	0	0	0	0	0	0	0	0
4835	0	0	0	0	0	0	0	0	0	0	0	0	0	0	0	0	0	0	0	0	0	0	0	0	0	0	0	0	0	0	0	0	0	0	0	0	0	0	0	0	0
4831	0.0111235	0	0	0	0	0	0	0	0	0.161339	0	0	0	0	0.0638026	0	0	0	0	0	0	0	0.0102501	0	0.353788	0	0	0	0	0	0.0134517	0	0	0	0	0	0	0	0	0	0
4833	0	0	0	0	0	0	0	0	0	0	0	0	0	0	0	0	0	0	0	0	0	0	0	0	0	0	0	0	0	0	0	0	0	0	0	0	0	0	0	0	0
4834	0	0	0	0	0	0	0	0	0	0	0	0	0	0	0	0	0	0	0	0	0	0	0	0	0	0	0	0	0	0	0	0	0	0	0	0	0	0	0	0	0
4843	0	0	0	0	0	0	0	0	0	0	0	0	0	0	0	0	0	0	0	0	0	0	0	0	0	0	0	0	0	0	0	0	0	0	0	0	0	0	0	0	0
4841	0	0	0	0	0	0	0	0	0	0	0	0	0	0	0	0	0	0	0	0	0	0	0	0	0	0	0	0	0	0	0	0	0	0	0	0	0	0	0	0	0
4846	0	0	0	0	0	0	0	0	0	0	0	0	0	0	0	0	0	0	0	0	0	0	0	0	0	0	0	0	0	0	0	0	0	0	0	0	0	0	0	0	0
4845	0	0	0	0	0	0	0	0	0	0	0	0	0	0	0	0.0104943	0	0	0	0	0	0	0	0	0	0	0	0	0	0	0	0	0	0	0	0	0.0104373	0	0	0	0
4853	0	0	0	0	0	0	0	0	0	0	0	0	0	0	0	0	0	0	0	0	0	0	0	0	0	0	0	0	0	0	0	0	0	0	0	0	0	0	0	0	0
4854	0	0	0	0	0	0	0	0	0	0	0	0	0	0	0	0	0	0	0	0	0	0	0	0	0	0	0	0	0	0	0	0	0	0	0	0	0	0	0	0	0
4858	0	0	0	0	0	0	0	0	0	0	0	0	0	0	0	0	0	0	0	0	0	0	0	0	0	0	0	0	0	0	0	0	0	0	0	0	0	0	0	0	0
4862	0.0111235	0	0	0	0	0	0	0	0	0.0504185	0	0	0	0	0	0	0	0	0	0.0101071	0	0	0	0	0.939368	0	0	0	0	0	0.0403551	0	0	0	0	0	0	0	0	0	0
4865	0	0	0	0	0	0	0	0	0	0	0	0	0	0	0	0	0	0	0	0	0	0	0	0	0	0	0	0	0	0	0	0	0	0	0	0	0	0	0	0	0
4866	0	0	0	0	0	0	0	0	0	0	0	0	0	0	0	0	0	0	0	0	0	0	0	0	0	0	0	0	0	0	0	0	0.0141924	0	0	0	0	0	0	0	0
4867	0	0	0	0	0	0	0	0	0	0	0	0	0	0	0	0	0	0	0	0	0	0	0	0	0	0	0	0	0	0	0	0	0	0	0	0	0	0	0	0	0
4870	0	0	0	0.188368	0.0219394	0	0	0	0	0	0	0	0	0	0	0	0	0	0.0490557	0	0	0	0	0	0	0.0143596	0	0	0	0	0.0134517	0.0113779	0	0.011197	0	0.0122805	0	0.0324517	0	0	0
4872	0	0	0	0	0	0	0	0	0	0	0	0	0	0	0	0	0	0	0	0	0	0	0	0	0	0	0	0	0	0	0	0	0	0	0	0	0	0	0	0	0
4879	0	0	0	0	0	0	0	0	0	0	0	0	0	0	0	0	0	0	0.0490557	0	0	0	0	0	0	0	0	0	0	0	0	0	0	0	0	0	0	0	0	0	0
4886	0	0	0	0	0	0	0	0	0	0	0	0	0	0	0	0	0	0	0	0	0	0	0	0	0	0	0	0	0	0	0	0	0	0	0	0	0	0	0	0	0
4887	0	0	0	0	0	0	0	0	0	0	0	0	0	0	0	0	0	0	0	0	0	0	0	0	0	0	0	0	0	0	0	0	0	0	0	0	0	0	0	0	0
4882	0	0	0	0	0	0	0	0	0	0	0	0	0	0	0	0	0	0	0	0	0	0	0	0	1.37855	0	0	0	0	0	0	0	0	0	0	0	0	0	0	0	0
4893	0	0	0	0	0	0	0	0	0	0	0	0	0	0	0	0	0	0	0	0	0	0	0	0	0	0	0	0	0	0	0	0	0	0	0	0	0	0	0	0	0
4894	0	0	0	0	0	0	0	0	0	0	0	0	0	0	0	0	0	0	0	0	0	0	0	0	0	0	0	0	0	0	0	0	0	0	0	0	0	0	0	0	0
4889	0	0	0	0	0	0	0	0	0	0	0	0	0	0	0	0	0	0	0	0	0	0	0	0	0	0	0	0	0	0	0	0	0	0	0	0	0	0	0	0	0
4895	0	0	0	0	0	0	0	0	0	0	0	0	0	0	0	0	0	0	0	0	0	0	0	0	0	0	0	0	0	0	0	0	0	0	0	0	0	0	0	0	0
4888	0	0	0	0	0	0	0	0	0	0	0	0	0	0	0	0	0	0	0	0	0	0	0	0	1.40295	0	0	0	0	0	0	0	0	0	0	0	0	0	0	0	0
4899	0	0	0	0	0	0	0	0	0	0	0	0	0	0	0	0	0.0101071	0.010321	0	0.0101071	0	0	0	0.0208965	0	0	0.0123946	0	0	0.0545435	0.0134517	0	0	0	0	0.024561	0	0	0	0	0
4897	0	0	0	0	0.0109697	0	0	0	0	0	0	0	0	0	0	0.0104943	0	0	0.0490557	0	0	0	0	0	0	0	0	0	0	0	0	0	0	0	0	0	0	0	0	0	0
4898	0	0	0	0	0	0	0	0	0	0	0	0	0	0	0	0	0	0	0	0	0	0	0	0	0	0	0	0	0	0	0	0	0	0	0	0	0	0	0	0	0
4901	0	0	0	0	0	0	0	0	0	0	0	0	0	0	0	0.0104943	0.0101071	0.020642	0	0	0.0311171	0	0	0.0208965	0	0	0.0123946	0	0	0.0436348	0	0	0	0	0	0.0122805	0	0	0	0	0
4904	0	0	0	0	0	0	0	0	0	0	0	0	0	0	0	0	0	0	0	0	0	0	0	0	0	0	0	0	0	0	0	0	0	0	0	0	0	0	0	0	0
4907	0.0222469	0	0	0	0	0.0103242	0	0.0607165	0	0	0.0333074	0.0102976	0	0.0370051	0	0	0.0303214	0	0	0	0	0.020284	0.0102501	0	0	0.0717978	0	0	0	0.0109087	0	0.0227557	0	0.0223939	0	0	0	0	0.0204123	0	0.0109266
4905	0	0	0	0	0	0	0	0	0	0	0	0	0	0	0	0	0	0	0	0	0	0	0	0	0	0	0	0	0	0	0	0	0	0	0	0	0	0	0	0	0
4912	0	0	0	0	0	0	0	0	0	0	0	0	0	0	0	0	0	0	0	0	0	0	0	0	0	0	0	0	0	0	0	0	0	0	0	0	0	0	0	0	0
4908	0	0	0	0	0	0	0	0	0	0	0	0	0	0	0	0	0	0	0	0	0	0	0	0	0	0	0	0	0	0	0	0	0	0	0	0	0	0	0	0	0
4911	0	0	0	0	0	0	0	0	0	0	0	0	0	0	0	0	0	0	0	0	0	0	0	0	0	0	0	0	0	0	0	0	0	0	0	0	0	0	0	0	0
4916	0	0	0	0	0	0	0	0	0	0	0	0	0	0	0	0	0	0	0	0	0	0	0	0	0	0	0	0	0	0	0	0	0	0	0	0	0	0	0	0	0
4918	0	0	0	0	0	0	0	0	0	0	0	0	0	0	0	0	0	0	0	0	0	0	0	0	0	0	0	0	0	0	0	0	0	0	0	0	0	0	0	0	0
4921	0	0	0	0	0	0	0	0	0	0	0	0	0	0	0	0	0	0	0	0	0	0	0	0	0	0	0	0	0	0	0	0	0	0	0	0	0	0	0	0	0
4924	0	0	0	0	0	0	0	0	0	0	0	0	0	0	0	0	0	0	0	0	0	0	0	0	0	0	0	0	0	0	0	0	0	0	0	0	0	0	0	0	0
4925	0	0	0	0	0	0	0	0	0	0	0	0	0	0	0	0	0	0	0	0	0	0	0	0	0.0121996	0	0	0	0	0	0	0	0	0	0	0	0	0	0	0	0
4928	0	0	0	0	0	0	0	0	0	0	0	0	0	0	0.0106338	0	0	0	0	0	0	0	0	0	0.109796	0	0	0	0	0	0	0	0	0	0	0	0	0	0	0	0
4930	0	0	0	0.141276	0.0109697	0	0	0	0.0110767	0	0	0	0	0	0	0	0	0	0	0	0	0	0	0	0.0121996	0.0143596	0	0	0	0	0.0134517	0	0.0141924	0	0	0.0122805	0	0.0811293	0	0	0.0109266
4927	0	0	0	0	0	0	0	0	0	0	0	0	0	0	0	0	0	0	0	0	0	0	0	0	0	0	0	0	0	0	0	0	0	0	0	0	0	0	0	0	0
4934	0	0	0	0	0	0	0	0	0	0	0	0	0	0	0	0	0	0	0	0	0	0	0	0	0	0	0	0	0	0	0	0	0	0	0	0	0	0	0	0	0
4931	0	0	0	0	0	0	0	0	0	0	0	0	0	0	0	0	0	0	0	0	0	0	0	0	0	0	0	0	0	0	0	0	0	0	0	0	0	0	0	0	0
4933	0	0	0	0	0	0	0	0	0	0	0	0	0	0	0	0	0	0	0	0	0	0	0	0	0	0	0	0	0	0	0	0	0	0	0	0	0	0	0	0	0
4935	0	0	0	0	0	0	0	0	0	0	0	0	0	0	0	0	0	0	0	0	0	0	0	0	0	0	0	0	0	0	0	0	0	0	0	0	0	0	0	0	0
4936	0	0	0	0	0.0219394	0	0	0	0	0	0	0	0	0	0	0	0	0	0	0	0	0	0	0	0	0	0	0	0	0	0	0	0	0	0	0	0	0	0	0	0
4940	0	0	0	0	0	0	0	0	0	0	0	0	0	0	0	0	0	0	0	0	0	0	0	0	0	0	0	0	0	0	0	0	0	0	0	0	0	0	0	0	0
4942	0	0	0	0	0	0	0	0	0	0	0	0	0	0	0	0	0	0	0	0	0	0	0	0	0	0	0	0	0	0	0	0	0	0	0	0	0	0	0	0	0
4941	0	0	0	0	0	0	0	0	0	0	0	0	0	0	0	0	0	0	0	0	0	0	0	0	0	0	0	0	0	0	0	0	0	0	0	0	0	0	0	0	0
4946	0	0	0	0	0	0	0	0	0	0	0	0	0	0	0	0	0	0	0	0	0	0	0	0	0	0	0	0	0	0	0	0	0	0	0	0	0	0	0	0	0
4947	0	0	0	0	0	0	0	0	0	0	0	0	0	0	0	0	0	0	0	0	0	0	0	0	0	0	0	0	0	0	0	0	0	0	0	0	0	0	0	0	0
4950	0	0	0	0	0	0	0	0	0	0	0	0	0	0	0	0	0	0	0	0	0	0	0	0	0	0	0	0	0	0	0	0	0	0	0	0	0	0	0	0	0
4952	0	0	0	0	0	0	0	0	0	0	0	0	0	0	0	0	0	0	0	0	0	0	0	0	0	0	0	0	0	0	0	0	0	0	0	0	0	0	0	0	0
4951	0	0	0	0	0	0	0	0	0	0	0	0	0	0	0	0	0	0	0.0490557	0	0	0	0	0	0	0	0	0	0	0	0	0	0	0	0	0	0	0	0	0	0
4956	0	0	0	0	0	0	0	0	0	0	0	0	0	0	0	0	0	0	0.0981114	0	0	0	0	0	0	0	0	0	0	0	0	0	0	0	0	0	0	0	0	0	0
4953	0	0	0	0	0	0	0	0	0	0	0	0	0	0	0	0	0	0	0	0	0	0	0	0	0	0	0	0	0	0	0	0	0	0	0	0	0	0	0	0	0
4958	0	0	0	0	0	0	0	0	0	0	0	0	0	0	0	0	0	0	0	0	0	0	0	0	0	0	0	0	0	0	0	0	0	0	0	0	0	0	0	0	0
4962	0	0	0	0	0	0	0	0	0	0	0	0	0	0	0	0	0	0	0	0	0	0	0	0	0	0	0	0	0	0	0	0	0	0	0	0	0	0	0	0	0
4963	0	0	0	0	0	0	0	0	0	0	0	0	0	0	0	0	0	0	0	0	0	0	0	0	0	0	0	0	0	0	0	0	0	0	0	0	0	0	0	0	0
4961	0	0	0	0.023546	0	0	0	0	0	0	0	0	0	0	0	0	0	0	0	0	0	0	0	0	0	0	0	0	0	0	0	0	0	0	0	0	0	0	0	0	0
4964	0	0	0	0	0	0	0	0	0	0	0	0	0	0	0	0	0	0	0	0	0	0	0	0	0	0	0	0	0	0	0	0	0	0	0	0	0	0	0	0	0
4965	0	0	0	0	0	0	0	0	0	0	0	0	0	0	0	0	0	0	0	0.0101071	0	0	0	0	0.0487983	0	0	0	0	0	0.0134517	0	0	0.011197	0	0	0	0	0	0	0.0109266
4966	0	0	0	0	0	0	0	0	0	0	0	0	0	0	0	0	0	0	0	0	0	0	0	0	0	0	0	0	0	0	0	0	0	0	0	0	0	0	0	0	0
4967	0	0	0	0	0	0	0	0	0	0	0	0	0	0	0	0	0	0	0	0	0	0	0	0	0	0	0	0	0	0	0	0	0	0	0	0	0	0	0	0	0
4968	0	0	0	0	0	0	0	0	0	0	0	0	0	0	0	0	0	0	0	0	0	0	0	0	0	0	0	0	0	0	0	0	0	0	0	0	0	0	0	0	0
4969	0	0	0	0	0	0	0	0	0	0	0	0	0	0	0	0	0	0	0	0	0	0	0	0	0	0	0	0	0	0	0	0	0	0	0	0	0	0	0	0	0
4971	0	0	0	0	0	0	0	0	0	0	0	0	0	0	0	0	0	0	0	0	0	0	0	0	0	0	0	0	0	0	0	0	0	0	0	0	0	0	0	0	0
4972	0	0	0	0	0	0	0	0	0	0	0	0	0	0	0	0	0	0	0	0	0	0	0	0	0	0	0	0	0	0	0	0	0	0	0	0	0	0	0	0	0
4975	0.0111235	0.0100261	0	0.023546	0.0219394	0.0103242	0	0.0303582	0	0	0.0111025	0	0	0	0	0	0.0101071	0	0	0	0.0103724	0.020284	0.0205002	0.0104482	0.0121996	0	0	0	0.0105675	0.0109087	0	0.0341336	0	0	0.0132135	0.0122805	0	0	0	0.0207598	0
4973	0	0	0	0	0	0	0	0	0	0	0	0	0	0	0	0	0	0	0	0	0	0	0	0	0	0	0	0	0	0	0	0	0	0	0	0	0	0	0	0	0
4974	0	0	0	0	0	0	0	0	0	0	0	0	0	0	0	0	0	0	0	0	0	0	0	0	0	0	0	0	0	0	0	0	0	0	0	0	0	0	0	0	0
4977	0	0	0	0	0	0	0	0	0	0	0	0	0	0	0	0	0	0	0	0	0	0	0	0	0.0121996	0	0	0	0	0	0	0	0	0	0	0	0	0	0	0	0
4979	0	0	0	0	0	0	0	0	0	0	0	0	0	0	0	0	0	0	0	0	0	0	0	0	0	0	0	0	0	0	0	0	0	0	0	0	0	0	0	0	0
4978	0	0	0	0	0	0	0	0	0	0	0	0	0	0	0	0	0	0	0	0	0	0	0	0	0	0	0	0	0	0	0	0	0	0	0	0	0	0	0	0	0
4982	0	0	0	0	0	0	0	0	0	0	0	0	0	0	0	0	0	0	0	0	0	0	0	0	0	0	0	0	0	0	0	0	0	0	0	0	0	0	0	0	0
4989	0	0	0	0	0	0	0	0	0	0	0	0	0	0	0	0	0	0	0	0	0	0	0	0	0.0121996	0	0	0	0	0	0	0	0	0	0	0	0	0	0	0	0
4988	0	0	0	0	0	0	0	0	0	0	0	0	0	0	0	0	0	0	0	0	0	0	0	0	0	0	0	0	0	0	0	0	0	0	0	0	0	0	0	0	0
4986	0	0	0	0	0	0	0	0	0	0	0	0	0	0	0	0	0	0	0	0	0	0	0	0	0	0	0	0	0	0	0	0	0	0	0	0	0	0	0	0	0
4984	0	0	0	0	0.0329092	0	0.0213721	0	0	0	0	0	0	0	0	0	0	0	0	0	0	0	0	0	0	0	0	0	0	0	0	0	0.0141924	0	0	0	0	0	0	0	0
4985	0	0	0	0	0	0	0	0	0	0	0	0	0	0	0	0	0	0	0	0	0	0	0	0	0	0	0	0	0	0	0	0	0	0	0	0	0	0	0	0	0
4990	0	0	0	0.023546	0	0	0	0	0	0	0	0	0	0	0	0	0	0	0	0	0	0	0	0	0	0	0	0	0	0	0	0	0	0	0	0	0	0	0	0	0
4993	0	0	0	0	0	0	0	0	0	0	0	0	0	0	0	0	0	0	0	0	0	0	0	0	0	0	0	0	0	0	0	0	0	0	0	0	0	0	0	0	0
4992	0	0	0	0	0	0	0	0	0	0	0	0	0	0	0	0	0	0	0	0	0	0	0	0	0	0	0	0	0	0	0	0	0	0	0	0	0	0	0	0	0
4998	0	0	0	0	0	0	0	0	0	0	0	0	0	0	0	0	0	0	0	0	0	0	0	0	0	0	0	0	0	0	0	0	0	0	0	0	0	0	0	0	0
4994	0	0	0	0	0	0	0	0	0	0	0	0	0	0.012335	0	0	0	0	0	0	0	0	0	0	0	0	0	0	0	0	0	0	0	0	0	0	0	0	0	0	0
4997	0	0	0	0	0	0	0	0	0	0	0	0	0	0	0	0	0	0	0	0	0	0	0	0	0	0	0	0	0	0	0	0	0	0	0	0	0	0	0	0	0
4999	0	0	0	0	0	0	0	0	0	0	0	0	0	0	0	0	0	0	0	0	0	0	0	0	0	0	0	0	0	0	0	0	0	0	0	0	0	0	0	0	0
5000	0	0	0	0	0	0	0	0	0	0	0	0	0	0	0	0	0	0	0	0	0	0	0	0	0	0	0	0	0	0	0	0	0	0	0	0	0	0	0	0	0
5002	0	0	0	0	0	0	0	0	0	0	0	0	0	0	0	0	0	0	0	0	0	0	0	0	0	0	0	0	0	0	0	0	0	0	0	0	0	0	0	0	0
5003	0	0	0	0.023546	0	0	0	0	0	0	0	0	0	0	0	0	0	0	0	0	0	0	0	0	0	0	0	0	0	0	0	0	0	0	0	0	0	0	0	0	0
5004	0	0	0	0	0	0	0	0	0	0	0	0	0	0	0	0	0	0	0	0	0	0	0	0	0	0	0	0	0	0	0	0	0	0	0	0	0	0	0	0	0
5005	0	0	0	0	0	0	0	0	0	0	0	0	0	0	0	0	0	0	0	0	0	0	0	0	0	0	0	0	0	0	0	0	0	0	0	0	0	0	0	0	0
5008	0	0	0	0	0	0	0	0	0	0	0	0	0	0	0	0	0	0	0	0	0	0	0	0	0	0	0	0	0	0	0	0	0	0	0	0	0	0	0	0	0
5011	0	0	0	0	0.0219394	0	0	0	0	0	0	0	0	0.012335	0	0	0.0303214	0	0	0	0	0	0	0	0	0	0	0	0	0	0.0134517	0	0	0	0	0	0	0	0	0	0
5010	0	0	0	0	0	0	0	0	0	0	0	0	0	0	0	0	0	0	0	0	0	0	0	0	0	0	0	0	0	0	0	0	0	0	0	0	0	0	0	0	0
5013	0	0	0	0	0	0	0	0	0	0	0	0	0	0	0	0	0	0	0	0	0	0	0	0	0.0853971	0	0	0	0	0	0	0	0	0	0	0	0	0	0	0	0
5009	0	0	0	0	0	0	0	0	0	0	0	0	0	0	0	0	0	0	0	0	0	0	0	0	0	0	0	0	0	0	0	0	0	0	0	0	0	0	0	0	0
5012	0	0	0	0	0	0	0	0	0	0	0	0	0	0	0	0	0	0	0	0	0	0	0	0	0	0	0	0	0	0	0	0	0	0	0	0	0	0	0	0	0
5017	0	0	0	0	0	0	0	0	0	0	0	0	0	0	0	0	0	0	0	0	0	0	0	0	0	0	0	0	0	0	0	0	0	0	0	0	0	0	0	0	0
5014	0	0	0	0	0.0109697	0	0	0	0	0	0	0	0	0	0	0	0	0	0	0	0	0	0	0	0	0	0	0	0	0	0	0	0	0	0	0	0	0	0	0	0
5016	0	0	0	0	0	0	0	0	0	0	0	0	0	0	0	0	0	0	0	0	0	0	0	0	0	0	0	0	0	0	0	0	0	0	0	0	0	0	0	0	0
5019	0	0	0	0	0	0	0	0	0	0	0	0	0	0	0	0	0	0	0	0	0	0	0	0	0	0	0	0	0	0	0	0	0	0	0	0	0	0	0	0	0
5018	0	0	0	0	0	0	0	0	0	0	0	0	0	0	0	0	0	0	0	0	0	0	0	0	0	0	0	0	0	0	0	0	0	0	0	0	0	0	0	0	0
5020	0	0	0	0	0	0	0	0	0	0	0	0	0.0109938	0	0	0	0	0.020642	0.269806	0	0.114096	0	0	0	0	0.0143596	0	0	0	0	0	0.0568893	0	0.011197	0	0	0	0	0	0.0103799	0.0218531
5023	0	0	0	0	0	0	0	0	0	0	0	0	0	0	0	0	0	0	0	0	0	0	0	0	0	0	0	0	0	0	0	0	0	0	0	0	0	0	0	0	0
5022	0	0	0	0	0	0	0	0	0	0	0	0	0	0	0	0	0	0	0	0	0	0	0	0	0	0	0	0	0	0	0	0	0	0	0	0	0	0	0	0	0
5026	0	0	0	0	0	0	0	0	0	0	0	0	0	0	0	0	0	0	0	0	0	0	0	0	0	0	0	0	0	0	0	0	0	0	0	0	0	0	0	0	0
5027	0	0	0	0	0	0	0	0	0	0	0	0	0	0	0	0	0	0	0	0	0	0	0	0	0	0	0	0	0	0	0	0	0	0	0	0	0	0	0	0	0
5028	0	0	0	0	0	0	0	0	0	0	0	0	0	0	0	0	0	0	0	0	0	0	0	0	0	0	0	0	0	0	0	0	0	0	0	0	0	0	0	0	0
5030	0	0	0	0	0	0	0	0	0	0	0	0	0	0	0	0	0	0	0	0	0	0	0	0	0	0	0	0	0	0	0	0	0	0	0	0	0	0	0	0	0
5031	0	0	0	0	0	0	0	0	0	0	0	0	0	0	0	0	0	0	0	0	0	0	0	0	0	0	0	0	0	0	0	0	0	0	0	0	0	0	0	0	0
5033	0	0	0	0	0	0	0	0	0	0	0	0	0	0	0	0	0	0	0	0	0	0	0	0	0	0	0	0	0	0	0	0	0	0	0	0	0	0	0	0	0
5034	0	0	0	0	0	0	0	0	0	0	0	0	0	0	0	0	0	0	0	0	0	0	0	0	0	0	0	0	0	0	0	0	0	0	0	0	0	0	0	0	0
5035	0	0	0	0	0	0	0	0	0	0	0	0	0	0	0	0	0	0	0	0	0	0	0	0	0	0	0	0	0	0	0	0	0	0	0	0	0	0	0	0	0
5036	0	0	0	0	0	0	0	0	0	0	0	0	0	0	0	0	0	0	0	0	0	0	0	0	0	0	0	0	0	0	0	0	0	0	0	0	0	0	0	0	0
5037	0	0	0	0	0	0	0	0	0	0	0	0	0	0	0	0	0	0	0	0	0	0	0	0	0	0	0	0	0	0	0	0	0	0	0	0	0	0	0	0	0
5042	0	0	0	0	0	0	0	0	0	0	0	0	0	0	0	0	0	0	0	0	0	0	0	0	0	0	0	0	0	0	0	0	0	0	0	0	0	0	0	0	0
5041	0	0	0	0	0	0	0	0	0	0	0	0	0	0	0	0	0	0	0	0	0	0	0	0	0	0	0	0	0	0	0	0	0	0	0	0	0	0	0	0	0
5043	0	0	0	0	0	0	0	0	0	0	0	0	0	0	0	0	0	0	0	0	0	0	0	0	0	0	0	0	0	0	0	0	0	0	0	0	0	0	0	0	0
5039	0	0	0	0	0	0	0	0	0	0	0	0	0	0	0	0	0	0	0	0	0	0	0	0	0	0	0	0	0	0	0	0	0	0	0	0	0	0	0	0	0
5040	0	0	0	0	0	0	0	0	0	0	0	0	0	0	0	0	0	0	0	0	0	0	0	0	0	0	0	0	0	0	0	0	0	0	0	0	0	0	0	0	0
5044	0	0	0	0	0	0	0	0	0	0	0	0	0	0	0	0	0	0	0	0	0	0	0	0	0	0	0	0	0	0	0	0	0	0	0	0	0	0	0	0	0
5045	0	0	0	0	0	0	0	0	0	0	0	0	0	0	0	0	0	0	0.0490557	0	0	0	0	0	0	0	0	0	0	0	0	0	0	0	0	0	0	0	0	0	0
5046	0	0	0	0	0	0	0	0	0	0	0	0	0	0	0	0	0	0	0	0	0	0	0	0	0	0	0	0	0	0	0	0	0	0	0	0	0	0	0	0	0
5047	0	0	0	0	0	0	0	0	0	0	0	0	0	0	0	0	0	0	0	0	0	0	0	0	0	0	0	0	0	0	0	0	0	0	0	0	0	0	0	0	0
5048	0	0	0	0	0	0	0	0	0	0	0	0	0	0	0	0	0	0	0	0	0	0	0	0	0	0	0	0	0	0	0	0	0	0	0	0	0	0	0	0	0
5049	0	0	0	0	0	0	0	0	0	0	0	0	0	0	0	0.0104943	0	0	0	0	0	0	0	0	0	0	0	0	0	0	0	0	0.0141924	0	0	0.0122805	0	0	0.0102062	0	0
5050	0	0	0	0.023546	0	0.0412967	0	0.0202388	0	0	0.111025	0	0	0.012335	0	0	0	0	0	0	0	0	0	0	0	0.0143596	0	0	0	0	0	0.0113779	0	0.0223939	0	0	0	0	0	0	0
5051	0.0111235	0	0	0.023546	0.0109697	0	0	0	0.0110767	0.0100837	0	0.0102976	0.0109938	0	0.0106338	0.0104943	0	0.020642	0	0.0101071	0	0.010142	0.0102501	0	0	0	0	0.0101564	0	0.0109087	0	0.0113779	0	0.0223939	0	0	0	0	0	0	0
5053	0	0	0	0	0	0	0	0	0	0	0	0	0	0	0	0	0	0	0	0	0	0	0	0	0	0	0	0	0	0	0	0	0	0	0	0	0	0	0	0	0
5052	0	0	0	0	0	0	0	0	0	0	0	0	0	0	0	0	0	0	0	0	0	0	0	0	0	0	0	0	0	0	0	0	0	0	0	0	0	0	0	0	0
5055	0	0	0	0	0	0	0	0	0	0	0	0	0	0	0	0	0	0	0	0	0	0	0	0	0	0	0	0	0	0	0	0	0	0	0	0	0	0	0	0	0
5057	0	0	0	0	0	0	0	0	0	0.0201674	0	0	0	0	0	0	0	0	0	0	0	0	0	0	0.866171	0	0	0	0	0	0	0	0	0	0	0	0	0	0	0	0
5056	0	0	0	0	0	0	0	0	0	0	0	0	0	0	0	0	0	0	0	0	0	0	0	0	0	0	0	0	0	0	0	0	0	0	0	0	0	0	0	0	0
5058	0	0	0	0	0	0	0	0	0	0	0	0	0	0.012335	0	0	0	0	0	0	0	0	0	0	0	0	0	0	0	0	0	0	0	0	0	0	0	0	0	0	0
5059	0	0	0	0	0	0	0	0	0	0	0	0	0	0	0	0	0	0	0	0	0	0	0	0	0	0	0	0	0	0	0	0	0	0	0	0	0	0	0	0	0
5060	0	0	0	0	0	0	0	0	0	0	0	0	0	0	0	0	0	0	0	0	0	0	0	0	0	0	0	0	0	0	0	0	0	0	0	0	0	0	0	0	0
5062	0	0	0	0	0	0	0	0	0	0	0	0	0	0	0	0	0	0	0	0	0	0	0	0	0	0	0	0	0	0	0	0	0	0	0	0	0	0	0	0	0
5061	0	0	0	0	0	0	0	0	0	0	0	0	0	0	0	0	0	0	0	0	0	0	0	0	0	0	0	0	0	0	0	0	0	0	0	0	0	0	0	0	0
5065	0	0	0	0	0	0	0	0	0	0	0	0	0	0	0	0	0	0	0	0	0	0	0	0	0	0	0	0	0	0	0	0	0	0	0	0	0	0	0	0	0
5064	0	0	0	0	0	0	0	0	0	0	0	0	0	0	0	0	0	0	0	0	0	0	0	0	0	0	0	0	0	0	0	0	0	0	0	0	0	0	0	0	0
5063	0	0	0	0	0	0	0	0	0	0	0	0	0	0	0	0	0	0	0	0	0	0	0	0	0	0	0	0	0	0	0	0	0.0709622	0	0.0132135	0	0.031312	0	0	0	0
5066	0	0	0	0	0	0	0	0	0	0	0	0	0	0	0	0	0	0	0	0	0	0	0	0	0	0	0	0	0	0	0	0	0	0	0	0	0	0	0	0	0
5067	0	0	0	0	0	0	0	0	0	0.0302511	0	0	0	0	0.0106338	0	0	0	0	0	0	0	0	0	0	0	0	0	0	0	0.0269034	0	0	0	0	0	0	0	0	0	0
5070	0	0	0	0	0	0	0	0	0	0	0	0	0	0	0	0	0	0	0	0	0	0	0	0	0	0	0	0	0	0	0	0	0	0	0	0	0	0	0	0	0
5071	0	0	0	0	0	0	0	0	0	0	0	0	0	0	0	0	0	0	0	0	0	0	0	0	0.0121996	0	0	0	0	0	0	0	0	0	0	0	0	0	0	0	0
5068	0	0	0	0	0	0	0	0	0	0	0	0	0	0	0	0	0	0	0	0	0	0	0	0	0	0	0	0	0	0	0	0	0	0	0	0	0	0	0	0	0
5069	0	0	0	0.188368	0.0329092	0	0	0	0	0	0	0	0	0	0	0	0	0	0	0	0	0	0	0	0	0.0143596	0	0	0	0.0109087	0	0	0	0	0.0264271	0	0	0	0	0	0
5072	0	0	0	0	0	0	0	0	0	0	0	0	0	0	0	0.0104943	0	0	0	0	0	0	0	0	0	0	0	0	0	0	0	0	0	0	0	0	0	0	0	0	0
5073	0	0	0	0	0	0	0	0	0	0	0	0	0	0	0	0	0	0	0	0	0	0	0	0	0	0	0	0	0	0	0	0	0	0	0	0	0	0	0	0	0
5074	0	0	0	0	0	0	0	0	0	0	0	0	0	0	0	0	0	0	0	0	0	0	0	0	0	0	0.0123946	0	0	0	0	0.0113779	0.0141924	0	0	0	0	0	0	0	0
5075	0	0	0	0	0	0	0	0	0	0	0	0	0	0	0	0	0	0	0	0	0	0	0	0	0.939368	0	0	0	0	0	0	0	0	0	0	0	0	0	0	0	0
5076	0	0	0	0	0	0	0	0	0	0	0	0	0	0	0	0	0	0	0	0	0	0	0	0	0	0	0	0	0	0	0	0	0	0	0	0	0	0	0	0	0
5079	0.0111235	0.0200521	0.0115821	0	0	0.0103242	0	0.0202388	0	0	0.0666149	0	0	0.012335	0	0	0	0	0	0	0	0.040568	0	0	0.0243992	0.0143596	0	0	0.0105675	0.0218174	0.0134517	0.0113779	0	0.0335909	0	0.0122805	0	0	0.0102062	0.0103799	0.0109266
5081	0	0	0	0	0	0	0	0	0	0	0	0	0	0	0	0	0	0	0.0981114	0	0	0	0	0	0	0	0	0	0	0	0	0	0	0	0	0	0	0	0	0	0
5080	0	0	0	0	0	0	0	0	0	0	0	0	0	0	0	0	0	0	0	0	0	0	0	0	0	0	0	0	0	0	0	0	0	0	0	0	0	0	0	0	0
5082	0	0	0	0	0	0	0	0	0	0	0	0	0	0	0	0	0	0	0	0	0	0	0	0	0	0	0	0	0	0	0	0	0	0	0	0	0	0	0	0	0
5083	0.0111235	0.0100261	0.0115821	0	0.0109697	0	0	0.0101194	0.0110767	0	0.0111025	0.0102976	0.0109938	0	0	0.0209886	0.0101071	0.010321	0.0490557	0	0	0	0.0102501	0.0104482	0	0	0	0	0	0.0109087	0	0	0	0.011197	0	0.024561	0	0	0.0102062	0	0
5085	0	0	0	0	0	0	0	0	0	0	0	0	0	0	0	0	0	0	0	0	0	0	0	0	0	0	0	0	0	0	0	0	0	0	0	0	0	0	0	0	0
5084	0	0	0	0.023546	0	0	0.0213721	0	0	0	0.0111025	0	0	0	0	0	0	0	0.0490557	0	0	0	0	0	0	0	0	0	0	0	0.0134517	0	0	0	0	0.0122805	0	0	0	0	0
5086	0	0	0	0	0	0	0	0	0	0	0	0	0	0	0	0	0	0	0	0	0	0	0	0	0	0	0	0	0	0	0	0	0	0	0	0	0	0	0	0	0
5087	0	0	0	0	0	0	0	0	0	0	0	0	0	0	0	0	0	0	0.0981114	0	0	0	0	0	0	0	0	0	0	0	0	0	0	0	0	0	0	0	0	0	0
5089	0	0	0	0	0	0	0	0	0	0	0	0	0	0	0	0	0	0	0	0	0	0	0	0	0	0	0	0	0	0	0	0	0	0	0	0	0	0	0	0	0
5088	0	0	0	0	0	0	0	0	0	0	0	0	0	0	0	0	0	0	0	0	0	0	0	0	0	0	0	0	0	0	0	0	0	0	0	0	0	0	0	0	0
5090	0	0	0	0.023546	0.0219394	0	0	0	0	0	0.0111025	0	0	0	0	0	0	0	0.0981114	0	0	0	0	0	0	0.0143596	0	0	0	0	0.0134517	0	0.0425773	0	0	0	0	0.0324517	0	0	0
5091	0	0	0	0	0	0	0	0	0	0	0	0	0	0	0	0	0	0	0.0490557	0	0	0	0	0	0	0	0	0	0	0	0	0	0	0	0	0	0	0	0	0	0
5092	0	0	0	0	0	0	0	0	0	0	0	0	0	0	0	0	0	0	0	0	0	0	0	0	0.0121996	0	0	0	0	0	0	0	0	0	0	0	0	0	0	0	0
5093	0	0	0	0	0	0	0	0	0	0	0	0	0	0	0	0	0	0	0	0	0	0	0	0	0	0	0	0	0	0	0	0	0	0	0	0	0	0	0	0	0
5094	0.0333704	0	0	0	0	0	0.0213721	0	0	0	0	0	0	0	0	0	0	0	0.0490557	0	0	0	0	0	0	0	0	0	0	0	0	0	0	0	0.0528541	0.0122805	0	0	0	0	0
5095	0	0	0	0	0	0	0	0	0	0	0	0	0	0	0	0	0	0	0.147167	0	0	0	0	0	0	0	0	0	0	0	0	0	0	0	0	0	0	0	0	0	0
5096	0	0	0	0	0	0	0	0	0	0	0	0	0	0	0	0	0	0	0	0	0	0	0	0	0	0	0	0	0	0	0	0	0	0	0	0	0	0	0	0	0
5097	0	0	0	0	0	0	0	0	0	0	0	0	0	0	0	0	0	0	0	0	0	0	0	0	0	0	0	0	0	0	0	0	0	0	0	0	0	0	0	0	0
5098	0	0	0	0	0	0	0	0	0	0	0	0	0	0	0	0	0	0	0	0	0	0	0	0	0	0	0	0	0	0	0	0	0	0	0	0	0	0	0	0	0
5101	0	0	0	0	0	0	0	0	0	0	0	0	0	0	0	0	0	0	0	0	0	0	0	0	0	0	0	0	0	0	0	0	0	0	0	0	0	0	0	0	0
5100	0	0	0	0	0	0	0	0	0	0	0	0	0	0	0	0	0	0	0	0	0	0	0	0	0	0	0	0	0	0	0	0	0	0	0	0	0	0	0	0	0
5099	0	0	0	0	0	0	0	0	0	0	0	0	0	0	0	0	0	0	0	0	0	0	0	0	0	0	0	0	0	0	0	0	0	0	0	0	0	0	0	0	0
5103	0	0	0	0	0	0	0	0	0	0	0	0	0	0	0	0	0	0	0.0490557	0	0	0	0	0	0	0	0	0	0	0	0	0	0	0	0	0	0	0	0	0	0
5102	0	0	0	0	0	0	0	0	0	0	0	0	0	0	0	0	0	0	0	0	0	0	0	0	0	0	0	0	0	0	0	0	0	0	0	0	0	0	0	0	0
5104	0	0	0	0	0	0	0	0	0	0	0	0	0	0	0.0212675	0	0	0	0	0	0	0	0	0	0.0365988	0	0	0	0	0	0	0	0	0	0	0	0	0	0	0	0
5105	0	0	0	0	0	0	0	0	0	0	0	0	0	0	0	0	0	0	0	0	0	0	0	0	0	0	0	0	0	0	0	0	0	0	0	0	0	0	0	0	0
5106	0	0	0	0	0	0	0	0	0	0	0	0	0	0	0	0	0	0	0	0	0	0	0	0	0	0	0	0	0	0	0	0	0	0	0	0	0	0	0	0	0
5107	0	0	0	0	0	0	0	0	0	0	0	0	0	0	0	0	0	0	0	0	0	0	0	0	0	0	0	0	0	0	0	0	0	0	0	0	0	0	0	0	0
5108	0	0	0	0	0	0	0	0	0	0	0	0	0	0	0	0	0	0	0	0	0	0	0	0	0	0	0	0	0	0	0	0	0	0	0	0	0	0	0	0	0
5110	0	0	0	0	0	0	0	0	0	0	0	0	0	0	0	0	0	0	0	0	0	0	0	0	0	0	0	0	0	0	0	0	0	0	0	0	0	0	0	0	0
5109	0	0	0	0	0	0	0	0	0	0	0	0	0	0.0370051	0	0	0	0	0	0	0	0	0	0	0	0	0	0	0	0	0	0	0	0	0	0	0	0	0	0	0
5111	0	0	0	0	0	0	0	0	0	0	0	0	0	0	0	0	0	0	0	0	0	0	0	0	0	0	0	0	0	0	0	0	0	0	0	0	0	0	0	0	0
5113	0	0	0	0	0	0	0	0	0	0	0	0	0	0	0	0	0	0	0	0	0	0	0	0	0	0	0	0	0	0	0	0	0	0	0	0	0	0	0	0	0
5114	0	0	0	0	0	0	0	0	0	0	0	0	0	0	0	0	0	0	0	0	0	0	0	0	0	0	0	0	0	0	0	0	0	0	0	0	0	0	0	0	0
5115	0	0	0	0	0	0	0	0	0	0	0	0	0	0	0	0	0	0	0	0	0	0	0	0	0	0	0	0	0	0	0	0	0	0	0	0	0	0	0	0	0
5116	0	0	0	0	0	0	0	0	0	0	0	0	0	0	0	0	0	0	0	0	0	0	0	0	0	0	0	0	0	0	0	0	0	0	0	0	0	0	0	0	0
5117	0	0	0	0	0	0	0	0	0	0	0	0	0	0	0	0	0	0	0	0	0	0	0	0	0	0	0	0	0	0	0	0	0	0	0	0	0	0	0	0	0
5118	0	0	0	0	0	0.0103242	0	0	0	0	0	0	0	0	0	0	0	0	0	0	0	0	0	0	0	0	0	0	0	0	0	0.0113779	0.0141924	0	0	0	0	0	0	0	0
5119	0	0	0	0	0	0	0	0	0	0.0100837	0	0	0	0	0	0	0	0	0	0	0	0	0	0	0.0243992	0	0	0	0	0	0	0	0	0	0	0	0	0	0	0	0
5120	0	0	0	0	0	0	0	0	0	0	0	0	0	0	0	0	0	0	0	0	0	0	0	0	0	0	0	0	0	0	0	0	0	0	0	0	0	0	0	0	0
5121	0	0	0	0	0	0	0	0	0	0	0	0	0	0	0	0	0	0	0	0	0	0	0	0	0	0	0	0	0	0	0	0	0	0	0	0	0	0	0	0	0
5122	0	0	0	0	0	0	0	0	0	0	0	0	0	0	0	0	0	0	0	0	0	0	0	0	0	0	0	0	0	0	0	0	0	0	0	0	0	0	0	0	0
5123	0	0	0	0	0	0	0	0	0	0	0	0	0	0	0	0	0	0	0	0	0	0	0	0	0	0	0	0	0	0	0	0	0	0	0	0	0	0	0	0	0
5124	0	0	0	0	0	0	0	0	0	0	0	0	0	0	0	0	0	0	0	0	0	0	0	0	0	0	0	0	0	0	0	0	0	0	0	0	0	0	0	0	0
5125	0	0	0	0	0	0	0	0	0	0	0	0	0	0	0	0	0	0	0	0	0	0	0	0	0	0	0	0	0	0	0	0	0	0	0	0	0	0	0	0	0
5127	0	0	0	0	0	0	0	0	0	0	0	0	0	0	0	0	0	0	0	0	0	0	0	0	0	0	0	0	0	0	0	0	0	0	0	0	0	0	0	0	0
5128	0.0222469	0.0100261	0.0115821	0	0	0	0	0.0101194	0	0	0.0111025	0	0	0	0	0	0.0101071	0.010321	0	0	0	0.010142	0.0205002	0	0	0	0	0	0	0.0109087	0	0	0.0141924	0	0	0	0	0	0	0.0103799	0
5129	0	0	0	0	0	0	0.0213721	0	0	0	0.0111025	0	0	0	0	0	0	0	0.0490557	0	0	0	0	0	0	0	0	0	0	0	0	0.0113779	0	0	0	0	0	0	0	0	0
5130	0	0	0	0	0	0	0	0	0	0	0	0	0	0	0	0	0	0	0	0	0	0	0	0	0	0	0	0	0	0	0	0	0	0	0	0	0	0	0	0	0
5132	0	0	0	0	0	0	0	0	0	0	0	0	0	0	0	0	0	0	0	0	0	0	0	0	0	0	0	0	0	0	0	0	0	0	0	0	0	0	0	0	0
5134	0	0	0	0	0	0	0	0	0	0	0	0	0	0	0	0	0	0	0	0	0	0	0	0	0	0	0	0	0	0	0	0	0	0	0	0	0	0	0	0	0
5136	0	0	0	0	0	0	0	0	0	0	0	0	0.0109938	0	0	0	0	0	0	0	0	0	0	0	0	0	0	0	0	0	0	0	0	0	0	0	0	0	0	0	0
5137	0	0	0	0	0	0	0	0	0	0	0	0	0	0	0	0	0	0	0	0	0	0	0	0	0	0	0	0	0	0	0	0	0	0	0	0	0	0	0	0	0
5141	0	0	0	0	0.0109697	0	0	0	0	0	0	0	0	0	0	0	0	0	0	0	0	0	0	0	0	0	0	0	0	0	0	0	0	0	0	0	0	0	0	0	0
5142	0	0	0	0	0	0	0	0	0	0	0	0	0	0	0	0	0	0	0	0	0	0	0	0	0	0	0	0	0	0	0	0	0	0	0	0	0	0	0	0	0
5143	0	0	0	0	0	0	0	0	0	0	0	0	0	0	0	0	0	0	0	0	0	0	0	0	0	0	0	0	0	0	0	0	0	0	0	0	0	0	0	0	0
5144	0	0	0	0	0	0	0	0	0	0	0	0	0	0	0	0	0	0	0	0	0	0	0	0	0	0	0	0	0	0	0	0	0	0	0	0	0	0	0	0	0
5146	0	0	0	0	0	0	0	0	0	0	0	0	0	0	0	0	0	0	0	0	0	0	0	0	0	0	0	0	0	0	0	0	0	0	0	0	0	0	0	0	0
5148	0	0	0	0	0	0	0	0	0	0	0	0	0	0	0	0	0	0	0	0	0	0	0	0	0	0	0	0	0	0	0	0	0	0	0	0	0	0	0	0	0
5151	0	0	0	0	0	0	0	0	0	0	0	0	0	0	0	0	0	0	0	0	0	0	0	0	0	0	0	0	0	0	0	0	0	0	0	0	0	0	0	0	0

## Sheet: Crop Mucosa
Diet	A	A	A	B	B	B	B	C	C	C	C	D	D	D	D	D	D	E	E	E	E	F	F	F	F	F	F	G	G	G	G	G	G	H	H	H	H	H
OTU number	Ch298	Ch300	Ch301	Ch303	Ch304	Ch305	Ch306	Ch307	Ch308	Ch309	Ch310	Ch311	Ch312	Ch313	Ch314	Ch315	Ch316	Ch318	Ch319	Ch320	Ch321	Ch322	Ch323	Ch324	Ch325	Ch326	Ch327	Ch328	Ch329	Ch330	Ch331	Ch332	Ch333	Ch334	Ch335	Ch336	Ch337	Ch338
1	91.8884	62.0215	11.5633	69.3363	52.1073	83.0527	74.8874	85.9575	38.8521	87.6881	83.7921	97.2158	15.6158	45.1197	4.72687	73.9696	6.49975	73.3057	16.4507	43.808	65.7506	34.5471	48.0361	58.2007	15.5505	34.4857	71.1983	82.9527	83.7372	77.7244	89.6762	48.8494	48.0933	45.4704	62.0137	79.1424	54.3095	39.3186
2	0.530106	11.9461	1.70226	0.0500551	0.0900991	0.141143	0.120108	0.0801282	0.301023	3.93453	0.419523	0.0500751	62.6155	0.915713	0.715582	5.89236	60.1302	2.09326	2.75335	1.91337	0.69222	0.892585	1.86745	2.47173	2.5414	2.64369	8.15897	2.55409	0.340477	3.12219	0.366524	0.413807	3.5813	2.40617	1.1792	1.03434	11.428	1.24277
3	0	0	0	0	0	0.030245	0	0	0	0	0	0	0	0	0	0	0	0	0	0	0	0.010143	0	0	0	0	0	0	0	0	0	0	0	0	0	0	0	0
4	0	0.0100472	0.624496	0.010011	0.040044	0	0.050045	0.0400641	0.943207	0.0610004	0.255807	0	0.0913798	0.104058	0.94739	0.05002	0.0701052	0.321244	1.01805	3.11069	0.0619899	1.33888	0.172536	0.390273	1.26029	2.18345	0.020022	0.0300481	0	0.010007	0.0203625	0.242229	0.674257	1.22365	0.171336	0.341434	0.384492	0.460681
6	0.060012	0.291369	9.36745	0.0800881	0.580639	0.584736	0.470423	0.190304	1.83624	1.59618	2.12831	0.16024	2.96477	2.92404	1.89478	0.45018	0.911367	1.60622	13.3734	5.93966	0.87819	6.16695	4.11042	1.13079	6.29101	7.08552	0.150165	0.220353	0.340477	0.20014	0.0712686	3.45176	2.95125	1.82005	1.52187	1.07451	5.24405	3.53546
7	0	0.0602833	0.12087	0.010011	0.010011	0.030245	0.010009	0.010016	0.0100341	0.0203335	0.0306968	0.010015	0.0101533	0.062435	0	0	0.0600901	0.0310881	0.115687	0.105646	0.216965	0.0811441	0	0.060042	0.0729091	0.0428128	0.030033	0.010016	0	0	0.0101812	0	0.121587	0.0308483	0.0302358	0.0301265	0.064082	0.0428541
8	0	0.0100472	0.020145	0.010011	0.030033	0.100817	0.030027	0	0.0802729	0.0101667	0.0204645	0.010015	0.0710732	0	1.06833	0.030012	0.0400601	0.0103627	0	0.0704308	0	0.314434	0.0101492	0.110077	0.0520779	0.0428128	0.030033	0	0.901262	0.030021	0.0101812	0.0100929	0.0221068	0.0719794	0.0100786	0.0200844	0.0106803	0.0749946
9	0	0	0	0	0	0	0	0	0	0	0	0	0	0	0	0	0	0	0	0.0117385	0	0	0.0101492	0	0	0.0107032	0	0	0	0	0	0	0	0	0	0	0	0
10	0	0	0	0	0	0.514165	0	0	0	0	0	0	0	0.0416233	0	0	0	0	0.0231374	0	0	0	0	0	0	0	0	0	0	0	0	0	0.0110534	0	0	0	0	0
11	0.060012	3.57681	4.86503	1.14126	1.9121	0.211715	11.1801	10.3265	12.3721	0.0711671	3.5813	0.330496	0.822419	7.86681	2.21729	14.2357	2.23335	3.88601	5.8075	1.00951	9.77374	3.94563	0.88298	0.290203	1.68732	0.29969	0.0700771	5.60897	3.84538	0.080056	0.0509061	3.74445	6.0462	1.23393	4.65632	0.55232	1.62341	3.73902
12	0	0.140661	7.13135	1.80198	8.31915	1.07874	1.41127	0.600962	0.642183	0.0711671	0.532078	0.010015	0.365519	8.19979	0.514009	0.480192	0.16024	3.87565	4.30356	12.3371	5.21748	10.0619	12.9301	0.280196	19.2897	13.4539	0.020022	0.420673	1.02143	1.20084	0.203625	13.1409	7.36156	6.46787	6.56118	0.562362	1.03599	10.66
13	0	0	0	0	0	0	0	0	0	0	0	0	0	0	0	0	0	0	0	0	0	0	0.0101492	0	0	0	0	0	0	0	0	0	0	0	0	0	0	0
14	0	0.0100472	4.57293	0.010011	1.01111	0.100817	0.150135	0.010016	0.200682	0.0305002	0.0716259	0.0400601	0.233526	0.187305	1.35053	0.020008	0.280421	0.0414508	0.254512	0.3052	0.0309949	0.97373	0.0608952	0.680476	0.239558	0.363909	0.010011	0.0400641	0.15021	0.040028	0.0101812	0.0302786	0.276335	0.18509	0.0503931	0.0602531	0.096123	0.471395
15	0	0	0	0	0	0	0	0	0	0	0	0	0	0	0	0	0	0	0	0	0.0103316	0	0	0	0	0	0	0	0	0	0	0	0	0	0	0	0	0
16	0	0	0	0	0	0	0	0	0	0	0	0	0	0	0	0	0	0	0	0	0	0.010143	0	0	0.0104156	0	0	0	0	0	0	0	0	0	0	0	0	0
17	0	0.100472	5.13699	1.31144	6.34698	0.473838	1.40126	0.420673	0.581979	0.0711671	0.409291	0.0300451	0.0913798	7.26327	0.36283	0.30012	0.14021	2.89119	3.60944	8.68647	4.05001	7.35369	9.57069	0.140098	13.9985	9.66499	0.030033	0.170272	0.911276	0.970679	0.111993	10.0525	5.86935	4.81234	4.43459	0.46194	0.715583	7.46732
18	0	0	0	0	0	0	0	0	0	0	0	0	0	0	0	0	0	0	0.0231374	0	0	0	0	0	0	0	0	0	0	0	0	0	0	0	0	0	0	0
19	0	0	0	0	0.010011	0	0	0	0	0	0	0	0	0	0.0302358	0	0	0	0	0	0	0	0	0	0	0	0	0	0	0	0	0	0	0	0	0	0	0
20	0	0	0	0	0	0	0	0	0	0	0	0	0	0	0	0	0	0	0	0	0	0	0	0	0	0	0	0	0	0	0	0	0	0	0	0	0	0
21	0	0.0100472	0.0100725	0	0.040044	0	0	0	0.250853	0	0.0102323	0	0	0	0	0.010004	0	0	0.0231374	0.0704308	0	0.010143	0.0101492	0	0	0.0107032	0	0	0	0	0	0	0	0	0.0100786	0	0	0.0107135
22	0	0	0	0	0	0	0	0	0	0	0	0	0	0	0	0	0	0	0	0	0	0	0	0	0	0	0	0	0	0	0.0101812	0	0	0	0	0	0	0
23	0	0	0.302176	0.010011	0.010011	0.0504083	0.010009	0.010016	0.120409	0	0	0.010015	0	0	0.161258	0.020008	0.10015	0.0103627	0.0462749	0.164339	0	0.355006	0.0101492	2.2816	0.114571	0.171251	0.010011	0	0.010014	0.010007	0.0101812	0.0201857	0.0994805	0.0205656	0.0503931	0.0401687	0.032041	0.0321406
25	1.67033	1.17552	0.392828	0.40044	0.260286	1.84494	2.06186	0.0200321	0.210716	1.50468	1.03346	0.16024	2.96477	0.62435	0.524088	0.790316	9.38408	0.0932642	0.254512	0.223031	0.909185	0.223146	0.49731	2.34164	0.687428	0.171251	8.88978	1.98317	1.52213	2.26158	2.07697	0.242229	0.497402	2.81748	1.96533	0.813416	3.78084	2.57124
26	0	0	0	0	0	0	0	0	0	0	0	0	0	0	0	0	0	0	0	0	0	0	0.0101492	0	0	0	0	0	0	0	0	0	0	0	0	0	0	0
27	0	0	0	0	0	0	0	0	0	0	0	0	0	0	0	0	0	0	0	0	0	0	0	0	0	0	0.010011	0	0	0	0	0	0	0	0	0	0	0
28	0	0	0	0	0	0	0	0	0	0	0	0	0	0	0	0	0	0	0	0	0	0	0	0	0	0	0	0	0	0	0	0	0	0	0	0	0	0
29	0	0	0	0	0.010011	0	0	0	0	0	0	0	0	0	0	0	0	0	0	0	0.0103316	0	0	0	0	0	0	0	0	0	0	0	0	0	0	0	0	0
30	0	0	0	0	0	0	0	0	0	0	0	0	0	0	0	0	0.010015	0	0	0.0117385	0.0516582	0	0	0	0	0	0	0	0	0	0	0	0	0	0	0	0	0
31	0	0	0.594279	0.010011	0.020022	0	0.030027	0.0200321	0.270921	0.0203335	0.0204645	0	0	0.0832466	0.312437	0.020008	0.190285	0.0103627	0.138825	0.1526	0.0413266	0.243432	0.0202984	0.420294	0.0833247	0.128438	0	0.0200321	0.0700981	0	0	0.0100929	0.165801	0.0616967	0.0201572	0.0301265	0.032041	0.192843
32	1.34027	0.110519	0.141015	0.310341	0.10011	0.141143	2.87259	0.0801282	0.421433	0.579504	0.859511	0.0300451	0.355366	0.665973	0.0604717	0.240096	0.14021	0.0414508	0.300787	0.6104	0	0.324577	1.8979	0.160112	0.385377	0.331799	0.0500551	0.420673	0.10014	0.540378	0.213806	0.888171	0.143694	1.00771	1.11873	0.190801	0.779665	4.94965
33	0	0	0	0	0	0	0	0	0	0	0	0	0	0	0	0	0	0	0	0	0	0	0	0	0	0	0	0	0	0	0	0	0	0	0	0	0	0
34	1.67033	0.572692	0.241741	0.210231	0.260286	1.25013	1.09098	0.0300481	0.240819	1.19967	0.757188	0.0701052	1.47223	0.520291	0.342673	0.620248	5.78868	0.0621762	0.208237	0.0939077	0.568241	0.162288	0.324774	1.93135	0.35413	0.117735	7.00771	1.43229	1.27178	1.64115	1.26247	0.131207	0.431082	2.13882	1.3203	0.582446	3.30022	1.67131
35	0	0	0	0	0	0	0	0	0	0	0	0	0	0	0	0	0	0	0	0	0	0	0	0	0	0	0	0	0	0.070049	0	0	0	0.0102828	0	0	0	0
36	0	0	0	0	0	0	0	0	0	0	0	0	0	0	0	0	0	0	0	0	0	0	0.0101492	0	0	0	0	0	0	0	0	0	0	0	0	0	0	0
37	0	0	1.24899	0	0.0600661	0.0201633	0.010009	0.0200321	0.0200682	0.0101667	0.0204645	0.010015	0	0	0.312437	0	0.0901352	0.0310881	0.0925497	0.117385	0	0.20286	0	0.360252	0.0729091	0.149845	0	0.0200321	0.380533	0	0	0.0100929	0.0110534	0.0308483	0.0302358	0.0200844	0.0213607	0.0857082
38	0.30006	12.3078	1.52095	15.7373	11.793	3.36727	0.140126	0.620994	7.93699	0.447336	1.63716	0.190285	1.42146	4.44329	0.110865	0.740296	0.22033	3.1399	1.18001	0.563446	2.86187	0.395578	2.26327	5.40378	3.208	3.27518	2.08229	1.66266	1.55217	6.83478	3.5227	4.10779	5.25036	9.3162	3.70893	5.30227	4.12261	1.39276
39	0	0	0	0	0	0	0	0	0	0	0	0	0	0.062435	0	0	0	0	0.0231374	0	0.0103316	0	0	0	0	0	0	0	0	0	0	0	0	0	0	0	0	0
40	0	0	0	0	0	0	0	0	0	0	0	0	0	0	0	0	0	0	0	0	0	0	0	0	0	0	0	0	0	0	0	0	0	0	0	0	0	0
41	0	0	0	0	0	0	0	0	0	0	0	0	0	0	0	0	0	0	0	0	0	0	0	0	0	0	0	0	0	0	0	0	0	0	0	0	0	0
42	0	0.0703306	2.83038	0.740815	3.40374	0.453675	0.690622	0.240385	0.391331	0.0203335	0.266039	0.010015	0.284293	3.09053	0.251965	0.220088	0.0400601	1.62694	1.43452	4.66017	1.84936	3.78335	4.59758	0.120084	6.77013	5.52285	0.010011	0.240385	0.350491	0.60042	0.0712686	5.27856	3.26075	2.56041	2.57005	0.23097	0.469935	4.14613
43	0	0	0	0	0	0	0	0	0	0	0	0	0	0	0	0	0	0	0	0	0	0	0	0	0	0	0	0	0	0	0	0	0	0	0	0	0	0
44	0	0	0	0	0	0.453675	0	0	0	0	0	0	0	0	0	0	0	0	0	0	0.0206633	0	0	0	0	0	0	0	0	0	0	0	0	0	0	0	0	0
45	0	0.0100472	0.674859	0	0.010011	0	0.020018	0	0.321092	0.0101667	0.0306968	0	0.101533	0	0.79621	0.020008	0.10015	0	0.0462749	0.0234769	0.0413266	0.121716	0.0101492	0.020014	0.145818	0.0321096	0.010011	0	0	0.010007	0.0101812	0.0201857	0.0663203	0.0308483	0.0100786	0.0903796	0.0213607	0.0857082
46	0	0	0.936745	0	0.030033	0.0504083	0	0	0.571945	0.0406669	0.0511614	0.010015	0	0.104058	1.1792	0.020008	0.0500751	0.0207254	0.185099	0.246508	0	0.314434	0.0202984	0.070049	0.427039	0.0749224	0	0.0600962	0.0600841	0	0.0305437	0.0302786	0.0884271	0.0411311	0.0302358	0.180759	0.0106803	0.299979
47	0	0.0401889	2.26632	0.560617	2.95325	0.524246	0.530477	0.210337	0.260887	0.0508337	0.245575	0.010015	0.0609199	3.09053	0.120943	0.160064	0.10015	1.5544	1.34197	4.50757	1.88036	3.46891	4.15102	0.090063	6.18686	4.64519	0.020022	0.0801282	0.330463	0.320224	0.0509061	4.10779	2.74124	1.98458	1.96533	0.200844	0.30973	3.8033
48	0	0	0	0	0	0	0	0	0	0	0	0	0	0	0	0	0	0	0	0	0	0	0	0	0	0	0	0	0	0	0	0	0	0	0	0	0	0
49	0	0	0	0	0	0	0	0	0	0	0	0	0	0	0	0	0	0	0	0	0	0	0	0	0	0	0	0	0	0	0	0	0	0	0	0	0	0
50	0	0	0	0	0	0	0	0	0	0	0	0	0	0	0	0	0	0	0	0	0	0	0	0	0	0	0	0	0	0	0	0	0	0	0	0	0	0
51	0	0	1.8332	0	0.0800881	0.090735	0.010009	0	2.03693	0.0203335	0.0306968	0	0	0.416233	0.826446	0.030012	0.781172	0.0103627	0.208237	0.164339	0.0413266	0.182574	0.0101492	0.150105	0.406208	0.128438	0.020022	0.010016	0.020028	0	0	0.0403714	0.165801	0.0411311	0.0907075	0.190801	0.0747624	0.192843
52	0	0	0	0	0	0	0	0	0	0	0	0	0	0	0	0	0	0	0	0	0	0	0	0	0	0	0	0	0	0	0	0	0	0	0	0	0	0
53	0.010002	0	0.443191	0	0.020022	0.0201633	0.010009	0	0.090307	0	0.0102323	0	0.0609199	0.12487	0.0705503	0.010004	0.0801202	0.0207254	0.0462749	0.0586923	0.0826532	0.456436	0.0202984	0.150105	0.0624935	0.0214064	0	0	0.0400561	0.010007	0	0.0201857	0.0221068	0.0205656	0	0.0502109	0.032041	0.18213
54	0	0	0	0	0	0	0	0	0	0	0	0	0	0	0	0	0	0	0	0	0.0103316	0	0	0	0	0	0	0	0	0	0	0	0	0	0	0	0	0
55	0	0.100472	1.16841	0.020022	0.0700771	0.0705716	0.0700631	0.0200321	0.180614	0.183001	0.214878	0.02003	0.670119	0.62435	0.191494	0.060024	0.12018	0.124352	1.55021	0.751262	0.0516582	0.84187	0.588653	0.130091	0.958234	0.845553	0.010011	0.010016	0	0.030021	0.0203625	0.474364	0.442136	0.277635	0.211651	0.150633	0.694222	0.567817
56	0	0	0.0100725	0	0	0	0	0	0.0501706	0	0	0	0	0	0.131022	0	0	0	0	0.0469539	0.0103316	0.020286	0	0.790553	0.0208312	0.0856256	0	0	0	0	0	0	0.0331602	0.0308483	0	0.0200844	0	0
57	0	0.231086	0.0100725	0	0.130143	0.100817	0	0	0.411399	0	0.0204645	0	0.0710732	0.208117	1.16912	0	0.110165	0.590674	1.94354	0.0234769	0.196301	0.63901	0.13194	0.520364	0.26039	0.139142	0	0.0600962	0.020028	0	0	0.0403714	0.287388	0.565553	0.0100786	0.0502109	1.22824	0.0642811
58	0	0	0	0	0.020022	0	0.010009	0	0.0602047	0	0	0	0	0	0	0	0	0.0103627	0.0231374	0	0	0.0405721	0.0101492	0.230161	0.0104156	0	0	0.0400641	0.020028	0	0.0101812	0	0.0110534	0	0	0.0100422	0	0.021427
59	0	0	0	0	0	0	0	0	0	0	0	0	0	0	0	0	0	0	0	0	0	0	0	0	0	0	0	0	0	0	0	0	0	0	0	0	0	0
60	0	0	0	0	0	0	0	0	0	0	0	0	0	0	0	0	0	0	0	0	0	0	0	0	0	0	0	0	0	0	0.0101812	0	0	0	0	0	0	0
61	0	0	0	0	0	0	0	0	0	0	0	0	0	0	0	0	0	0	0	0	0	0	0	0	0	0	0	0	0	0	0	0	0	0	0	0	0	0
62	0	0	0	0	0	0	0	0	0	0	0	0	0	0	0	0	0	0	0	0	0	0	0	0	0	0	0	0	0	0	0	0	0	0	0	0	0	0
63	0	0	0	0	0	0.735961	0	0	0	0	0	0	0	0	0	0	0	0	0	0	0	0	0	0.040028	0	0	0	0	0	0	0	0	0	0	0	0	0	0
65	0	0	0	0	0	0	0	0	0	0	0	0	0	0	0	0	0	0	0	0	0	0	0	0	0	0	0	0	0	0	0	0	0	0	0	0	0	0
66	0	0	0.312248	0	0.010011	0	0.010009	0.010016	0	0	0	0	0.0304599	0	0.0705503	0	0	0	0.0462749	0.0117385	0	0.131859	0.0202984	0	0.0208312	0.0107032	0.010011	0.010016	0	0.010007	0.0101812	0.0100929	0.0110534	0.0205656	0.0100786	0	0.0106803	0.139276
67	0	0	0	0	0	0	0	0	0	0	0	0	0	0	0	0	0	0	0	0	0	0	0	0	0	0	0	0	0	0	0	0	0	0	0	0	0	0
69	0	0	0	0	0	0	0	0	0	0	0	0	0	0	0	0	0	0	0	0	0	0	0	0	0	0	0	0	0	0	0	0	0	0	0	0	0	0
70	0	0	0	0	0	0	0	0	0	0	0	0	0	0	0	0	0	0	0	0	0	0	0	0	0	0	0	0	0	0	0	0	0	0	0	0	0	0
71	0	0	0	0	0	0	0	0	0	0	0	0	0	0.0416233	0	0	0	0	0	0	0	0	0	0	0	0	0	0	0	0	0	0	0	0	0	0	0	0
72	0	0	0	0	0	0	0	0	0	0	0	0	0	0	0	0	0	0	0	0	0	0	0	0	0	0	0.010011	0	0	0	0	0	0	0	0	0	0	0
73	0	0	0.0302176	0.010011	0.030033	0.0201633	0	0	0.120409	0.0101667	0.0102323	0.010015	0	0.0208117	0.0302358	0.020008	0.010015	0.0103627	0.0231374	0.0704308	0.0413266	0.355006	0.0101492	0.280196	0.114571	0.0642192	0	0	0.0500701	0	0.0101812	0.0100929	0.0552669	0.0102828	0.0201572	0.0702952	0.0106803	0.0642811
75	0	0.0100472	0.16116	0	0.030033	0	0.020018	0	0.180614	0.0203335	0.0102323	0.0300451	0.0304599	0	0.171336	0	0.02003	0.0207254	0.0694123	0.176077	0	0.0912871	0.0304476	0.630441	0.197896	0.256877	0	0.010016	0	0	0	0.0100929	0.0331602	0.329049	0.0302358	0.0803374	0.0534017	0.0535676
76	0	0	0	0	0	0	0	0	0	0	0	0	0	0	0	0	0	0	0	0	0	0	0	0	0	0	0	0	0	0	0	0	0	0	0	0	0	0
77	0	0	0	0	0	0	0	0	0	0	0	0	0	0	0	0	0	0	0	0	0	0	0	0	0	0	0	0	0	0	0	0	0	0	0	0	0	0
78	0	0	0.0705077	0	0.020022	0	0.010009	0	0.090307	0	0	0	0.0203066	0	0.79621	0	0.02003	0.0103627	0.0462749	0.0352154	0.0206633	0.142002	0	0.160112	0.0729091	0.0321096	0	0	0	0	0	0.0100929	0.0221068	0.0205656	0.0201572	0.0401687	0.0106803	0.0428541
79	0	0	0	0	0	0	0	0	0	0	0	0	0	0	0	0	0	0	0	0	0	0	0	0	0	0	0	0	0	0	0	0	0	0	0	0	0	0
80	0	0.0100472	1.22885	0.010011	0.010011	0	0.040036	0.010016	0.0100341	0.0101667	0	0.0300451	0	0.0208117	0.312437	0.030012	0.0901352	0.0103627	0.0231374	0	0	0.0710011	0.0101492	0.010007	0	0.0214064	0	0	0	0	0	0	0.0110534	0	0.0100786	0	0	0.0321406
81	0	0	0.020145	0	0.010011	0	0.010009	0.010016	0.0802729	0.0203335	0.0204645	0	0.0406133	0	0	0.020008	0.0300451	0.0103627	0.0925497	0.0469539	0	0.324577	0.0101492	0.260182	0.0208312	0.0428128	0	0	0	0	0	0.0100929	0.0663203	0.0205656	0.0100786	0.0200844	0.0213607	0.0749946
82	0	0	0	0	0	0	0	0	0	0	0	0	0	0	0	0	0	0	0	0	0	0	0	0	0	0	0	0	0	0	0	0	0	0	0	0	0	0
83	0	0.0200944	0.695004	0.010011	0.0500551	0.0201633	0.040036	0	0.140478	0	0.0204645	0	0	0.0208117	0.514009	0	0.0600901	0.0207254	0.115687	0.129123	0	0.486865	0.0101492	0.050035	0.364545	0.160548	0	0.0200321	0	0.010007	0.0101812	0.0201857	0.210014	0.113111	0.0100786	0.0502109	0.0213607	0.128562
84	0	0	0	0	0	0	0	0	0	0	0	0	0	0	0	0	0	0	0	0	0	0	0	0	0	0	0	0	0	0	0.0101812	0	0	0	0	0	0	0
85	0	0	0	0	0	0	0	0	0	0	0	0	0	0	0	0	0	0	0	0	0	0	0	0	0	0	0	0	0	0	0	0	0	0	0	0	0	0
86	0	0	0	0	0	0	0	0	0	0	0	0	0	0	0	0	0	0	0	0	0	0	0	0	0	0	0	0	0	0	0	0	0	0	0	0	0	0
87	0	0	0.543916	0	0	0	0.020018	0.010016	0.0602047	0	0.0102323	0	0	0	0.141101	0	0	0	0.0462749	0.0586923	0.0206633	0.284004	0	0	0.0312467	0.0321096	0	0	0	0	0	0	0.0442136	0	0.0100786	0.0100422	0.0106803	0.0642811
88	0	0	0	0	0	0	0	0	0	0	0	0	0	0	0	0	0	0	0	0	0	0	0	0	0	0	0	0	0	0	0	0	0	0	0	0	0	0
90	0	0	0	0	0	0	0	0	0	0	0	0	0	0	0	0	0	0	0	0	0	0	0	0	0	0	0	0	0	0	0	0	0	0	0	0	0	0
91	0	0	0.292103	0	0.020022	0	0.020018	0.010016	0	0.0101667	0.0102323	0	0.0101533	0	0.816368	0	0.0500751	0	0.0462749	0.0586923	0	0.20286	0.0101492	0.020014	0.0104156	0.0642192	0.010011	0	0.020028	0	0	0.0100929	0.0221068	0.0308483	0.0201572	0.0100422	0	0.0428541
92	0	0	0	0	0	0	0	0	0	0	0	0	0	0	0	0	0	0	0	0	0	0	0	0	0	0	0	0	0	0	0	0	0	0	0	0	0	0
93	0	0	1.17849	0.010011	0.040044	0.0504083	0.020018	0	1.59542	0.0203335	0.0102323	0	0	0.145682	0.352751	0.030012	0.560841	0.0207254	0.115687	0.140862	0	0.152145	0.0304476	0.050035	0.218727	0.0856256	0.020022	0	0.010014	0.010007	0	0.0201857	0.154747	0.0102828	0.0503931	0.130548	0.0427213	0.139276
94	0	0	0	0	0	0	0	0	0	0	0	0	0	0	0	0	0	0	0	0	0	0	0	0	0	0	0	0	0	0	0	0	0	0	0	0	0	0
95	0	0	0	0	0	0	0	0	0	0	0	0	0	0	0	0	0	0	0	0	0	0	0	0	0	0	0	0	0	0	0	0	0	0	0	0	0	0
96	0	0	0	0	0	0	0	0	0	0	0	0	0	0	0	0	0	0	0	0	0	0	0	0	0	0	0	0	0	0	0	0	0	0	0	0	0	0
97	0	0	0.100725	0	0.010011	0.0201633	0	0	0.0401365	0	0	0	0	0	0.0403145	0	0.010015	0.0103627	0	0.0352154	0	0.111573	0	0.040028	0.0312467	0.0107032	0	0	0	0	0	0	0	0	0.0100786	0.0100422	0.0106803	0.0107135
98	0	0	0	0	0	0	0	0	0	0	0	0	0	0	0	0	0	0	0	0	0	0	0	0	0	0	0	0	0	0	0	0	0	0	0	0	0	0
99	0	0	0	0	0	0	0	0	0	0	0	0	0	0	0	0	0	0	0	0	0	0	0	0	0	0	0	0	0	0	0	0	0	0	0	0	0	0
100	0	0	0	0	0	0	0	0	0	0	0	0	0	0	0	0	0	0	0	0	0	0	0	0	0	0	0	0	0	0	0	0	0	0	0	0	0	0
101	0	0.0200944	0.151088	0	0.010011	0	0	0	0.190648	0.0101667	0.0204645	0	0	0.0416233	0.0201572	0	0.02003	0.0621762	0.0925497	0.1526	0	0.0811441	0	0	0.166649	0.0214064	0	0	0	0	0.0101812	0.0100929	0.0552669	0.174807	0.0302358	0.0702952	0.0854427	0.0857082
102	0	0	0	0	0	0	0	0	0	0	0	0	0	0	0	0	0	0	0	0	0	0	0	0	0	0	0	0	0	0	0	0	0	0	0	0	0	0
103	0	0	0	0	0	0	0	0	0	0	0	0	0	0	0	0	0	0	0	0	0	0	0	0	0	0	0	0	0	0	0	0	0	0	0	0	0	0
104	0	0	0	0	0	0	0	0	0	0	0	0	0	0	0	0	0	0	0	0	0	0	0	0	0	0	0	0	0	0	0	0	0	0	0	0	0	0
105	0	0.0100472	0.584206	0	0.020022	0	0.020018	0	0.150512	0	0.0102323	0	0	0.12487	0.272123	0	0.0500751	0.0207254	0.0694123	0.0704308	0	0.152145	0	0	0.114571	0.0749224	0	0.0200321	0	0	0	0	0.0331602	0.0514139	0.0201572	0.0602531	0.0213607	0.021427
106	0	0	0	0	0	0	0	0	0	0	0	0	0	0	0	0	0	0	0	0	0	0	0	0	0	0	0	0	0	0	0	0	0	0	0	0	0	0
107	0	0	0.0100725	0.010011	0.010011	0.0201633	0.010009	0	0.0100341	0	0	0	0	0	0.131022	0	0	0	0.0231374	0	0.0103316	0.020286	0	0.010007	0.0104156	0	0	0	0.0500701	0	0.0101812	0	0	0.0102828	0	0	0	0.0107135
108	0	0	0.423046	0	0.040044	0.0201633	0.010009	0	0.0200682	0.0101667	0.0102323	0.010015	0	0	0.181415	0	0.02003	0	0.0231374	0.0586923	0	0.385435	0.0101492	0.010007	0.0416623	0.0214064	0	0	0.010014	0.010007	0	0	0.0442136	0.0102828	0.0100786	0.0100422	0.0427213	0.0857082
109	0	0	0	0	0	0	0	0	0	0	0	0	0	0	0	0	0	0	0	0	0	0	0	0	0	0	0	0	0	0	0	0	0	0	0	0	0	0
110	0	0	0.020145	0	0	0	0.010009	0	0	0	0	0	0	0.0208117	0	0	0.0400601	0	0	0	0	0	0	0.020014	0	0	0	0	0	0	0	0	0	0	0	0	0	0
111	0	0	0	0	0	0	0	0	0	0	0	0	0	0	0	0	0	0	0	0	0	0	0	0	0	0	0	0	0	0	0	0	0	0	0	0	0	0
112	0	0	0	0	0	0	0	0	0	0	0	0	0	0	0	0	0	0	0	0	0	0	0	0	0	0	0	0	0	0	0	0	0	0	0	0	0	0
113	0	0	0.151088	0	0.020022	0	0	0	0.0200682	0.0101667	0.0102323	0	0	0	0.0403145	0.010004	0.010015	0	0	0.0469539	0.0413266	0.243432	0.0101492	0	0.0208312	0.0107032	0	0	0.120168	0	0	0.0100929	0.0331602	0	0.0201572	0	0.0106803	0.0321406
115	0	0	0	0	0	0	0	0	0	0	0	0	0	0	0	0	0	0	0	0	0	0	0	0	0	0	0	0	0	0	0	0	0	0	0	0	0	0
116	0	0.0100472	0.342466	0	0	0.0201633	0.010009	0	0.220751	0.0101667	0	0	0.0101533	0.062435	0.221729	0.020008	0.0400601	0	0.0462749	0.0586923	0.0619899	0.131859	0	0.050035	0.0729091	0.053516	0.030033	0.010016	0	0	0	0.0100929	0.0221068	0.0205656	0	0.0100422	0.0106803	0.021427
117	0	0	0	0	0	0	0	0	0.17058	0	0	0	0.0101533	0	0.443459	0	0.130195	0	0.0462749	0.0117385	0	0.010143	0	0	0.0520779	0.0214064	0	0	0.010014	0	0	0	0.0221068	0	0	0.0702952	0	0
118	0	0.0200944	0.312248	0	0.0500551	0.0201633	0	0	0.0401365	0	0.0102323	0.010015	0	0.0208117	1.16912	0	0.010015	0	0	0.0117385	0	0.131859	0.0101492	0.010007	0.0208312	0.0107032	0	0.010016	0	0	0	0.0100929	0.0221068	0.0205656	0	0	0	0.0321406
119	0	0	0	0	0	0	0	0	0	0	0	0	0	0	0	0	0	0	0	0	0	0	0	0	0	0	0	0	0	0	0	0	0	0	0	0	0	0
120	0	0	0	0	0	0	0	0	0	0	0	0	0	0	0	0	0	0	0	0	0	0	0	0	0	0	0	0	0	0	0	0	0	0	0	0	0	0
121	0	0	0	0	0	0	0	0	0	0	0	0	0	0	0	0	0	0	0	0	0	0	0.0101492	0	0	0	0	0	0	0	0	0	0	0	0	0	0	0
122	0	0	0	0	0	0	0	0	0	0	0	0	0	0	0	0	0	0	0.0231374	0	0	0	0	0	0	0	0	0	0	0	0	0	0	0	0	0	0	0
124	0	0	0	0	0	0	0	0	0	0	0	0	0	0	0	0	0	0	0	0	0	0	0	0	0	0	0	0	0	0	0	0	0	0	0	0	0	0
125	0	0	0	0	0	0	0	0	0	0	0	0	0	0	0	0	0	0	0	0	0	0	0	0	0	0	0	0	0	0	0	0	0	0	0	0	0	0
126	0	0.0200944	0	0	0	0	0	0	0	0	0	0	0	0	0	0	0	0	0	0	0	0	0	0	0	0	0	0	0	0	0	0	0	0	0	0	0	0
128	0	0	0.574134	0	0	0	0.010009	0	0.120409	0.0101667	0.0102323	0	0	0	0.645031	0	0.0801202	0.0103627	0.0462749	0.129123	0	0.0608581	0.0202984	0.10007	0.124987	0	0	0.0801282	0	0	0.0101812	0	0.0663203	0.0616967	0.0302358	0.0502109	0.032041	0.0964217
129	0.85017	0	0.392828	0.0600661	0.020022	0.030245	0.020018	0	0.0401365	0.315169	0.286504	0.150225	0.365519	1.08221	0	0.05002	0.600901	0.0207254	0.0231374	0.0469539	0	0.0710011	0.162387	1.22085	0.0312467	0.0428128	0.010011	0.0400641	0	0.120084	0.101812	0.0504643	0.0221068	0.0514139	0.241887	0.0100422	0.0534017	0.0749946
130	0	0	0.020145	0	0	0	0	0	0.0100341	0	0	0	0	0	0.382987	0	0.0300451	0	0	0	0	0.010143	0	0.090063	0.0104156	0.0107032	0	0	0	0	0	0	0	0	0	0.0100422	0	0
131	0	0	0.20145	0	0.030033	0	0	0.0200321	0.381296	0.0101667	0	0	0	0.062435	0.181415	0	0.0701052	0.0207254	0.115687	0.0704308	0	0.152145	0.0101492	0	0.0208312	0.0642192	0	0.0200321	0	0.010007	0	0.0201857	0.0884271	0.0411311	0.0100786	0.0200844	0.0106803	0.0749946
132	0	0	0	0	0	0	0	0	0	0	0	0	0	0	0	0	0	0	0	0	0	0	0.0101492	0.440308	0	0	0	0	0.420589	0	0	0	0	0	0	0	0	0
134	0	0	0.020145	0	0.030033	0	0	0	0	0	0	0	0	0.0208117	0.0503931	0	0	0	0	0	0	0.010143	0	0.350245	0	0	0	0	0	0	0	0	0.0442136	0	0	0	0	0
135	0	0	0.0906527	0	0.030033	0	0	0	0.0100341	0	0	0	0.0101533	0	0.665188	0	0.010015	0	0.0231374	0	0	0.10143	0	0.050035	0.0208312	0	0	0	0	0	0	0	0	0.0102828	0	0	0	0.0535676
136	0	0	0.0906527	0	0.010011	0	0	0	0.100341	0	0	0.0300451	0	0	1.19935	0	0	0	0.0231374	0.0117385	0.0103316	0.294147	0	0.040028	0.0937402	0.0428128	0	0.010016	0	0	0	0	0.0221068	0	0.0100786	0.0200844	0.0106803	0.0321406
137	0	0	0.0100725	0	0	0	0	0	0	0	0	0	0	0	0	0	0	0	0	0	0.0413266	0	0.0101492	0.050035	0	0.0107032	0	0	0.140196	0.020014	0.0101812	0	0	0.0102828	0	0	0	0
138	0	0	0	0	0	0	0	0	0	0	0	0	0	0	0	0	0	0	0	0	0	0	0	0	0	0	0	0	0	0	0	0	0	0	0	0	0	0
139	0	0	0	0	0	0	0	0	0	0	0	0	0	0	0	0	0	0	0	0	0	0	0	0	0	0	0	0	0	0.010007	0	0	0	0	0	0	0	0
140	0	0	0.0100725	0	0	0	0	0	0	0	0	0	0	0	0	0	0.010015	0	0	0	0	0.010143	0.0101492	0	0.0208312	0	0	0	0	0	0	0	0	0	0	0	0	0.0107135
142	0	0	0.302176	0	0.010011	0	0.010009	0.010016	0.110375	0	0.0102323	0.0701052	0	0.228928	7.5892	0	0.010015	0.0310881	0.0925497	0.0586923	0	0.355006	0.0101492	0.080056	0.114571	0.0321096	0	0	0	0.010007	0	0.0100929	0.0331602	0.0205656	0.0100786	0.0502109	0.032041	0.107135
143	0	0.0200944	0	0	0	0.100817	0	0	0	0	0	0	0	0	0	0	0	0	0	0	0	0	0	0	0	0	0	0	0	0	0	0	0	0	0	0	0	0
144	0	0	0	0	0	0	0	0	0	0	0	0	0	0	0	0	0	0	0	0	0	0	0	0	0	0	0	0	0	0	0	0	0	0	0	0	0	0
145	0	0	0.0906527	0	0	0.0504083	0	0	0.0602047	0	0.0102323	0	0	0.0832466	0.0604717	0	0.150225	0.0103627	0.0231374	0	0	0.010143	0	0.290203	0.0312467	0	0	0.130208	0	0.010007	0	0	0.0663203	0	0.0201572	0.0100422	0	0.0107135
146	0	0	0.141015	0	0	0	0.010009	0	0.090307	0.0101667	0	0	0	0	0.241887	0	0.0400601	0	0	0.0117385	0	0.0405721	0	0.130091	0.0312467	0.0214064	0.010011	0.0300481	0	0	0	0	0.0221068	0	0	0.0200844	0	0
147	0	0	0	0	0	0	0	0	0	0	0	0	0	0	0	0	0	0	0	0	0	0	0	0	0	0	0	0	0	0	0	0	0	0	0	0	0	0
148	0	0	0	0.010011	0	0	0	0	0	0	0	0	0	0	0	0	0	0	0	0	0	0	0	0	0	0	0	0	0	0	0	0	0	0	0	0	0	0
149	0	0	0	0	0	0	0	0	0	0	0	0	0	0	0	0	0	0	0	0	0	0	0	0	0	0	0	0	0	0	0	0	0	0	0	0	0	0
150	0	0	0.0805802	0	0.020022	0	0.010009	0.010016	0.140478	0	0	0	0	0.12487	0.201572	0	0	0	0.0231374	0.0117385	0	0.0405721	0	0.120084	0.0312467	0.0214064	0	0.010016	0	0	0.0101812	0.0100929	0.0221068	0.0102828	0	0.0200844	0.0106803	0.0321406
151	0	0	0	0	0	0	0	0	0	0	0	0	0	0	0	0	0	0	0	0	0	0	0	0	0	0	0	0	0	0	0	0	0	0	0	0	0	0
152	0	0.0100472	0.12087	0	0	0	0	0	0.0100341	0	0	0	0.0812265	0	0.0302358	0	0.02003	0	0.0231374	0.0352154	0	0.020286	0.0101492	0.280196	0.0208312	0.0642192	0	0	0	0	0	0	0.0221068	0.0102828	0.0100786	0.0100422	0.0106803	0.0321406
154	0	0	0	0	0	0	0	0	0	0	0	0	0	0	0	0	0	0	0	0	0	0	0	0	0	0	0	0	0	0	0	0	0	0	0	0	0	0
155	0	0	0	0	0	0	0	0	0	0	0	0	0	0	0	0	0	0	0	0	0	0	0	0	0	0	0	0	0	0	0	0	0	0	0	0	0	0
156	0	0	0	0	0	0	0	0	0	0	0	0	0	0	0	0	0	0	0	0	0	0	0	0	0	0	0	0	0	0	0	0	0	0	0	0	0	0
157	0	0	0	0	0	0	0	0	0	0	0	0	0	0	0	0	0	0	0	0	0	0	0	0	0	0	0	0	0	0	0	0	0	0	0	0	0	0
158	0	0	0	0	0	0	0	0	0	0	0	0	0	0	0	0	0	0	0	0	0	0	0	0	0	0	0	0	0	0	0	0	0	0	0	0	0	0
159	0	0	0	0	0	0	0	0	0	0	0	0	0	0	0	0	0	0	0	0	0	0	0	0	0	0	0	0	0	0	0	0	0	0	0	0	0	0
160	0	0	0	0	0	0	0	0	0	0	0	0	0	0	0	0	0	0	0	0	0	0	0	0	0	0	0	0	0	0	0	0	0	0	0	0	0	0
161	0	0	0	0	0	0	0	0	0	0	0	0	0	0	0	0	0	0	0	0	0	0	0	0	0	0	0	0	0	0	0	0	0	0	0	0	0	0
162	0	0	0	0	0	0	0	0	0	0	0	0	0	0	0	0	0	0	0	0	0	0	0	0	0	0	0	0	0	0	0	0	0	0	0	0	0	0
164	0	0	0	0	0	0	0	0	0	0	0	0	0	0	0	0	0	0	0	0	0	0	0	0	0	0	0	0	0	0	0.0101812	0	0	0	0	0	0	0
165	0	0	0.0100725	0	0	0.0201633	0	0	0.120409	0	0.0102323	0	0	0	0	0	0	0.0207254	0.0231374	0	0.0413266	0.223146	0	0.040028	0.104156	0.0107032	0	0	0	0	0	0	0	0.0308483	0	0.0602531	0.0106803	0.021427
166	0	0	0	0	0	0	0	0	0	0	0	0	0	0	0	0	0	0	0	0	0	0	0	0	0	0	0	0	0	0	0	0	0	0	0	0	0	0
168	0	0	0.0805802	0	0	0	0	0	0.0200682	0	0	0.0300451	0	0	2.05604	0.020008	0.0801202	0	0.0231374	0.0234769	0	0.0405721	0.0101492	0.030021	0.0104156	0.0321096	0.020022	0	0	0	0	0	0.0221068	0.0102828	0.0100786	0.0100422	0	0.021427
170	0	0	0.0906527	0	0	0	0	0	0.0100341	0	0	0	0	0	0	0	0	0.0103627	0	0.0234769	0	0.0710011	0.0101492	0.020014	0	0.0214064	0	0	0	0	0	0.0100929	0	0.0102828	0	0	0.0106803	0.0107135
171	0	0	0	0	0	0	0	0	0	0	0	0	0	0	0	0	0	0	0	0	0	0	0	0	0	0	0	0	0	0	0	0	0	0	0	0	0	0
172	0	0	0.100725	0	0	0	0	0	0.0401365	0	0	0	0	0	0	0	0	0	0	0.0117385	0	0.020286	0.0101492	0.050035	0.0208312	0.0107032	0	0	0.0600841	0	0	0	0.0110534	0.0102828	0.0100786	0.0100422	0.0106803	0.0535676
173	0	0	0	0	0	0	0	0	0	0	0	0	0	0	0	0	0	0	0	0	0	0	0	0	0	0	0	0	0	0	0	0	0	0	0	0	0	0
174	0	0	0	0	0	0	0	0	0	0	0	0	0	0	0	0	0	0	0	0	0	0	0	0	0	0	0	0	0	0	0	0	0	0	0	0	0	0
175	0	0	0.151088	0	0	0.0201633	0.010009	0	0.752559	0	0	0	0.0406133	0	0.0604717	0	0.22033	0.0103627	0.0231374	0.0704308	0	0.233289	0.0101492	0.180126	1.22904	0.0749224	0	0.010016	0	0.010007	0	0	0.0442136	0.0205656	0.0100786	0.271139	0.0106803	0.021427
177	0.040008	1.82859	0.271958	2.77305	1.89208	0.30245	0.010009	0.0901442	1.37467	0.101667	0.276271	0.0300451	0.192913	0.978148	0.0201572	0.140056	0.010015	0.580311	0.277649	0.0704308	0.609567	0.0507151	0.395819	1.0007	0.552026	0.599379	0.370407	0.240385	0.240336	1.32092	0.559967	0.696407	0.851111	1.52185	0.65511	0.813416	0.64082	0.299979
178	0	0	0	0	0	0	0	0	0.0100341	0	0	0	0	0	0	0	0	0	0	0	0	0	0	0	0	0	0	0	0	0	0	0	0	0	0	0	0	0
179	0	0	0	0	0	0	0	0	0	0	0	0	0	0	0	0	0	0	0	0	0	0	0	0	0	0	0	0	0	0	0	0	0	0	0	0	0	0
180	0	0	0	0	0	0	0	0	0	0	0	0	0	0	0	0	0	0	0	0	0	0	0	0	0	0	0	0	0	0	0	0	0	0	0	0	0	0
181	0	0	0	0	0	0	0	0	0	0	0	0	0	0	0	0	0	0	0	0	0	0	0	0	0	0	0	0	0	0	0	0	0	0	0	0	0	0
182	0	0	0	0	0	0.0705716	0	0	0	0	0	0	0	0	0	0	0	0	0	0	0	0	0	0	0	0	0	0	0	0	0	0	0	0	0	0	0	0
184	0	0	0	0	0	0	0	0	0	0	0	0	0	0	0	0	0	0	0	0	0	0	0	0	0	0	0	0	0	0	0	0	0	0	0	0	0	0
185	0	0	0	0	0	0	0	0	0	0	0	0	0	0	0	0	0	0	0	0	0	0	0	0	0	0	0	0	0	0	0	0	0	0	0	0	0	0
186	0	0	0.0100725	0	0.010011	0	0.020018	0	0	0	0.0102323	0	0	0	0	0	0	0	0.0231374	0	0.0206633	0.010143	0.0101492	0.080056	0	0	0	0	0	0	0	0	0.0442136	0	0.0100786	0	0.0106803	0.117849
187	0	0	0.0100725	0	0.110121	0	0	0	0	0	0	0	0	0.0208117	0.0302358	0	0.02003	0.0103627	0	0	0	0.0405721	0	0.050035	0.0104156	0.0214064	0	0	0	0.020014	0	0	0.0110534	0.0102828	0	0.0200844	0.032041	0.0428541
189	0	0	0	0	0	0	0	0	0	0	0	0	0	0	0	0	0	0	0	0	0	0	0	0	0	0	0	0	0	0	0	0	0	0	0	0	0	0
190	0	0	0.0503626	0	0.0900991	0.0504083	0.010009	0.010016	0	0.0101667	0	0.0400601	0	0	0	0	0.0300451	0.0103627	0	0.0234769	0	0.0912871	0	0	0.0104156	0	0	0	0	0	0	0.0100929	0	0	0	0.0100422	0	0.0857082
192	0	0	0	0	0	0	0	0	0	0	0	0	0	0	0	0	0	0	0.0231374	0	0	0.010143	0	0.680476	0	0	0	0	0	0	0	0	0	0	0	0	0	0
193	0	0	0	0	0	0	0	0	0	0	0	0	0	0	0	0	0	0	0	0.0117385	0	0	0	0	0	0	0	0	0	0	0	0	0	0	0	0	0	0
194	0	0	0	0	0	0	0	0	0	0	0	0	0	0	0	0	0	0	0	0	0	0	0	0	0	0	0	0	0	0	0	0	0	0	0	0	0	0
195	0	0	0.141015	0	0.040044	0	0	0	0.0100341	0.0101667	0	0	0	0	0.0100786	0.020008	0.0400601	0	0.0231374	0.0234769	0	0.0811441	0	0	0	0.0321096	0	0	0	0	0	0.0100929	0.0221068	0	0.0100786	0.0100422	0	0.0535676
197	0	0.0200944	0.282031	0.010011	0.010011	0	0	0	0.210716	0.0101667	0.0204645	0	0	0.12487	0.423302	0	0.02003	0	0.115687	0.129123	0	0.486865	0.0101492	0.130091	0.124987	0.0428128	0	0	0	0	0	0.0100929	0.0442136	0.092545	0.0201572	0.110464	0.0106803	0.128562
200	0	0	0	0	0	0	0	0	0	0	0	0	0	0	0	0	0	0	0	0	0.0103316	0	0	0	0	0	0	0	0	0	0	0	0	0	0	0	0	0
201	0	0	0	0	0	0	0	0	0	0	0	0	0	0	0	0	0	0	0	0	0	0	0	0	0	0	0	0	0	0	0	0	0	0	0	0	0	0
202	0	0	0	0	0	0	0	0	0	0	0	0	0	0	0	0	0	0	0	0	0	0	0	0	0	0	0	0	0	0	0	0	0	0	0	0	0	0
203	0	0	0	0	0	0	0	0	0	0	0	0	0	0	0	0	0	0	0	0	0	0	0	0	0	0	0	0	0	0	0	0	0	0	0	0	0	0
204	0	0	0.141015	0	0	0	0.010009	0	0	0	0	0	0	0	0	0	0.010015	0	0	0.0234769	0	0.0811441	0	0.160112	0	0.0428128	0	0	0	0	0	0	0.0110534	0	0	0	0	0
205	0	0	0.684932	0.180198	0.880969	0.0705716	0.160144	0.0701122	0.0602047	0.0101667	0.0716259	0.010015	0	0.998959	0.0403145	0.030012	0.010015	0.186528	0.277649	0.669093	0.361608	0.497008	0.659698	0	0.98948	0.706411	0	0	0.0600841	0.090063	0.0101812	0.787243	0.475296	0.473008	0.443459	0.0301265	0.096123	0.835655
206	0	0	0	0	0	0	0	0	0	0	0	0	0	0	0	0	0	0	0	0	0	0	0	0	0	0	0	0	0	0	0	0	0	0	0	0	0	0
208	0	0	0	0	0	0	0	0	0	0	0	0	0	0	0	0	0	0	0	0	0	0	0	0	0	0	0	0	0	0	0	0	0	0	0	0	0	0
209	0	0	0	0	0	0	0	0	0	0	0	0	0	0	0	0	0	0	0	0	0	0	0	0	0	0	0	0	0	0	0	0	0	0	0	0	0	0
210	0	0.0100472	0.241741	0	0.010011	0	0.010009	0	0.180614	0	0	0.02003	0.0406133	0.166493	0.846604	0	0.0300451	0	0.0694123	0.0469539	0	0.111573	0	0	0.0520779	0.0428128	0.010011	0	0	0	0.0101812	0	0.0773737	0.0308483	0.0201572	0.0200844	0.0106803	0.0642811
211	0	0	0	0	0	0	0	0	0	0	0	0	0	0	0	0	0	0	0	0	0	0	0	0	0	0	0	0	0	0	0	0	0	0	0	0	0	0
212	0	0	0	0	0	0	0	0	0.0100341	0	0	0	0	0	0	0	0.010015	0	0	0	0	0.010143	0	0.010007	0	0	0	0	0	0	0	0	0	0.0102828	0	0.0100422	0	0.021427
213	0	0	0	0	0	0	0	0	0.0602047	0	0	0.010015	0	0.0208117	0.241887	0	0	0.0103627	0.0462749	0.0704308	0	0.0811441	0	0.020014	0.0520779	0	0	0	0	0	0	0	0.0773737	0.359897	0.0201572	0.0502109	0	0.0107135
214	0	0	0	0	0	0	0	0	0	0	0	0	0	0	0	0	0	0	0	0	0	0	0	0	0	0	0	0	0	0	0	0	0	0	0	0	0	0
215	0	0	0.0503626	0	0.020022	0	0	0	0	0.0203335	0	0.010015	0	0	0.0604717	0	0	0	0	0.0117385	0	0.182574	0	0.090063	0.0104156	0.0214064	0	0	0	0	0	0	0	0	0	0	0	0.021427
217	0	0.0100472	0.20145	0.010011	0.020022	0	0	0	0.34116	0.0101667	0.0102323	0.010015	0	0	1.14896	0	0	0.0103627	0.0694123	0.129123	0	0.30429	0.0101492	0.050035	0.302052	0.117735	0	0.0200321	0.010014	0	0	0.0100929	0.0552669	0.0822622	0	0.0702952	0.0213607	0.0321406
216	0	0	0.0705077	0	0.020022	0	0	0	0.0501706	0	0.0306968	0.02003	0	0	0.0302358	0	0	0.0414508	0.0231374	0.0821693	0.0206633	0.142002	0	0.10007	0.0729091	0.0428128	0	0	0	0.010007	0	0.0100929	0.0331602	0	0.0201572	0.0502109	0.032041	0.021427
219	0	0	0	0	0	0	0	0	0	0	0	0	0	0	0	0	0	0	0	0	0	0	0	0	0	0	0	0	0	0	0	0	0	0	0	0	0	0
220	0	0	0	0	0	0.0504083	0	0	0	0	0	0	0	0	0	0	0	0	0	0	0	0	0	0	0	0	0	0	0	0	0	0	0	0	0	0	0	0
221	0	0	0	0	0	0	0	0	0	0	0	0	0	0	0	0	0	0	0	0	0.0103316	0	0	0	0	0	0	0	0	0	0	0	0	0	0	0	0	0
222	0	0	0.0705077	0	0.010011	0	0.030027	0	0.0200682	0	0	0	0	0	0.0503931	0	0.02003	0	0.0694123	0.0352154	0	0.030429	0	0.020014	0.0312467	0.0107032	0	0	0.010014	0.010007	0	0	0.0110534	0.0308483	0.0100786	0.0100422	0.0106803	0.0321406
224	0.060012	1.62765	0.322321	2.1824	1.56172	0.383103	0.040036	0.120192	1.39474	0.0610004	0.296736	0.0500751	0.335059	0.853278	0.0403145	0.130052	0	0.455959	0.185099	0.0939077	0.75421	0.0608581	0.294327	0.790553	0.468701	0.417425	0.390429	0.120192	0.240336	0.940658	0.590511	0.545014	0.906378	1.41902	0.524088	0.78329	0.672861	0.246411
225	0	0	0	0	0	0	0	0	0	0	0	0	0	0	0	0	0	0	0	0	0	0	0	0	0	0	0	0	0	0	0	0	0	0	0	0	0	0
226	0	0	0	0	0	0	0	0	0	0	0	0	0	0	0	0	0	0	0	0	0	0	0	0	0	0	0	0	0	0	0	0	0	0	0	0	0	0
227	0	0	0	0	0	0	0	0	0	0	0	0	0	0	0	0	0	0	0	0	0	0	0	0	0	0	0	0	0	0	0	0	0	0	0	0	0	0
228	0	0	0	0	0	0	0	0	0	0	0	0	0	0	0	0	0	0	0	0	0	0	0	0	0	0	0	0	0	0	0	0	0	0	0	0	0	0
230	0	0	0	0	0	0	0	0	0	0	0	0	0	0	0	0	0	0	0	0	0	0	0	0	0	0	0	0	0	0	0	0	0	0	0	0	0	0
231	0	0	0	0	0	0	0	0	0	0	0	0	0	0	0	0	0	0	0	0	0	0	0	0	0	0	0	0	0	0	0	0	0	0	0	0	0	0
232	0	0	0.0100725	0	0	0.0201633	0	0	0.0100341	0	0	0	0	0.0832466	0.0100786	0	0	0	0.0462749	0.0117385	0	0.020286	0	0	0	0	0	0	0	0	0	0	0	0.0205656	0.0100786	0	0	0.0107135
233	0	0	0	0	0	0	0	0	0	0	0	0	0	0	0	0	0	0	0	0	0	0	0	0	0	0	0	0	0	0	0	0	0	0	0	0	0	0
234	0	0	0	0	0	0	0	0	0	0	0	0	0	0	0	0	0	0	0	0	0	0.010143	0	0	0	0	0	0	0	0	0	0	0	0	0	0	0	0
235	0	0	0.0805802	0	0	0.0201633	0	0	0.0200682	0	0	0.010015	0	0	0.765975	0	0.0801202	0.0103627	0.0462749	0.0117385	0	0.030429	0	0.040028	0.0312467	0.0107032	0	0	0	0	0	0	0.0110534	0.0102828	0	0.0100422	0.0106803	0.0107135
236	0	0	0	0	0	0.0201633	0	0	0.0100341	0	0	0	0.0203066	0	0.0302358	0	0	0	0	0	0	0	0	0	0	0	0.010011	0	0.0500701	0	0	0	0	0	0	0.0100422	0	0
239	0	0.0301417	0.433118	0.010011	0.020022	0	0	0.0500801	0.0100341	0.0101667	0.0102323	0	0.0101533	0.24974	0	0.010004	0.210315	0.186528	25.4512	0.0939077	0.237628	0.415864	0.0608952	0.020014	0.89574	0.0428128	0.010011	0	0.0300421	0.020014	0	0.111021	0.464242	0.0102828	0.120943	0.0702952	0.0427213	0
241	0	0	0	0	0	0	0	0	0	0	0	0	0	0	0	0	0	0	0	0	0	0	0	0	0	0	0	0	0	0	0	0	0	0	0	0	0	0
242	0	0	0.0100725	0	0	0	0	0	0	0	0	0	0	0	0.0806289	0.010004	0	0	0	0.0117385	0	0.0710011	0	0	0	0.0107032	0	0	0	0	0	0.0100929	0.0110534	0	0	0.0100422	0	0.0107135
244	0	0	0.211523	0	0.020022	0	0.010009	0	0.0401365	0.0101667	0	0	0	0	0.0503931	0.020008	0.0901352	0.0103627	0	0.0586923	0	0.030429	0	0	0.0208312	0.053516	0.020022	0	0	0.010007	0	0	0.0331602	0.0102828	0	0.0100422	0.0106803	0.0321406
246	0	0	0	0	0	0	0	0	0	0	0	0	0	0	0	0	0	0	0	0	0	0	0	0	0	0	0	0	0	0	0	0	0	0	0	0	0	0
248	0	0	0	0	0	0	0	0	0	0	0	0	0	0	0	0	0	0	0	0	0	0	0	0	0	0	0	0	0	0	0	0	0	0	0	0	0	0
249	0	0	0	0	0	0	0	0	0	0	0	0	0	0	0	0	0	0	0	0	0	0	0	0	0	0	0	0	0	0	0	0	0	0	0	0	0	0
253	0	0	0	0	0	0	0	0	0	0	0	0	0	0	0	0	0	0	0	0	0	0	0	0	0	0	0	0	0	0	0	0	0	0	0	0	0	0
254	0	0	0	0	0	0	0	0	0	0	0	0	0	0	0	0	0	0	0	0	0	0	0	0	0	0	0	0	0	0	0	0	0	0	0	0	0	0
257	0	0	0	0	0.020022	0	0	0	0	0	0	0	0	0	0.0201572	0	0	0	0	0	0	0	0	0	0	0	0	0.010016	0	0	0	0	0.0110534	0	0	0	0	0
258	0	0	0	0	0	0	0	0	0.090307	0	0.0102323	0.010015	0	0	1.4614	0	0.010015	0	0	0	0	0.020286	0	0	0	0	0	0	0	0.010007	0	0	0	0.0102828	0	0	0.0106803	0.0107135
259	0	0	0	0	0	0	0	0	0	0	0	0	0	0	0	0	0	0	0	0	0	0	0	0	0	0	0	0	0	0	0	0	0	0	0	0	0	0
260	0	0	0	0	0	0	0	0	0	0	0	0	0	0	0	0	0	0	0	0	0	0	0	0	0	0	0	0	0	0	0	0	0	0	0	0	0	0
261	0	0	0.100725	0	0	0	0.010009	0	0.0301023	0	0	0	0	0	0.0302358	0.040016	0	0	0.0231374	0.0352154	0	0.010143	0	0.020014	0.0208312	0.0642192	0	0	0	0	0	0	0.0663203	0.0308483	0	0.0100422	0	0.0107135
262	0	0	0	0	0	0	0	0	0	0	0	0	0	0	0	0	0	0	0	0	0	0	0	0	0	0	0	0	0	0	0	0	0	0	0	0	0	0
263	0	0	0	0	0	0	0	0	0	0	0	0	0	0	0	0	0	0	0	0	0	0	0	0	0	0	0	0	0	0	0	0	0	0	0	0	0	0
266	0	0	0.231668	0	0.010011	0	0.010009	0	0.110375	0	0	0	0	0.0208117	0.0100786	0.010004	0.0500751	0.0103627	0	0.0352154	0	0.030429	0	0.140098	0.0833247	0.0214064	0	0	0	0	0	0	0.0221068	0	0	0.0803374	0.0213607	0.0857082
267	0	0	0	0	0.010011	0	0	0	0.0100341	0	0	0	0	0	0.100786	0	0	0	0	0.0234769	0	0.0405721	0	0.230161	0.0104156	0.053516	0	0	0	0	0.0101812	0	0.0110534	0.0102828	0	0	0	0
268	0	0	0	0	0	0	0	0	0.0200682	0	0	0	0	0	0.0100786	0	0	0	0	0.0117385	0	0.010143	0	0.180126	0.0208312	0.0214064	0	0	0	0	0	0	0.0110534	0	0	0	0	0
269	0	0	0.241741	0	0.010011	0	0.020018	0	0.090307	0	0	0.0400601	0	0	3.64846	0	0.02003	0.0310881	0.0462749	0.0586923	0	0.0811441	0.0101492	0.050035	0.218727	0.053516	0	0	0	0	0.0101812	0	0.0552669	0.0616967	0	0.0502109	0.0213607	0.0642811
270	0	0	0	0	0	0	0	0	0	0	0	0	0	0	0	0	0	0	0	0	0	0	0	0	0	0	0	0	0	0	0.0101812	0	0	0	0	0	0	0
271	0	0	0	0	0	0	0	0	0	0	0	0	0	0	0	0	0	0	0	0	0	0	0	0	0	0	0	0	0	0	0	0	0	0	0	0	0	0
272	0	0	0	0	0	0	0	0	0	0	0	0	0	0	0	0	0	0	0	0	0	0	0	0	0	0	0	0	0	0	0	0	0	0	0	0	0	0
273	0	0	0.0805802	0.010011	0.010011	0	0	0	0.250853	0	0.0102323	0.010015	0	0	0.624874	0	0	0.0310881	0.0231374	0.0704308	0	0.253575	0.0101492	0.020014	0.145818	0.128438	0	0.010016	0	0	0	0.0100929	0.0552669	0.0308483	0.0201572	0.0602531	0.0106803	0.0321406
276	0	0	0	0	0	0	0	0	0	0	0	0	0	0	0.0100786	0	0	0	0	0	0	0.020286	0	0.030021	0	0	0	0	0.010014	0	0	0	0	0	0	0.0100422	0	0.021427
277	0	0	0	0	0	0	0	0	0	0	0	0	0	0	0	0	0	0	0	0	0	0	0	0	0	0	0	0	0	0	0	0	0	0	0	0	0	0
278	0	0	0	0	0	0	0	0	0	0	0	0	0	0	0	0	0	0	0	0	0	0	0	0	0	0	0	0	0	0	0	0	0	0	0	0	0	0
282	0	0.0100472	0.503626	0.0900991	0.410451	0.100817	0.0700631	0.0500801	0.0602047	0.0203335	0.0306968	0	0	0.478668	0.0100786	0.020008	0.010015	0.176166	0.161962	0.516493	0.247959	0.355006	0.477012	0.020014	0.791584	0.620786	0	0	0	0.050035	0.0101812	0.585386	0.353708	0.390746	0.423302	0.0200844	0.0534017	0.792801
283	0	0	0	0	0	0	0	0	0	0	0	0	0	0	0	0	0	0	0	0	0	0	0	0	0	0	0	0	0	0	0	0	0	0	0	0	0	0
284	0	0.0100472	0.0604351	0	0	0	0	0	0	0	0	0	0	0	0.0705503	0	0	0	0	0	0	0.010143	0	0.010007	0	0.0107032	0.010011	0.010016	0.020028	0.010007	0	0	0	0	0	0	0	0
286	0	0.0100472	0.20145	0	0.010011	0.0201633	0.010009	0	0.431467	0	0.0102323	0	0.0406133	0	0.0705503	0	0.0600901	0.0103627	0.0462749	0.0469539	0.0619899	0.142002	0.0101492	0.050035	0.135403	0.0321096	0.010011	0	0	0	0	0.0100929	0.0221068	0.0514139	0.0201572	0.0502109	0.0213607	0.0642811
292	0	0	0	0	0	0	0	0	0	0	0	0	0	0	0	0	0	0	0	0	0	0	0	0	0	0	0	0	0	0	0	0	0	0	0	0	0	0
293	0	0	0	0	0	0	0	0	0	0	0	0	0	0	0	0	0	0	0	0	0	0	0	0	0	0	0	0	0	0	0	0	0	0	0	0	0	0
295	0	0	0.020145	0	0	0	0	0.010016	0.0702388	0	0.0102323	0	0	0.0832466	0.141101	0.020008	0	0	0	0.0469539	0	0.0608581	0	0.030021	0.0104156	0.053516	0	0	0	0	0	0	0.0110534	0.0308483	0	0.0200844	0.0106803	0.0107135
296	0	0	0	0	0	0	0	0	0	0	0	0	0	0	0	0	0	0	0	0	0	0	0	0	0	0	0	0	0	0	0	0	0	0	0	0	0	0
297	0	0	0	0	0	0	0	0	0	0	0	0	0	0	0	0	0	0	0	0	0	0	0	0	0	0	0.010011	0	0	0	0	0	0	0	0	0	0	0
298	0	0	0	0	0	0	0	0	0	0	0	0	0	0	0	0	0	0	0	0	0	0	0	0	0	0	0	0	0	0	0	0	0	0	0	0	0	0
299	0.170034	0.0803778	0.0302176	0.0500551	0.0500551	0.30245	0.150135	0	0	0.101667	0.0920905	0	0.365519	0	0.0201572	0.010004	1.32198	0.0103627	0	0	0.0826532	0	0.0304476	0.140098	0.0312467	0	0.530584	0.0701122	0.0400561	0.10007	0.1629	0.0100929	0.0110534	0.113111	0.0201572	0.0602531	0.234967	0.107135
303	0	0	0.100725	0	0	0	0	0	0.0301023	0	0	0	0	0.0208117	0.0907075	0	0.0300451	0	0.0231374	0.0117385	0	0.0608581	0	0.060042	0.0208312	0.0107032	0	0	0	0	0	0	0	0	0	0.0100422	0	0.0107135
304	0	0	0	0	0	0	0	0	0	0	0	0	0	0	0	0	0	0	0	0	0	0	0	0	0	0	0	0	0	0	0	0	0	0	0	0	0	0
305	0	0	0	0	0	0	0	0	0	0	0	0	0	0	0	0	0	0	0	0	0	0	0	0	0	0	0	0	0	0	0	0	0	0	0	0	0	0
307	0	0	0	0	0	0	0	0	0	0	0	0	0	0	0	0	0	0	0	0	0	0	0	0	0	0	0	0	0	0	0	0	0	0	0	0	0	0
308	0	0	0	0	0	0	0	0	0	0	0	0	0	0	0	0	0	0	0	0	0	0	0	0	0	0	0	0	0	0	0	0	0	0	0	0	0	0
310	0	0	0	0	0	0	0	0	0	0	0	0	0	0	0	0	0	0	0	0	0	0	0	0	0	0	0	0	0	0	0	0	0	0	0	0	0	0
313	0	0	0	0	0	0	0	0	0	0	0	0	0	0	0	0	0	0	0	0	0	0	0	0	0	0	0	0	0	0	0	0	0	0	0	0	0	0
315	0	0	0	0	0	0	0	0	0	0	0	0	0	0	0	0	0	0	0	0	0	0	0	0	0	0	0	0	0	0	0	0	0	0	0	0	0	0
317	0	0	0.0302176	0	0	0	0	0	0.0100341	0	0	0	0	0	0	0	0	0	0	0	0	0.010143	0	0.010007	0	0	0	0	0	0	0	0	0	0.0102828	0.0100786	0	0	0.0107135
319	0	0	0	0	0.030033	0.0201633	0	0	0.0100341	0	0	0	0	0	0.312437	0	0	0	0	0	0	0.030429	0	0.080056	0.0208312	0	0	0	0.010014	0	0	0	0	0	0	0	0	0
320	0	0	0	0	0	0	0	0	0	0	0	0	0	0	0.0100786	0	0	0	0	0.0352154	0	0.030429	0	0	0.0104156	0.0107032	0	0	0	0	0	0.0100929	0.0110534	0	0	0	0	0
321	0	0	0	0	0	0	0	0	0	0	0	0	0	0	0	0	0	0	0	0	0	0.010143	0	0	0	0	0	0	0	0	0	0	0	0.0102828	0	0	0	0
324	0	0	0	0	0	0	0	0	0	0	0	0	0	0	0	0	0	0	0	0	0	0	0	0	0	0	0	0	0	0	0	0	0	0	0	0	0	0
325	0	0	0	0	0	0	0	0	0	0	0	0	0.0101533	0	0	0	0	0	0.0231374	0	0	0.131859	0.0101492	0.020014	0	0.0214064	0	0	0	0	0	0	0.0552669	0	0	0	0.0106803	0.0428541
326	0	0	0	0	0	0	0	0	0.0100341	0	0	0	0	0	0	0	0	0	0	0	0	0	0	0	0	0	0	0	0	0	0	0	0	0	0	0	0	0
327	0	0	0.0503626	0	0	0	0	0	0	0	0	0	0	0.062435	0.0403145	0	0	0	0	0	0	0	0	0.050035	0	0	0	0	0.020028	0.010007	0	0	0	0	0	0	0.0106803	0.0107135
331	0	0	0	0	0	0	0	0	0	0	0	0	0	0	0	0	0	0	0	0	0	0	0	0	0	0.0214064	0	0	0	0	0	0	0	0	0	0	0	0.0107135
332	0	0	0	0	0	0	0	0	0	0	0	0	0	0	0	0	0	0	0	0	0	0	0	0	0	0	0	0	0	0	0	0	0	0	0	0	0	0
333	0	0	0	0	0	0	0	0	0	0	0	0	0	0	0	0	0	0	0	0	0	0	0	0	0	0	0	0	0	0	0	0	0	0	0	0	0	0
334	0	0	0	0	0	0	0	0	0	0	0	0	0	0	0	0	0	0	0	0	0	0	0	0	0	0	0	0	0	0	0	0	0	0	0	0	0	0
335	0	0	0	0	0	0	0	0	0	0	0	0	0	0	0	0	0	0	0	0	0	0	0	0	0	0	0	0	0	0	0	0	0	0	0	0	0	0
336	0	0	0	0	0	0	0	0	0	0	0	0	0	0	0	0	0	0	0	0	0	0	0	0	0	0	0	0	0	0	0	0	0	0	0	0	0	0
338	0	0	0	0	0	0	0	0	0	0	0	0	0	0	0	0	0.0701052	0	0	0.0117385	0	0.0608581	0	0.050035	0.0208312	0	0	0	0	0	0.0101812	0	0.0110534	0.0102828	0.0100786	0.0100422	0	0.0321406
339	0	0	0.0604351	0	0.020022	0	0	0	0	0	0	0	0	0	0.0403145	0	0	0	0	0	0	0.010143	0	0.010007	0.0104156	0.0107032	0	0	0	0	0	0	0	0.0102828	0	0.0100422	0.0106803	0.021427
340	0	0	0	0	0	0	0	0	0	0	0	0	0	0	0	0	0	0	0	0	0	0	0	0	0	0	0	0	0	0	0	0	0	0	0	0	0	0
341	0	0	0.020145	0	0.020022	0	0	0	0.0100341	0	0	0	0	0	0	0	0	0	0	0	0	0	0	0	0	0	0	0	0	0	0	0	0	0.0102828	0.0100786	0	0	0.0107135
342	0	0	0.0100725	0	0	0	0	0	0	0	0	0	0	0	0	0	0	0	0	0	0	0.010143	0	0.120084	0	0	0	0	0	0	0	0	0	0	0	0	0	0
343	0	0	0.0604351	0	0	0	0	0	0	0	0	0	0.0203066	0	0.0302358	0	0.010015	0	0	0	0	0.030429	0	0	0.0312467	0	0	0	0	0	0	0	0	0	0.0100786	0	0.0106803	0.0107135
344	0	0	0.020145	0	0.010011	0	0	0	0.200682	0	0	0.010015	0	0.0208117	0	0	0	0	0	0.0352154	0	0.020286	0	0	0	0.0214064	0	0	0	0	0	0	0.0221068	0.0102828	0	0	0	0
346	0	0	0	0	0	0	0	0	0	0	0	0	0	0	0	0	0	0	0	0	0	0	0	0	0	0	0	0	0	0	0	0	0	0	0	0	0	0
347	0	0	0	0	0	0	0	0	0	0	0	0	0	0	0	0	0	0	0	0	0	0	0	0	0	0	0	0	0	0	0	0	0	0	0	0	0	0
350	0	0	0	0	0	0	0	0	0	0	0	0	0	0	0	0	0	0	0	0	0	0	0	0	0	0	0	0	0	0	0	0	0	0	0	0	0	0
351	0	0	0	0	0	0	0.010009	0	0	0	0	0	0	0	0.0302358	0	0	0	0	0	0	0	0	0.10007	0	0.0107032	0	0	0	0	0	0	0	0	0	0	0	0
352	0	0	0.130943	0	0	0.0201633	0	0	0.0100341	0	0	0.010015	0	0	0	0	0	0	0	0	0	0.0405721	0	0	0.0416623	0.0321096	0	0	0.010014	0	0	0	0	0.0205656	0	0.0100422	0.0106803	0.0107135
353	0	0	0	0	0	0	0	0	0	0	0	0	0	0	0	0	0	0	0	0	0	0	0	0	0	0	0	0	0	0	0	0	0	0	0	0	0	0
354	0	0.0100472	0.0604351	0	0	0	0	0	0.0802729	0	0.0102323	0	0	0	0.423302	0	0.0300451	0	0.0694123	0.0469539	0	0.0507151	0	0.060042	0.208312	0.0428128	0.010011	0	0	0	0	0	0.0110534	0.0411311	0.0100786	0.0502109	0.0106803	0.0107135
356	0	0	0	0	0	0	0	0	0	0	0	0	0	0	0	0	0	0	0	0	0	0	0	0	0	0	0	0	0	0	0	0	0	0	0	0	0	0
357	0	0	0	0	0	0	0	0	0	0	0	0	0	0	0	0	0	0	0	0	0	0	0	0	0	0	0	0	0	0	0	0	0	0	0	0	0	0
358	0	0	0	0	0	0	0	0	0	0	0	0	0	0	0	0	0	0	0	0	0	0	0	0	0	0	0	0	0	0	0	0	0	0	0	0	0	0
359	0	0	0.020145	0	0	0	0.010009	0	0.0100341	0.0101667	0.0102323	0.010015	0	0	0.0302358	0	0	0	0	0	0	0	0.0101492	0.010007	0	0.0107032	0	0	0.010014	0	0	0	0	0	0	0	0	0.0535676
362	0	0	0	0	0.020022	0.0201633	0	0	0.200682	0.0101667	0	0	0	0	0	0	0.0500751	0.0103627	0	0.0117385	0	0.010143	0	0	0.0104156	0.0321096	0	0	0	0	0	0.0100929	0.0110534	0	0.0100786	0	0	0.0107135
363	0	0	0	0	0	0	0	0	0	0	0	0	0	0	0	0	0	0	0	0	0	0	0	0	0	0	0	0	0	0	0	0	0	0	0	0	0	0
364	0	0	0	0	0	0	0	0	0	0	0	0	0	0	0	0	0	0	0	0	0	0	0	0	0	0	0	0	0	0	0	0	0	0	0	0	0	0
365	0	0.0100472	0.0302176	0	0	0	0.010009	0	0.0100341	0	0	0	0	0	0	0.05002	0.02003	0	0	0	0	0.010143	0	0	0.0208312	0.0214064	0	0	0.010014	0	0	0.0100929	0.0110534	0.0102828	0.0201572	0	0.0106803	0.0107135
366	0	0.0100472	0.0302176	0	0	0	0	0	0.0401365	0	0	0	0	0.166493	0	0	0	0.0103627	0.0231374	0.0117385	0	0.111573	0	0	0.0104156	0.0214064	0	0	0	0	0.0101812	0	0.0110534	0.0102828	0	0.0100422	0	0.0107135
367	0	0.0100472	0.151088	0	0	0	0	0	0.0100341	0.0101667	0	0	0	0	0.131022	0	0.0300451	0	0	0	0	0.020286	0	0	0.0312467	0.0107032	0	0	0	0	0	0	0.0110534	0.0102828	0	0	0.0106803	0
368	0	0	0.020145	0	0.020022	0.0201633	0	0	0.0301023	0	0	0	0	0	0	0	0.010015	0	0	0.0234769	0	0.0811441	0	0.010007	0	0.0214064	0	0	0	0	0	0.0100929	0.0110534	0.0102828	0	0.0100422	0	0.0428541
371	0	0	0	0	0	0	0	0	0	0	0	0	0	0	0	0	0	0	0.0231374	0	0	0	0	0	0	0	0	0	0	0	0	0	0	0	0	0	0	0
372	0	0	0.0805802	0	0.010011	0	0	0	0.140478	0	0	0	0	0.0416233	0.403145	0	0.010015	0	0.0231374	0.0234769	0	0.0405721	0	0.050035	0.0520779	0.0107032	0	0	0	0	0	0	0.0221068	0.0308483	0	0.0100422	0.0213607	0.021427
373	0	0	0	0	0	0	0	0	0	0	0	0	0	0	0	0	0	0	0	0	0	0	0	0	0	0	0	0	0	0	0	0	0	0	0	0	0	0
376	0	0	0	0	0	0	0	0	0	0	0	0	0	0	0	0	0	0	0	0	0	0	0	0	0	0	0	0	0	0	0	0	0	0	0	0	0	0
379	0	0.0200944	0.241741	0	0.010011	0	0.010009	0	0	0	0	0.010015	0.0812265	0	0.120943	0	0.02003	0	0.0231374	0.0117385	0	0.0507151	0	0.110077	0.0104156	0.0214064	0	0.010016	0.020028	0	0	0.0100929	0.0221068	0.0102828	0	0	0	0.0107135
382	0	0	0	0	0	0	0	0	0	0	0	0	0	0	0	0	0	0	0	0	0	0	0	0	0	0	0	0	0	0	0	0	0	0	0	0	0	0
383	0.440088	0	0	0	0	0	0	0	0	0	0.102323	0	2.27434	0	0	0.010004	0	0	0.0231374	0.0117385	0	0	0.0405968	0.050035	0	0.0107032	0	0	0	0	0	0	0	0	0	0	0	0.021427
384	0.020004	0.221039	0.020145	0	0.130143	0.0705716	0	0.0500801	0.782661	0	0.0102323	0	1.10671	1.39438	1.09857	0	0.0600901	0.580311	4.48866	0.0117385	0.196301	0.324577	0.0405968	0.010007	0.0416623	0.0107032	0	0	0	0.010007	0.0101812	0.0100929	0.0552669	0.596401	0.0201572	0.0401687	1.58069	0.0107135
385	0	0	0	0	0	0	0	0	0	0	0	0	0	0	0	0	0	0	0	0	0	0	0	0	0	0	0	0	0	0	0	0	0	0	0	0	0	0
386	0	0	0	0	0	0	0	0	0	0	0	0	0	0	0	0	0	0	0	0	0	0	0	0	0	0	0	0	0	0	0	0	0	0	0	0	0	0
390	0	0	0	0	0.020022	0	0	0	0.0802729	0	0	0	0	0	0	0	0	0	0	0.0117385	0	0.010143	0.0101492	0	0.0416623	0.0214064	0	0	0	0	0	0.0100929	0	0.0102828	0.0100786	0.0401687	0	0.0107135
389	0	0	0.100725	0.010011	0	0	0.010009	0	0.0802729	0.0101667	0.0102323	0.0300451	0	0.0416233	0.171336	0	0	0.0103627	0.0462749	0	0	0.030429	0.0101492	0.020014	0.0833247	0.0214064	0	0	0	0	0	0.0100929	0.0663203	0	0	0.0401687	0	0.0535676
391	0	0	0	0	0	0	0	0	0	0	0	0	0	0	0	0	0	0	0	0	0	0	0	0	0	0	0	0	0	0	0	0	0	0	0	0	0	0
392	0	0	0.020145	0.010011	0	0	0.010009	0	0.0200682	0	0	0	0	0	0.0403145	0	0	0	0	0.0117385	0	0.020286	0	0.020014	0.0312467	0.0107032	0	0	0	0	0	0	0.0221068	0.0308483	0	0.0100422	0	0.0642811
394	0	0	0.0100725	0	0	0	0	0	0.0702388	0	0	0.010015	0	0.104058	0.413223	0	0	0	0	0.0469539	0	0.020286	0	0.020014	0	0.0107032	0.010011	0.0200321	0.010014	0	0	0.0100929	0.0110534	0.0102828	0	0	0	0.0107135
396	0	0	0.0705077	0	0	0	0.010009	0	0.0100341	0	0	0	0	0	0	0	0	0	0	0	0	0.0405721	0	0	0.0104156	0	0	0.010016	0	0	0	0	0	0.0102828	0	0.0100422	0	0.0107135
397	0	0	0.0302176	0	0.010011	0	0	0	0.130444	0	0.0102323	0	0.0203066	0.0208117	0.191494	0	0.0901352	0.0103627	0.0694123	0.0352154	0	0.010143	0	0.010007	0.0312467	0.0107032	0	0	0	0	0	0.0100929	0.0221068	0	0.0100786	0.0200844	0	0.0428541
400	0	0	0.0100725	0	0	0	0	0	0	0	0	0	0	0	0	0.010004	0	0	0	0	0	0.0405721	0	0	0	0.0107032	0	0	0	0.010007	0	0	0.0221068	0	0	0	0	0.0107135
402	0	0	0	0	0	0	0	0	0	0	0	0	0	0.0832466	0	0	0	0	0	0	0	0	0	0	0	0	0	0	0	0	0	0	0	0	0	0	0	0
405	0	0	0	0	0	0	0	0	0	0	0	0	0	0	0	0	0	0	0	0	0	0	0	0	0	0	0	0	0	0	0	0	0	0	0	0	0	0
406	0	0	0	0	0.010011	0	0	0	0.0401365	0	0	0	0	0	0.161258	0	0.0400601	0	0.0231374	0.0117385	0	0	0	0	0.0416623	0.0107032	0	0	0	0	0.0101812	0	0	0	0	0.0100422	0.0106803	0
407	0	0	0	0	0	0	0	0	0	0	0	0	0	0	0	0	0	0	0	0	0	0	0	0	0	0	0	0	0	0	0	0	0	0	0	0	0	0
409	0	0	0.0100725	0	0	0	0	0	0	0	0	0.010015	0	0	0	0	0	0	0	0	0	0	0	0	0.0104156	0	0	0	0	0	0	0	0	0	0	0.0200844	0	0
410	0	0	0.171233	0	0	0	0	0	0.0200682	0	0	0	0	0	0.0604717	0	0	0	0	0	0	0.010143	0	0.010007	0.0208312	0	0	0.010016	0.0300421	0	0	0	0	0	0	0.0100422	0	0.0107135
411	0	0	0.0100725	0	0	0	0	0	0.0401365	0	0.0204645	0	0	0	0.0100786	0	0	0	0	0.0117385	0	0.152145	0	0.430301	0.0520779	0.0107032	0	0	0	0	0	0	0.0221068	0.0102828	0.0100786	0.0401687	0	0.0107135
413	0	0	0	0	0	0	0	0	0	0.0101667	0	0	0	0	0	0	0	0	0	0	0	0	0	0	0	0	0	0	0	0	0	0	0	0	0	0	0	0
414	0	0	0	0	0	0	0	0	0	0	0	0	0	0	0	0	0	0	0	0	0	0	0	0	0	0	0	0	0	0	0	0	0	0	0	0	0	0
416	0	0	0.795729	0	0.010011	0	0	0	0.0501706	0.0203335	0.0102323	0	0	0	0.846604	0.030012	0.170255	0	0.0462749	0.0704308	0	0.0608581	0.0101492	0	0.0520779	0.0214064	0.010011	0.010016	0	0	0	0.0100929	0.0110534	0.0308483	0.0201572	0.0100422	0.0106803	0.0428541
417	0	0	0	0	0	0	0	0	0	0	0	0	0	0	0	0	0	0	0	0	0	0	0	0	0	0	0	0	0	0	0	0	0	0	0	0	0	0
419	0	0	0	0	0.020022	0	0	0	0	0	0	0	0	0	0	0	0	0	0	0	0	0.020286	0	0.020014	0	0	0	0.0300481	0.010014	0	0	0	0	0.0102828	0	0	0	0.0535676
420	0	0	0.0503626	0	0	0	0	0	0.0301023	0	0	0	0	0.062435	0	0	0	0	0.0231374	0.0117385	0	0.020286	0	0.030021	0.0312467	0.0107032	0	0	0	0	0	0	0.0110534	0.0308483	0	0.0100422	0	0
421	0	0	0	0	0	0	0	0	0	0	0	0	0	0	0	0	0	0	0	0	0	0	0	0	0	0	0	0	0	0	0	0	0	0	0	0	0	0
425	0	0	0	0	0	0	0	0	0	0	0	0	0	0	0	0	0	0	0	0	0	0	0	0	0	0	0	0	0	0	0	0	0	0	0	0	0	0
426	0	0	0.0302176	0	0	0.0201633	0	0	0	0.0101667	0.0102323	0	0	0	0.0100786	0.010004	0	0	0	0	0	0	0	0	0.0104156	0	0	0	0.0500701	0	0	0	0.0110534	0.0102828	0	0	0	0.0321406
427	0	0	0	0	0	0	0	0	0	0	0	0	0	0	0	0	0	0	0	0	0	0	0	0	0	0	0	0	0	0	0	0	0	0	0	0	0	0
428	0	0.0100472	0.020145	0	0	0	0.010009	0	0	0	0	0	0	0	0	0	0.010015	0	0	0	0	0	0	0.070049	0	0	0	0.0500801	0	0	0	0	0	0	0	0	0	0
429	0	0	0.100725	0	0	0	0	0	0.0401365	0	0.0102323	0	0	0	0.0201572	0.020008	0	0	0.0231374	0.0704308	0	0.0912871	0.0101492	0.090063	0.0312467	0.0321096	0	0	0.010014	0	0	0	0.0221068	0	0.0100786	0.0100422	0.032041	0.0535676
433	0	0	0.0100725	0	0	0.0201633	0	0	0.0401365	0	0	0.010015	0	0.208117	1.14896	0	0	0	0.0231374	0	0.0206633	0.010143	0	0.020014	0.0624935	0.0107032	0	0	0	0	0	0	0	0	0	0.0200844	0	0
434	0	0	0	0	0	0	0	0	0	0	0	0	0	0	0	0	0	0	0	0	0	0	0	0.350245	0	0	0	0	0	0	0	0	0	0	0	0	0	0
436	0	0	0	0	0	0	0	0	0	0	0	0	0	0	0	0	0	0	0	0	0	0	0	0	0	0	0	0	0	0	0	0	0	0	0	0	0	0
438	0	0	0	0	0	0	0	0	0.0100341	0	0	0	0	0	0	0	0	0	0	0	0	0	0	0	0	0	0.010011	0	0	0	0	0	0.0110534	0	0.0100786	0	0	0
439	0	0	0.0100725	0	0.010011	0	0	0	0.0401365	0	0	0	0	0	0	0	0	0	0	0	0	0	0	0	0.0208312	0	0	0	0	0	0	0	0.0110534	0	0	0	0.0106803	0.021427
441	0	0	0	0	0	0	0	0	0.0100341	0	0	0	0	0	0.141101	0	0.0600901	0	0.0231374	0	0.0309949	0.010143	0	0	0.0104156	0.0107032	0	0	0	0	0	0	0	0.0102828	0	0.0100422	0.0106803	0.0107135
440	0	0	0	0	0	0	0	0	0	0	0	0	0	0	0.0100786	0	0	0	0	0.0117385	0	0.0405721	0	0	0	0.0107032	0	0	0	0	0	0	0	0	0	0	0	0
442	0	0	0	0	0	0	0	0	0.0802729	0	0	0	0.0913798	0	0.110865	0	0.010015	0	0	0.0117385	0	0.0608581	0	0.010007	0	0.0107032	0	0.010016	0	0	0	0	0.0442136	0.0102828	0.0100786	0	0	0.0321406
448	0	0	0.0100725	0	0	0	0	0	0	0.0101667	0	0	0	0	0	0	0.0500751	0	0.0694123	0.0117385	0	0.020286	0	0	0.0208312	0.0107032	0	0	0	0	0	0	0.0110534	0	0	0	0.0106803	0.0107135
450	0	0	0	0	0	0	0	0	0	0	0	0	0	0	0	0	0	0	0	0	0	0	0	0	0	0	0	0	0	0	0	0	0	0	0	0	0	0
452	0	0	0	0	0	0	0	0	0	0	0	0	0	0	0	0	0	0	0	0	0	0	0	0	0	0	0	0	0	0	0	0	0	0	0	0	0	0
453	0	0	0	0	0	0	0	0	0	0	0	0	0	0	0	0	0	0	0	0	0	0.010143	0	0	0	0	0	0	0	0	0	0	0	0	0	0	0	0
454	0	0	0	0	0	0	0	0	0	0	0	0	0	0	0	0	0	0	0	0	0	0	0	0	0	0	0	0	0	0	0	0	0	0	0	0	0	0
458	0	0	0	0	0	0	0	0	0	0	0	0	0	0	0	0	0	0	0	0	0	0	0	0	0	0	0	0	0	0	0	0	0	0	0	0	0	0
462	0	0	0.020145	0	0	0	0	0	0	0.0101667	0	0	0	0	0	0	0.0300451	0	0	0	0	0.030429	0	0	0.0104156	0	0	0	0	0	0	0	0.0110534	0.0102828	0	0	0	0.0321406
463	0	0	0	0	0	0	0	0	0	0	0	0	0	0	0	0	0	0	0	0	0	0	0	0	0	0	0	0	0	0	0	0	0	0	0	0	0	0
464	0	0	0.0604351	0	0	0	0.010009	0	0	0.0101667	0	0	0	0	0.0302358	0	0	0	0.0231374	0.0234769	0	0.010143	0	0.020014	0.0104156	0.0214064	0	0	0	0	0	0.0100929	0.0110534	0	0	0.0100422	0	0.0321406
470	0	0	0	0	0	0	0	0	0	0	0	0	0	0	0	0	0	0	0	0	0	0	0	0	0	0	0	0	0	0	0	0	0	0	0	0	0	0
472	0	0	0	0	0	0	0	0	0	0	0	0	0	0	0	0	0	0	0	0	0	0	0	0	0	0	0	0	0	0	0	0	0	0	0	0	0	0
475	0	0	0	0	0	0	0	0	0	0	0	0	0	0	0	0	0	0	0	0	0	0	0	0	0	0	0	0	0	0	0	0	0	0	0	0	0	0
476	0	0	0.372683	0	0	0	0	0	0.090307	0.0101667	0	0.010015	0	0	0.322516	0.020008	0.0600901	0.0207254	0.0231374	0.0704308	0	0.162288	0	0.040028	0.0520779	0.0749224	0	0	0	0	0	0	0.0221068	0.0616967	0	0.0200844	0.0213607	0.0428541
478	0	0	0	0	0	0	0	0	0	0	0	0	0	0	0	0	0	0	0	0	0	0	0	0	0	0	0	0	0	0	0	0	0	0	0	0	0	0
480	0.060012	0.0301417	0	0.040044	0	0	0	0.0400641	0.0802729	0.111834	0.0716259	0	0	0	0	0	0	0.0103627	0	0	0	0	0.0202984	0	0	0.0107032	0.0800881	0.010016	0	0.010007	0.0101812	0.0100929	0.0331602	0.277635	0.141101	0.150633	0.149525	0.107135
481	0	0	0	0	0	0	0	0	0	0	0	0	0	0	0	0	0	0	0	0	0	0	0	0	0	0	0	0	0	0	0	0	0	0	0	0	0	0
482	0	0	0	0	0	0	0	0	0	0	0	0	0	0	0	0	0	0	0	0	0	0	0	0	0	0	0	0	0	0	0	0	0	0	0	0	0	0
486	0	0	0.0906527	0	0	0	0	0	0.0301023	0	0.0102323	0	0	0	0.0201572	0	0.0300451	0.0207254	0.0231374	0.105646	0.0206633	0.0507151	0.0202984	0.020014	0.0416623	0.160548	0	0	0	0	0	0.0100929	0	0.0102828	0.0201572	0.0200844	0	0.0535676
490	0	0	0.241741	0	0.010011	0	0	0	0.0401365	0	0	0	0	0.062435	0.151179	0	0.0500751	0.0103627	0.0231374	0.0469539	0.0619899	0.0405721	0.0101492	0	0.0729091	0.0107032	0	0	0.010014	0.010007	0	0	0.0110534	0.0616967	0.0100786	0.0301265	0.0106803	0.0321406
489	0	0	0	0	0	0	0	0	0	0	0	0	0	0	0	0	0	0	0	0	0	0	0	0	0	0	0	0	0	0	0	0	0	0	0	0	0	0
491	0	0	0	0	0	0	0	0	0	0	0	0	0	0	0	0	0	0	0	0	0	0.010143	0	0.010007	0	0	0	0	0	0	0	0	0	0	0	0	0	0
492	0	0.0100472	0.151088	0	0	0	0.010009	0	0.0200682	0	0	0	0	0.145682	0.534166	0	0.02003	0	0	0	0	0.0608581	0	0.030021	0.0416623	0	0	0	0	0	0	0	0.0110534	0	0.0100786	0.0100422	0	0
493	0	0	0.0100725	0	0.010011	0	0	0	0	0	0	0	0	0	0.0201572	0	0.0500751	0	0	0	0	0.010143	0	0.020014	0	0.0107032	0	0	0	0	0	0	0.0110534	0.0205656	0	0	0	0.021427
494	0	0	0.100725	0	0	0	0	0	0.100341	0.0101667	0	0	0	0	0.120943	0	0	0.0103627	0.0462749	0.0469539	0	0.121716	0.0101492	0.050035	0.124987	0.0749224	0	0	0	0	0	0.0100929	0.0110534	0.0514139	0.0100786	0.0602531	0.0106803	0.0428541
495	0	0	0	0	0	0	0	0	0	0	0	0	0	0	0	0	0	0	0	0	0	0	0	0	0	0	0	0	0	0	0	0	0	0	0	0	0	0
496	0	0	0	0	0	0	0	0	0	0	0	0	0	0	0	0	0	0	0	0	0	0	0	0	0	0	0	0	0	0	0	0	0	0	0	0	0	0
497	0	0	0.644641	0	0	0	0	0	0.0100341	0	0	0	0	0	0.382987	0	0.0500751	0	0.0462749	0.0469539	0.0516582	0.121716	0	0	0	0	0	0	0	0	0	0.0100929	0.0221068	0.0102828	0.0100786	0	0	0.0857082
500	0	0	0	0	0	0	0	0	0	0	0	0	0	0	0	0	0	0	0	0	0	0	0	0	0	0	0	0	0	0	0	0	0	0	0	0	0	0
501	0	0	0	0	0.040044	0	0	0	0	0	0	0	0	0	0	0	0	0	0	0	0	0	0	0	0	0	0	0	0	0	0	0	0	0	0	0	0	0
502	0	0.0100472	0.503626	0.010011	0	0	0	0	0	0	0	0	0	0	0.0503931	0	0.02003	0	0.0462749	0	0	0.010143	0	0.020014	0.0104156	0.0107032	0	0	0	0	0	0.0100929	0	0	0	0	0.0106803	0.0107135
503	0	0	0	0	0	0	0	0	0	0	0	0	0	0	0	0	0	0	0	0	0	0	0	0	0	0	0	0	0	0	0	0	0	0	0	0	0	0
505	0	0	0.020145	0	0	0	0	0	0	0	0	0	0	0	0	0	0	0	0	0	0.0103316	0.020286	0	0	0	0	0	0	0.020028	0	0	0	0	0	0	0	0	0
506	0	0	0	0	0	0	0	0	0	0	0	0	0	0	0	0	0	0	0	0	0	0	0	0	0	0	0	0	0	0	0	0	0	0	0	0	0	0
508	0	0	0	0	0	0	0	0	0	0.0305002	0	0	0	0	0	0	1.23185	0	0	0.0469539	0	0.466579	0.0202984	0	0.0104156	0.0428128	0	0	0	0	0	0	0	0	0	0	0	0
510	0.010002	1.10519	0.191378	1.22134	1.0011	0.373021	0.010009	0.0400641	0.68232	0.0508337	0.163716	0.02003	0.18276	0.291363	0.0302358	0.070028	0.02003	0.134715	0.0231374	0.0234769	0.144643	0.020286	0.0811935	0.250175	0.145818	0.117735	0.0700771	0.0600962	0.0600841	0.330231	0.122175	0.191764	0.221068	0.473008	0.201572	0.281181	0.234967	0.0535676
511	0	0	0.0906527	0	0	0	0	0	0.0200682	0	0	0	0	0	0.0907075	0	0.010015	0	0	0	0	0	0	0.020014	0	0.0107032	0	0	0	0	0	0	0	0.0102828	0	0	0.0106803	0
512	0	0	0	0	0	0	0	0	0	0	0	0	0	0	0	0	0	0	0	0	0	0	0	0	0	0	0	0	0	0	0	0	0	0	0	0	0	0
513	0	0	0.0100725	0	0	0	0.020018	0	0	0	0	0	0	0	0	0	0	0	0	0	0	0	0	0.190133	0	0	0	0	0	0	0	0	0	0	0	0	0	0
515	0	0	0	0	0	0	0	0	0	0	0	0	0	0	0	0	0	0	0	0	0	0	0	0	0	0	0	0	0	0	0	0	0	0	0	0	0	0
517	0	0	0	0	0	0	0	0	0	0	0	0	0	0	0	0	0	0	0	0	0	0	0	0	0	0	0	0	0	0	0	0	0	0	0	0	0	0
518	0	0	0.020145	0	0	0	0	0	0	0	0	0	0	0	0	0	0.0300451	0	0.0231374	0	0	0	0	0.070049	0	0	0	0	0	0	0	0	0	0	0	0	0	0
519	0	0	0.0302176	0	0	0	0	0.010016	0.0200682	0	0.0102323	0.0300451	0	0	0.0302358	0	0	0.0207254	0.115687	0.0352154	0	0.152145	0.0101492	0.070049	0.0312467	0.0107032	0	0.0200321	0	0	0	0	0.0110534	0	0	0.0200844	0	0.0428541
520	0	0	0.020145	0	0.010011	0	0	0	0	0	0	0	0	0	0.0201572	0	0.010015	0	0	0	0	0.010143	0	0	0	0	0	0	0	0	0	0	0	0	0	0	0	0
522	0	0	0	0	0	0	0	0	0	0	0	0	0	0	0	0	0	0	0	0	0	0	0	0	0	0	0	0	0	0	0	0	0	0	0	0	0	0
523	0	0	0	0	0	0	0	0	0	0	0	0	0	0	0	0	0	0	0	0	0	0	0	0	0	0	0	0	0	0	0	0	0	0	0	0	0	0
524	0	0	0.322321	0.010011	0.030033	0	0.010009	0	0.210716	0	0.0102323	0	0	0.0416233	0.211651	0	0.0400601	0.0207254	0.0231374	0.129123	0	0.162288	0.0101492	0	0.0416623	0.0214064	0	0	0.020028	0	0	0	0.0552669	0.0616967	0.0201572	0.0200844	0.0213607	0.0642811
525	0	0	0	0	0	0	0	0	0	0	0	0	0	0	0	0	0.0500751	0	0.0231374	0	0	0	0	0.010007	0	0	0	0	0	0	0	0	0	0	0	0	0	0
526	0	0	0.0604351	0	0.0800881	0	0	0	1.45495	0	0	0	0.0101533	0.187305	0.0604717	0	0.10015	0	0.0694123	0.0234769	0	0.020286	0	0.010007	0.0104156	0.0428128	0.010011	0.010016	0	0	0	0	0.298441	0.0102828	0	0.0100422	0	0.0107135
530	0	0	0.0604351	0	0.010011	0	0	0	0.210716	0	0	0.0400601	0	0	1.53195	0	0	0.0103627	0.0462749	0.0586923	0	0.0405721	0.0202984	0	0.322883	0.0107032	0	0	0	0	0	0	0.0110534	0.0102828	0.0100786	0.170717	0.032041	0.0321406
534	0	0	0	0	0	0	0	0	0	0	0	0	0	0	0	0	0	0	0	0	0	0	0	0	0	0	0	0	0	0	0	0	0	0	0	0	0	0
537	0	0	0.282031	0	0	0	0	0	0.0401365	0	0.0102323	0	0	0	0.0503931	0.010004	0.0500751	0	0.0231374	0.0234769	0	0.0912871	0	0.140098	0.0208312	0.0428128	0	0	0	0	0	0	0.0221068	0.0102828	0.0100786	0.0100422	0.0106803	0.0107135
540	0	0	0	0	0	0	0	0	0	0	0	0	0	0	0	0	0	0	0	0	0	0	0	0	0	0	0	0	0	0	0.0101812	0	0	0	0	0	0	0
542	0	0	0.0100725	0	0	0	0	0	0.0100341	0.0101667	0	0	0	0	0.0705503	0	0	0.0103627	0.0231374	0.0234769	0	0.010143	0.0101492	0	0.0104156	0	0	0	0	0	0	0	0.0221068	0.0102828	0	0.0100422	0	0.021427
544	0	0	0.0302176	0	0	0	0	0	0.0401365	0	0.0102323	0	0	0	0	0	0	0	0	0.0469539	0	0.010143	0	0	0.0520779	0.0428128	0	0	0	0	0	0.0100929	0	0	0	0.0200844	0	0.021427
547	0	0	0.0604351	0	0	0	0	0	0	0	0.0102323	0	0.0609199	0	0.100786	0	0	0	0.0231374	0.0117385	0	0.020286	0	0.060042	0	0.0214064	0	0	0	0	0	0	0.0110534	0.0205656	0	0	0	0.0321406
548	0	0	0	0	0	0	0	0	0	0	0	0	0	0	0	0	0	0	0	0	0	0	0	0	0	0	0	0	0	0	0	0	0	0	0	0	0	0
549	0	0	0	0	0	0	0	0	0	0	0	0	0	0	0	0	0	0	0	0	0	0	0	0	0	0	0	0	0	0	0	0	0	0	0	0	0	0
550	0	0	0	0	0	0	0	0	0	0	0	0	0	0	0.0100786	0	0	0	0.0231374	0	0	0.010143	0	0	0	0	0	0	0	0	0	0	0	0	0	0	0	0.0107135
551	0	0	0	0	0	0	0	0	0	0	0	0	0	0	0	0	0	0	0	0.0117385	0.0206633	0.030429	0	0	0.0104156	0.0107032	0	0	0.010014	0	0	0	0	0.0102828	0	0.0100422	0	0.0107135
553	0	0	0	0	0	0	0	0	0	0	0	0	0	0	0	0	0	0	0	0	0	0	0	0	0	0	0	0	0	0	0	0	0	0	0	0	0	0
555	0	0	0.020145	0	0.010011	0	0	0	0.0501706	0	0	0	0	0	0	0	0	0	0	0	0	0.020286	0	0	0.0520779	0.0107032	0	0	0	0	0	0	0.0110534	0.0102828	0	0.0301265	0	0.0107135
556	0	0	0.0100725	0.010011	0	0	0	0	0	0	0	0	0	0	0	0	0	0	0	0	0	0	0	0	0	0	0	0	0	0	0	0	0	0	0	0	0	0
557	0	0	0	0	0	0	0	0	0	0	0	0	0	0	0	0	0	0	0	0	0	0	0	0	0	0	0	0	0	0	0	0	0	0	0	0	0	0
559	0	0	0	0	0	0	0	0	0.0401365	0	0	0	0	0	0	0	0.010015	0	0	0	0	0.020286	0	0	0.0104156	0.0107032	0	0	0	0	0	0	0.0110534	0.0102828	0.0100786	0.0100422	0	0
560	0	0	0	0	0	0	0	0	0	0	0	0	0	0	0	0	0	0	0	0	0	0	0	0	0	0	0	0	0	0	0	0	0	0	0	0	0	0
563	0	0	0.0302176	0	0	0	0	0	0.0401365	0	0	0	0	0	0	0	0	0	0	0	0	0.010143	0	0.030021	0.0624935	0	0	0	0	0	0	0	0	0	0	0.0100422	0	0.021427
566	0	0	0.0503626	0	0.020022	0	0	0	0	0	0	0	0	0	0.0907075	0	0.02003	0	0	0	0	0	0	0	0	0	0	0	0	0	0	0	0.0110534	0.0102828	0	0	0.0106803	0.0321406
567	0	0	0.0302176	0	0	0.0201633	0.010009	0	0	0	0	0	0	0	0	0	0	0	0	0.0117385	0	0.010143	0	0.360252	0.0208312	0.0107032	0	0	0	0	0	0	0	0	0	0	0	0
569	0	0	0	0	0	0	0	0	0	0	0	0	0	0	0	0	0	0	0	0	0	0	0	0	0	0	0	0	0	0	0	0	0	0	0	0	0	0
570	0	0	0.020145	0	0	0	0	0	0	0	0	0	0	0	0.0100786	0	0.0400601	0	0	0	0	0	0	0.330231	0	0	0	0	0	0	0	0	0	0	0	0	0	0
571	0	0	0.211523	0	0	0	0	0	0.0100341	0	0	0	0	0	0.100786	0	0.010015	0.0103627	0.0231374	0.0117385	0	0.010143	0	0.010007	0.0416623	0.0107032	0	0	0.010014	0	0	0	0	0.0102828	0	0	0.0106803	0.0321406
574	0	0	0	0	0	0	0	0	0	0	0	0	0	0	0	0	0	0	0	0	0	0.010143	0	0.080056	0	0.0107032	0	0	0	0	0	0	0	0	0	0	0	0
576	0	0	0	0	0	0	0	0	0	0	0	0	0	0	0	0	0	0	0	0	0	0	0	0	0	0	0	0	0	0	0	0	0	0	0	0	0	0
577	0	0	0	0	0	0	0	0	0	0	0	0	0	0	0	0	0	0	0	0	0	0	0	0	0	0	0	0	0	0	0	0	0	0	0	0	0	0
579	0	0	0	0	0	0	0	0	0	0	0	0	0	0	0	0	0	0	0	0	0	0	0	0	0	0	0	0	0	0	0	0	0	0	0	0	0	0
583	0	0	0	0	0	0	0	0	0	0	0	0	0	0	0	0	0	0	0	0	0	0	0	0	0	0	0	0	0	0	0	0	0	0	0	0	0	0
584	0	0	0	0	0	0	0	0	0.0100341	0	0	0	0	0	0.0100786	0	0	0	0	0	0	0	0	0	0	0.0107032	0	0	0	0	0	0	0	0	0	0	0	0
585	0	0	0	0	0	0	0	0	0.0301023	0	0	0	0	0.145682	0.0705503	0	0	0	0	0.0117385	0	0.010143	0	0.010007	0	0	0	0	0	0	0	0	0.0110534	0	0	0	0	0
586	0	0	0	0	0	0	0	0	0	0	0	0	0	0	0	0	0	0	0	0	0	0	0	0	0	0	0	0	0	0	0	0	0	0	0	0	0	0
594	0	0	0.130943	0	0	0	0.010009	0	0	0	0	0.02003	0	0	0.191494	0	0	0	0.0231374	0.0352154	0.0103316	0.0507151	0	0.030021	0.0104156	0.0214064	0	0.0400641	0.010014	0	0	0	0.0110534	0.0102828	0	0.0100422	0.0106803	0.0107135
599	0	0.0100472	0.372683	0.010011	0	0	0	0	0.200682	0.0101667	0	0.010015	0	0	0.312437	0	0.10015	0.0207254	0.0231374	0.0117385	0	0.0811441	0.0202984	0.050035	0.177065	0.0428128	0	0	0	0	0	0	0.0331602	0.0102828	0	0.0803374	0.0213607	0.021427
600	0	0	0.0100725	0	0	0	0	0	0.0200682	0	0	0.0300451	0	0	0.443459	0	0	0	0	0.0117385	0	0.010143	0	0	0	0.0107032	0	0	0	0	0	0	0	0.0308483	0	0.0100422	0	0
601	0	0	0	0	0.010011	0	0	0	0.0501706	0	0	0.010015	0	0.0208117	0.453538	0	0.0500751	0	0	0	0	0.020286	0	0.020014	0.0104156	0	0	0	0	0	0	0	0.0110534	0.0205656	0	0.0100422	0	0
604	0	0.0200944	0.221595	0	0	0.030245	0	0	0.351194	0	0.0102323	0	0	0	0.0302358	0	0.0701052	0.0103627	0.0694123	0.0352154	0	0.10143	0.0101492	0	0.0416623	0.0107032	0	0	0	0	0	0	0.0442136	0	0.0201572	0.0200844	0.0106803	0.171416
605	0	0	0	0	0	0	0	0	0	0	0	0	0	0	0	0	0	0	0	0	0	0	0	0	0	0	0	0	0	0	0	0	0	0	0	0	0	0
607	0	0	0.0906527	0	0	0	0	0	0	0	0	0	0	0	0.0100786	0	0.010015	0	0	0	0	0	0	0.040028	0	0	0	0	0.010014	0	0	0.0100929	0.0110534	0	0.0100786	0	0	0
609	0	0	0.0503626	0	0.020022	0	0	0	0	0	0	0	0	0.0416233	0.0100786	0	0	0	0	0.0117385	0	0	0	0	0.0208312	0.0107032	0	0	0.010014	0	0	0	0.0110534	0.0102828	0	0	0.0106803	0.021427
611	0	0	0.020145	0	0	0.0201633	0.010009	0	0.0802729	0	0	0	0	0	0.100786	0	0.0600901	0	0	0.0117385	0	0.020286	0	0	0	0.0107032	0	0	0	0	0	0	0	0	0	0	0	0.021427
613	0	0	0	0	0	0	0	0	0	0	0	0	0	0	0	0	0	0	0	0	0	0	0	0	0	0	0	0	0	0	0	0	0	0	0	0	0	0
614	0	0	0	0	0.010011	0	0	0	0	0	0	0	0	0	0	0	0	0	0	0	0	0.010143	0	0	0	0	0	0	0	0	0	0	0	0	0	0	0	0
615	0	0	0	0	0	0	0	0	0	0	0	0	0	0	0	0	0	0	0	0	0	0	0	0	0	0	0	0	0	0	0	0	0	0	0	0	0	0
616	0	0	0	0	0	0	0	0	0.0401365	0	0	0	0	0.062435	0	0	0	0	0	0.0234769	0	0.0405721	0	0	0.0208312	0	0	0.0200321	0	0	0	0	0	0.0102828	0	0	0	0.0107135
617	0	0	0	0	0	0	0	0	0	0	0	0	0	0	0	0	0	0	0	0	0	0	0	0.250175	0	0	0	0	0	0	0	0	0	0	0	0	0	0
619	0	0	0	0	0	0	0.010009	0	0.0100341	0	0	0	0	0	0	0	0	0	0	0	0.0826532	0.010143	0	0	0	0	0	0	0	0	0	0	0	0.0102828	0	0	0	0.0107135
621	0	0	0.0302176	0	0	0	0	0	0	0	0.0102323	0	0.0203066	0	0	0.020008	0	0	0	0	0	0.020286	0	0	0	0	0	0	0	0	0	0	0	0.0308483	0.0100786	0.0100422	0	0.021427
622	0	0	0	0	0	0	0	0	0	0	0	0	0	0	0.151179	0.010004	0	0	0	0	0	0.010143	0	0	0	0	0	0	0	0	0	0	0	0	0	0	0	0
623	0	0	0	0	0	0	0	0	0	0	0	0	0	0	0	0	0	0	0	0	0	0	0	0	0	0	0	0	0	0	0	0	0	0	0	0	0	0
631	0	0	0	0	0	0	0	0	0	0	0	0	0	0	0	0	0	0	0	0	0	0	0	0	0	0	0	0	0	0	0	0	0	0	0	0	0	0
630	0	0	0	0	0	0	0	0	0	0	0	0	0	0	0	0	0	0	0	0	0	0	0	0	0	0	0	0	0	0	0	0	0	0	0	0	0	0
637	0	0	0	0	0	0	0	0	0	0	0	0	0	0	0.221729	0	0	0	0	0	0	0.020286	0	0	0	0	0	0	0	0.010007	0	0	0	0	0	0	0	0
638	0	0	0.282031	0.010011	0	0.0201633	0	0	0.0200682	0	0	0	0	0	0.0302358	0	0.010015	0	0	0	0	0	0	0.020014	0.0104156	0	0	0	0	0	0	0	0.0110534	0.0102828	0	0.0100422	0	0.0321406
640	0	0	0.0503626	0	0	0	0	0	0	0.0101667	0	0	0	0	0	0	0.0500751	0	0.0231374	0	0	0	0	0.010007	0	0	0	0	0	0.010007	0	0	0	0	0	0	0	0
641	0	0	0.020145	0	0	0	0	0	0.0100341	0	0	0	0	0	0.0403145	0.010004	0	0	0	0	0	0.010143	0	0	0	0	0	0	0.010014	0.010007	0	0	0	0	0	0	0	0
642	0	0	0	0	0	0.0201633	0	0	0	0	0	0	0	0	0	0	0	0	0	0	0	0	0	0	0	0	0	0	0	0	0	0	0	0	0	0	0	0
644	0	0	0.0100725	0	0	0	0	0	0	0	0	0	0	0	0.0201572	0	0	0	0	0	0	0	0	0	0	0	0.010011	0	0	0	0	0	0	0	0	0	0	0
645	0	0	0.392828	0	0	0	0.050045	0	0.0301023	0	0	0	0	0	0.977625	0	0.010015	0.0207254	0.0231374	0.0234769	0.0103316	0.0710011	0	0	0.0208312	0.0107032	0	0	0	0	0	0	0.0221068	0	0.0100786	0	0.0106803	0
646	0	0	0	0	0	0	0	0	0	0	0	0	0	0	0	0	0	0	0	0	0	0	0	0	0	0	0	0	0	0	0	0	0	0	0	0	0	0
648	0	0	0	0	0	0	0	0	0	0	0	0	0	0	0	0	0	0	0	0	0	0	0	0	0	0	0	0	0	0	0	0	0	0	0	0	0	0
652	0	0	0	0	0	0	0	0	0	0	0	0	0	0	0	0	0	0	0	0	0	0	0	0	0	0	0	0	0	0	0	0	0	0	0	0	0	0
653	0	0	0.221595	0	0.020022	0	0	0	0.0301023	0	0	0	0	0	0.0806289	0	0.02003	0	0	0.0234769	0	0.111573	0	0.10007	0.0520779	0.0321096	0	0.010016	0.010014	0	0	0	0.0221068	0.0102828	0	0.0100422	0.0106803	0.021427
655	0	0	0.0100725	0	0	0	0	0	0.0100341	0	0	0	1.68545	0	0	0	0	0	0.0231374	0.0117385	0	0	0	0	0	0	0	0	0.130182	0	0	0	0.0221068	0.0514139	0	0.0100422	0	0
663	0	0	0.0805802	0	0	0	0	0	0.0100341	0	0	0	0	0	0.231808	0	0	0	0	0	0	0.030429	0	0.070049	0.0104156	0	0	0	0	0	0	0	0	0	0.0100786	0.0100422	0.0106803	0.021427
666	0	0	0.0604351	0	0	0.030245	0	0	0.0200682	0	0	0	0	0	0.0403145	0	0	0	0.0231374	0	0.0309949	0.0405721	0	0	0.0312467	0.0107032	0	0	0	0	0	0	0.0221068	0	0.0100786	0.0100422	0	0.0107135
667	0	0	0.100725	0	0	0	0	0	0.130444	0	0	0	0	0	0.0201572	0	0	0	0	0.0117385	0	0.010143	0	0.10007	0.166649	0.0214064	0	0.010016	0	0	0	0.0100929	0.0221068	0.0514139	0	0.0903796	0	0
668	0	0	0	0	0	0	0	0	0.0602047	0	0	0	0	0	0	0	0	0	0	0	0	0	0	0	0	0	0	0	0	0	0	0	0	0	0	0	0	0
669	0	0	0.0302176	0	0	0	0	0	0	0	0	0	0	0	0.0403145	0	0	0	0	0	0	0.0405721	0	0	0	0.0107032	0	0	0	0	0.0101812	0	0	0	0	0	0	0
672	0	0	0	0	0	0	0	0	0	0	0	0	0	0	0	0	0	0	0	0	0	0	0	0	0	0	0	0	0	0	0	0	0	0	0	0	0	0
673	0	0	0	0	0	0	0	0	0	0	0	0	0	0	0.0201572	0	0.010015	0	0	0	0	0.010143	0	0	0	0	0	0	0.010014	0	0	0	0	0	0	0	0	0
682	0	0	0	0	0	0	0	0	0.0100341	0	0	0	0	0.062435	0	0	0	0.0103627	0	0	0	0.030429	0	0	0.0416623	0	0	0	0	0	0	0	0	0.0102828	0	0.0200844	0	0.0107135
684	0	0	0	0	0	0	0	0	0	0	0	0	0	0	0	0	0	0	0	0	0	0	0	0	0	0	0	0	0	0	0	0	0	0	0	0	0	0
685	0	0	0	0	0	0	0	0	0	0	0	0	0	0	0	0	0	0	0	0	0	0	0	0	0	0	0	0	0	0	0	0	0	0	0	0	0	0
687	0	0	0.0100725	0	0	0	0	0	0	0	0	0	0	0	0	0	0.02003	0	0	0	0	0.010143	0	0	0	0.0107032	0	0	0	0	0	0	0.0331602	0	0	0	0	0.0321406
690	0	0	0	0	0	0.0201633	0	0	0	0	0	0	0	0	0	0	0	0	0	0	0	0.010143	0	0	0	0	0	0	0	0	0	0	0	0	0	0	0	0
692	0	0	0	0	0	0	0	0	0	0	0	0	0	0	0	0	0	0	0	0	0	0	0	0	0	0	0	0	0	0	0	0	0	0	0	0	0.0106803	0
694	0	0	0	0	0	0	0	0	0	0	0	0	0	0	0	0	0	0	0	0	0	0	0	0	0	0	0	0	0	0	0	0	0	0	0	0	0	0
698	0	0	0.0906527	0	0	0	0	0	0	0	0	0	0	0	0.0705503	0	0	0	0	0	0	0.0405721	0	0	0.0104156	0	0	0	0	0	0	0	0.0110534	0	0	0.0100422	0	0.021427
699	0	0	0	0	0	0	0	0	0	0	0	0	0	0	0.110865	0	0	0	0	0.0117385	0	0	0.0101492	0	0	0	0	0	0	0	0	0	0.0110534	0	0	0	0	0.0107135
703	0	0	0	0	0	0.0201633	0	0	0.0100341	0	0.0102323	0.010015	0	0.12487	0.0100786	0	0.02003	0	0.0231374	0.0234769	0	0.0507151	0	0.020014	0.0208312	0.0107032	0	0	0	0	0	0.0100929	0.0110534	0.0308483	0.0100786	0	0.0106803	0.021427
702	0	0	0	0	0	0	0	0	0	0	0	0	0	0	0	0	0	0	0	0	0	0	0	0	0	0	0	0	0	0	0	0	0	0	0	0	0	0
704	0	0	0	0	0	0	0	0	0	0	0	0	0	0	0	0	0	0	0	0	0	0	0	0	0	0	0	0	0	0	0	0	0	0	0	0	0	0
705	0	0	0	0	0	0	0	0	0	0	0	0	0	0	0	0	0	0	0	0	0	0	0	0	0	0	0	0	0	0	0	0	0	0	0	0	0	0
706	0	0	0	0	0	0	0	0	0	0	0	0	0	0	0	0	0	0	0	0	0	0	0	0	0	0	0	0	0	0	0	0	0	0	0	0	0	0
707	0	0	0.0503626	0	0	0	0	0	0	0	0	0	0	0	0.0201572	0	0.0400601	0	0	0	0	0.010143	0	0	0	0	0	0	0	0	0	0	0	0.0102828	0	0	0	0.0107135
708	0	0	0	0	0	0	0	0	0	0	0	0	0	0	0	0	0	0	0	0	0	0	0	0	0	0	0	0	0	0	0	0	0	0	0	0	0	0
711	0	0	0	0	0	0	0	0	0	0	0	0	0	0	0	0	0	0	0	0	0	0	0	0	0	0	0	0	0	0	0	0	0	0	0	0	0	0
712	0	0	0	0	0	0	0	0	0	0	0	0	0	0	0	0	0	0	0	0	0	0	0	0	0	0	0	0	0	0	0.0101812	0	0	0	0	0	0	0
713	0	0	0.0503626	0	0.020022	0	0	0	0	0	0	0	0	0	0	0	0	0.0103627	0.0231374	0	0	0.010143	0	0.010007	0	0.0214064	0	0	0	0	0	0	0.0110534	0	0	0	0	0
716	0	0	0	0	0	0	0	0	0.0200682	0	0	0	0	0.0416233	0	0	0	0	0	0	0.0206633	0.010143	0	0	0.0208312	0	0	0	0	0	0	0	0	0	0	0.0100422	0.0106803	0
717	0	0	0	0	0	0	0	0	0	0	0	0	0	0	0	0	0	0	0	0.0117385	0	0	0	0	0.0104156	0.0107032	0	0	0.010014	0	0	0	0	0	0	0	0	0
719	0	0	0	0	0	0	0	0	0	0	0	0	0	0	0	0	0	0	0	0	0	0	0	0	0	0	0	0	0	0	0	0	0	0	0	0	0	0
722	0	0	0	0	0	0	0	0	0	0	0	0	0	0	0	0	0	0	0	0	0	0	0	0	0	0	0	0	0	0	0	0	0	0	0	0	0	0
723	0	0	0.100725	0	0.020022	0	0.010009	0	0.571945	0.0101667	0.0102323	0.02003	0	0.187305	0.0907075	0	0.010015	0	0.0462749	0.0234769	0	0.010143	0	0	0.0208312	0.0321096	0.010011	0.010016	0	0	0	0	0.0994805	0.0205656	0.0100786	0	0.0106803	0
724	0	0	0.020145	0	0	0	0	0	0.0200682	0	0	0	0	0	0.0100786	0	0	0	0	0	0	0	0	0	0.0104156	0.0428128	0	0	0	0	0	0	0.0110534	0	0	0	0	0
726	0	0	0.0705077	0	0	0	0	0	0.0301023	0	0	0.010015	0	0.0208117	0.241887	0	0.010015	0.0103627	0	0	0	0.020286	0	0	0.0416623	0.0107032	0	0.0200321	0	0	0	0	0	0	0	0.0100422	0	0.0107135
727	0	0	0.0100725	0	0	0.0201633	0	0	0	0	0	0	0	0.0416233	0.0403145	0	0	0.0103627	0	0.0234769	0.0103316	0.0405721	0	0	0.0208312	0.0214064	0	0	0	0	0.0101812	0.0100929	0	0.0102828	0	0	0.0106803	0
729	0	0	0.0100725	0	0	0	0	0	0.0200682	0	0	0	0	0	0.0806289	0	0	0	0	0	0	0	0	0	0	0	0	0	0	0	0	0	0	0	0	0.0100422	0	0.021427
734	0	0	0	0	0	0	0	0	0	0	0	0	0	0	0.0201572	0	0	0	0	0	0	0.020286	0	0	0.0104156	0	0	0	0	0	0	0	0	0	0	0	0	0
737	0	0	0	0	0	0	0	0	0	0	0	0	0	0	0	0	0	0	0	0	0	0	0	0	0	0	0	0	0	0	0	0	0	0	0	0	0	0
740	0	0	0	0	0.020022	0	0	0	0.260887	0	0	0	0	0	0.302358	0	0.02003	0	0	0	0	0	0	0	0	0	0	0	0	0	0	0	0.0442136	0	0.0100786	0	0	0
746	0	0.0100472	0	0	0	0	0	0	0	0.0406669	0	0	0.0304599	0	0	0	0	0	0	0	0	0	0	0.010007	0	0.0107032	0	0	0	0	0	0	0	0.0102828	0	0	0	0
748	0	0	0	0	0	0	0	0	0	0	0	0	0	0	0	0	0	0	0	0	0	0	0	0	0	0	0	0	0	0	0	0	0	0	0	0	0	0
751	0	0	0	0	0.030033	0	0	0	0.0501706	0	0	0	0	0.0832466	0	0	0	0	0	0	0	0.010143	0	0	0	0	0	0.010016	0	0.010007	0	0	0.0110534	0	0	0	0	0
753	0	0	0.100725	0	0	0	0	0	0	0	0	0	0	0.0208117	0.0201572	0	0	0	0	0	0	0.0608581	0	0	0.0104156	0	0	0	0	0	0	0	0	0.0102828	0	0	0.0106803	0
752	0	0.18085	0.0302176	0	0.040044	0.12098	0	0.010016	0.521774	0	0.0204645	0	0.0406133	0.187305	0.614795	0	0.0600901	0.373057	3.23924	0.0469539	0.0206633	0.020286	0.0101492	0	0.0208312	0.0321096	0	0	0	0	0.0101812	0.0100929	0.0110534	0.257069	0	0.0100422	1.31368	0.0535676
754	0	0	0	0	0	0	0	0	0	0	0	0	0	0	0	0	0	0	0	0	0	0	0	0	0	0	0	0	0	0	0	0	0	0	0	0	0	0
756	0	0	0.020145	0	0	0	0	0	0	0	0	0	0	0	0	0	0	0	0	0.0117385	0	0.0507151	0	0.010007	0.0312467	0.0107032	0	0	0	0	0	0	0	0.0102828	0	0	0	0
757	0	0	0.0302176	0	0	0	0	0	0	0	0	0	0	0	0	0	0	0	0	0	0	0.010143	0	0	0	0	0	0	0	0	0	0	0	0	0	0	0	0
758	0	0	0.151088	0	0.010011	0	0	0	0.250853	0	0	0	0	0.062435	0.0201572	0	0	0.0103627	0.0231374	0.0586923	0	0.0405721	0	0	0.0520779	0.0428128	0	0	0	0.010007	0	0	0.0994805	0.0308483	0.0100786	0	0.0213607	0.0428541
759	0	0	0.0100725	0	0	0	0	0	0	0	0.0102323	0	0	0	0	0	0	0	0.0231374	0	0	0.0710011	0	0	0.0104156	0	0	0	0	0	0.0101812	0	0	0.0205656	0	0.0100422	0	0
762	0	0	0	0	0	0	0	0	0.0200682	0	0	0.02003	0	0	2.37855	0	0.02003	0	0	0.0117385	0.0103316	0.010143	0	0.010007	0	0.0107032	0	0	0	0	0	0	0.0110534	0.0102828	0.0100786	0.0100422	0	0
764	0	0	0.0805802	0	0	0	0	0	0.0401365	0	0	0.010015	0.0304599	0	0.72566	0	0	0	0.0462749	0.0117385	0	0.030429	0	0	0.0208312	0	0	0	0	0	0	0	0.0110534	0	0	0	0.0106803	0.021427
765	0	0	0	0	0	0	0	0	0.0200682	0	0	0	0	0	0	0	0	0	0	0.0234769	0	0	0	0	0	0	0	0	0	0	0	0	0	0.0102828	0	0.0100422	0	0
769	0	0	0	0	0	0	0	0	0	0	0	0	0	0	0	0	0	0	0	0	0	0	0	0	0	0	0	0	0	0	0	0	0	0	0	0	0	0
770	0	0	0.282031	0	0	0	0	0	0.0200682	0	0	0	0	0	0.241887	0.030012	0	0	0	0	0	0	0	0	0.0208312	0	0	0	0.010014	0.010007	0	0	0	0.0205656	0.0100786	0	0.0106803	0.021427
775	0	0	0.261886	0	0	0	0	0	0	0	0	0	0.0304599	0	0.141101	0	0.0500751	0	0.0231374	0	0	0	0	0.040028	0.0208312	0.0214064	0	0	0	0	0	0	0.0110534	0	0	0.0100422	0.0106803	0
776	0	0	0	0	0	0	0	0	0	0	0	0	0	0	0	0	0	0	0	0	0	0	0	0	0	0	0	0	0	0	0	0	0	0	0	0	0	0
777	0	0	0	0	0	0	0	0	0	0	0	0	0	0	0	0	0	0	0	0	0	0	0	0	0	0	0	0	0	0	0	0	0	0	0	0	0	0
781	0	0	0	0	0	0	0	0	0.0100341	0	0	0	0	0	0	0	0	0	0.0231374	0	0	0.020286	0	0	0.0208312	0	0	0	0	0	0	0	0	0	0	0.0100422	0	0
782	0	0	0	0	0	0	0	0	0	0	0	0	0	0	0	0	0	0	0	0	0	0	0	0	0	0	0	0	0	0	0	0	0	0	0	0	0	0
784	0	0	0	0	0	0	0	0	0	0	0	0	0	0	0	0	0	0	0	0	0	0	0	0	0	0	0	0	0	0	0	0	0	0	0	0	0	0
786	0	0	0	0	0	0	0	0	0	0	0	0	0	0	0	0	0	0	0	0	0	0.010143	0	0.050035	0	0	0	0	0	0	0	0	0	0	0	0	0	0
790	0	0.0100472	0	0	0	0	0	0	0.0100341	0	0	0	0	0	0.0403145	0	0	0	0	0.0117385	0	0.010143	0	0.010007	0	0	0	0	0	0	0.0101812	0	0.0110534	0	0	0.0100422	0	0.021427
792	0	0	0.0705077	0	0	0	0	0	0.0200682	0	0	0.010015	0	0	0.0201572	0.010004	0	0	0	0.0117385	0	0.0507151	0.0101492	0	0.0416623	0.0107032	0	0	0	0	0	0.0100929	0	0	0.0100786	0.0100422	0.0106803	0.0321406
791	0	0	0.0503626	0	0	0	0	0	0.0602047	0	0	0.02003	0	0	0.816368	0	0	0	0.0231374	0	0	0.010143	0	0.050035	0.0104156	0.0107032	0	0	0	0	0	0	0	0.0102828	0.0100786	0.0100422	0	0.021427
794	0	0	0	0	0	0	0	0	0	0	0	0	0	0	0	0	0	0	0	0	0	0	0	0	0	0	0	0	0	0	0	0	0	0	0	0	0	0
796	0	0	0.0805802	0	0	0	0	0	0	0	0	0	0	0	0	0.010004	0.02003	0	0	0	0	0	0	0	0	0.0107032	0	0	0	0	0	0	0.0110534	0	0	0	0	0.021427
797	0	0	0.020145	0	0.030033	0	0	0	0	0	0	0	0	0	0	0	0	0	0	0.0117385	0	0.010143	0	0	0.0416623	0	0	0	0	0	0	0	0	0	0	0	0	0.0107135
800	0	0	0	0	0	0	0	0	0.0100341	0	0	0	0	0	0	0	0	0	0.0231374	0.0117385	0	0.010143	0	0	0	0.0214064	0	0	0	0.010007	0	0	0.0110534	0.267352	0.0100786	0	0	0
805	0	0	0.0302176	0	0	0	0	0	0.0100341	0	0	0	0	0	0.0100786	0	0	0	0	0	0	0.010143	0.0101492	0.020014	0.0208312	0.0107032	0	0	0	0	0.0101812	0	0.0110534	0	0	0.0100422	0	0
810	0	0	0	0	0	0	0	0	0	0	0	0	0	0	0	0	0	0	0	0	0	0	0	0	0	0.0107032	0.010011	0	0.020028	0	0	0	0	0	0	0	0	0
812	0	0	0.0302176	0	0	0	0	0	0.0401365	0	0.0102323	0	0	0	0	0	0	0.0103627	0	0.0117385	0.0413266	0.020286	0	0	0	0.0107032	0	0	0	0	0	0	0	0	0.0100786	0	0	0
813	0.010002	0.773636	0.100725	0.610672	0.49054	0.12098	0.010009	0.0400641	0.391331	0.0101667	0.102323	0.02003	0.111686	0.228928	0.0201572	0.030012	0	0.0829016	0.0462749	0.0117385	0.0309949	0	0.0405968	0.120084	0.114571	0.0642192	0.0700771	0.0500801	0.0300421	0.190133	0.0712686	0.121114	0.110534	0.287918	0.110865	0.160675	0.160205	0.0428541
817	0	0	0.0503626	0	0	0	0	0	0.110375	0	0.0102323	0	0	0	0.151179	0	0.0300451	0	0.0462749	0	0	0.0507151	0	0.030021	0.0416623	0	0	0	0	0	0	0	0	0.0102828	0	0.0502109	0.0213607	0.021427
828	0	0	0	0	0	0	0	0	0	0	0	0	0	0	0	0	0	0	0	0	0	0	0	0.020014	0.0104156	0	0	0	0	0	0	0	0	0	0	0	0.0106803	0
831	0	0	0	0	0	0	0	0	0	0	0	0	0	0	0	0	0	0	0	0	0	0	0	0	0	0	0	0	0	0	0	0	0	0	0	0	0	0
833	0	0.0100472	0.0302176	0	0.030033	0	0	0	0.0802729	0	0	0	0	0	0	0	0.0300451	0	0	0.0234769	0	0.020286	0	0	0.0520779	0.0107032	0.010011	0	0	0	0	0	0.0110534	0.0205656	0	0.0100422	0.0106803	0.021427
834	0	0	0.0100725	0	0	0	0	0	0.0200682	0	0	0	0	0	0	0	0	0	0	0	0	0.020286	0	0	0	0	0	0.010016	0	0	0	0	0	0.0205656	0	0.0100422	0	0
836	0	0	0	0	0	0	0	0	0	0	0	0	0	0	0.0403145	0	0.010015	0	0	0	0.0103316	0.010143	0	0	0	0	0	0.010016	0	0	0	0	0	0	0	0	0	0.0107135
837	0	0	0	0	0	0	0	0	0	0	0	0	0	0	0	0	0	0	0	0	0	0	0	0	0	0	0	0	0	0	0	0	0	0	0	0	0	0
841	0	0	0	0	0.010011	0	0	0	0	0	0	0	0	0	0	0	0	0.0103627	0	0	0	0.020286	0	0	0	0.0107032	0	0	0.010014	0	0	0	0	0.0205656	0	0.0100422	0.0106803	0
844	0	0	0	0	0	0	0	0	0	0	0	0	0	0	0	0	0	0	0	0	0	0	0	0	0	0	0	0	0	0	0	0	0	0	0	0	0	0
847	0	0	0	0	0	0	0	0	0	0	0	0	0	0	0	0	0	0	0	0	0	0	0	0	0	0	0	0	0	0	0	0	0	0	0	0	0	0
848	0	0	0.0100725	0	0	0	0	0	0	0	0	0	0	0	0	0	0.010015	0	0	0	0	0	0	0.020014	0	0.0642192	0	0	0	0	0	0	0	0.123393	0.0100786	0	0	0
851	0	0	0.0906527	0	0.010011	0	0	0	0	0	0	0	0	0	0.0302358	0	0.0600901	0	0	0	0.0206633	0.010143	0	0	0	0	0	0	0	0	0	0	0	0	0	0	0	0.0107135
852	0	0	0.0302176	0	0	0	0	0	0.0100341	0	0	0	0	0	0.0201572	0	0	0	0	0.0117385	0.0309949	0	0	0	0	0	0	0	0	0	0	0	0	0.0102828	0	0.0100422	0	0
853	0	0	0.0805802	0	0	0	0	0	0.0200682	0	0	0	0	0.0416233	0.0604717	0	0	0	0.0462749	0.0469539	0	0.0710011	0	0	0.0416623	0.0107032	0	0	0	0	0	0	0.0110534	0.0102828	0	0	0.0106803	0.0321406
854	0	0	0.0302176	0	0	0	0	0	0.0200682	0	0	0	0	0	0	0	0	0	0	0.0117385	0	0.020286	0	0.080056	0.0104156	0.0107032	0	0	0	0	0	0	0	0	0	0.0100422	0	0.0107135
860	0	0	0	0	0	0	0	0	0	0	0	0	0	0	0	0	0	0	0	0	0	0	0	0	0	0	0	0	0	0	0	0	0	0	0	0	0	0
862	0	0	0	0	0	0	0	0	0	0	0	0	0	0	0	0	0	0	0	0	0	0	0	0	0	0	0	0	0	0	0	0	0	0	0	0	0	0
865	0	0.0100472	0	0	0	0	0	0	0	0	0	0	0	0	0	0	0	0	0	0	0	0	0	0	0	0	0	0	0	0	0	0	0	0	0	0	0	0
866	0	0	0.0705077	0	0	0	0	0	0	0	0	0	0	0	0.0100786	0	0	0	0	0	0	0	0	0.060042	0	0	0	0	0	0	0	0	0	0	0	0	0	0
872	0	0	0	0	0	0	0	0	0	0	0	0	0	0	0	0	0	0	0	0	0	0	0	0	0	0	0	0	0	0	0	0	0	0	0	0	0	0
875	0	0	0	0	0	0	0	0	0	0	0	0	0	0	0	0	0	0	0	0	0	0.010143	0	0.020014	0	0	0	0.0801282	0	0	0	0	0.0221068	0	0	0	0	0
878	0	0	0.0302176	0	0.010011	0	0	0	0.0301023	0	0	0	0	0	0.413223	0	0	0	0.0231374	0	0	0.0507151	0	0.020014	0.0312467	0.0107032	0.010011	0	0	0	0	0	0.0110534	0.0102828	0	0.0100422	0	0.0107135
881	0	0	0	0	0	0	0	0	0	0	0	0	0	0	0	0	0	0	0	0	0	0	0	0	0	0	0	0	0	0	0	0	0	0	0	0	0	0
883	0	0	0	0	0	0	0	0	0	0	0	0	0	0	0	0	0	0	0	0	0	0	0	0	0	0	0	0	0	0	0	0	0.0110534	0	0	0	0	0
884	0	0	0	0	0.010011	0	0	0	0	0	0	0.010015	0	0	0	0	0	0	0	0	0	0.010143	0	0	0	0	0	0	0	0	0	0	0	0	0	0	0	0.0107135
885	0	0	0.0503626	0	0.030033	0	0.010009	0	0.0100341	0	0	0	0	0	0.0100786	0	0	0	0	0	0	0	0	0.120084	0	0	0	0	0	0	0	0	0	0	0	0.0100422	0	0.0107135
886	0	0	0.020145	0	0.010011	0	0	0	0.250853	0	0	0	0	0	0.0302358	0	0.0600901	0	0.0231374	0	0	0.010143	0	0	0.0208312	0.0107032	0	0	0	0	0	0	0.0221068	0	0	0	0	0
890	0	0	0	0	0	0	0	0	0	0	0	0	0	0	0	0	0	0	0	0	0	0	0	0	0	0	0	0	0	0	0	0	0	0	0	0	0	0
891	0	0	0	0	0	0	0	0	0	0	0	0	0	0	0	0	0	0	0	0	0	0	0	0	0	0	0	0	0	0	0	0	0	0	0	0	0	0
892	0	0	0.12087	0	0	0	0	0	0.130444	0.0101667	0.0102323	0.02003	0	0	0.907075	0	0.02003	0.0103627	0.0694123	0.0234769	0	0.020286	0	0	0.135403	0.0214064	0	0	0	0	0	0	0.0110534	0.0102828	0.0100786	0.0502109	0.0106803	0.021427
894	0	0	0	0	0	0	0	0	0.0100341	0	0	0	0	0	0	0	0	0	0	0	0	0	0	0.240168	0	0.0107032	0	0	0	0	0	0	0	0	0	0	0	0
896	0	0	0.0100725	0	0	0	0	0	0.0200682	0	0	0	0	0	0	0	0	0	0	0	0	0.010143	0	0	0.0520779	0	0	0	0	0	0	0	0	0.0102828	0	0.0200844	0	0
897	0	0	0.0302176	0	0	0	0.010009	0	0.0401365	0	0	0	0	0	0	0	0	0	0.0462749	0.0234769	0	0.010143	0.0101492	0	0.0208312	0	0	0	0	0	0	0	0	0	0	0.0100422	0	0.0321406
900	0	0	0	0	0	0	0.010009	0	0	0	0	0	0	0	0.0302358	0	0	0	0	0	0	0.010143	0	0.010007	0	0	0	0	0.010014	0.010007	0	0	0	0	0	0	0	0
902	0	0	0	0	0	0	0	0	0	0	0	0	0	0	0	0	0	0	0	0.0117385	0	0.010143	0	0	0	0	0	0	0	0	0	0	0	0	0	0	0	0.0107135
907	0	0	0.0604351	0	0	0	0	0	0.0401365	0	0	0.010015	0	0	0.43338	0	0	0	0.0462749	0	0	0.010143	0	0.010007	0.0104156	0	0	0	0	0	0	0.0100929	0.0110534	0	0	0.0200844	0	0.0107135
909	0	0	0	0	0	0	0	0	0	0	0	0	0	0	0	0	0	0	0	0	0	0	0	0	0	0	0	0	0	0	0	0	0	0	0	0	0	0
913	0	0	0.0100725	0	0	0	0	0	0.090307	0	0	0	0	0	0	0	0.0500751	0	0	0	0	0.010143	0	0.010007	0.0208312	0	0	0	0	0	0	0	0.0110534	0	0	0	0	0
916	0	0	0.0705077	0	0	0	0	0	0.0100341	0	0	0	0	0	0.0100786	0	0	0	0	0	0	0.030429	0.0101492	0	0.0104156	0.0107032	0	0	0	0	0	0.0100929	0	0	0	0	0	0
918	0	0	0.0503626	0	0	0	0	0	0.0702388	0	0	0	0	0	0.0806289	0	0	0	0.0231374	0.0117385	0	0.020286	0	0	0.0520779	0.0214064	0	0	0	0	0.0101812	0	0.0110534	0.0102828	0	0.0200844	0	0.021427
922	0	0	0	0	0.010011	0	0	0	0	0	0	0	0	0	0.0100786	0	0	0	0	0	0	0.010143	0	0	0.0104156	0	0	0	0	0	0	0	0	0	0	0	0	0
924	0	0	0	0	0	0	0	0	0.0200682	0	0	0	0	0	0.0403145	0	0	0	0	0.0117385	0	0.0507151	0	0.030021	0.0208312	0.0107032	0	0	0	0	0	0	0.0110534	0.0102828	0.0100786	0.0100422	0	0.0107135
927	0	0	0.0604351	0	0	0	0	0	0	0	0	0	0	0	0.0100786	0	0	0	0	0	0	0.0405721	0	0.120084	0	0	0	0	0	0	0	0	0	0	0	0.0100422	0	0.0321406
930	0	0	0	0	0	0	0	0	0	0	0	0	0	0	0	0	0	0	0	0	0	0	0	0	0	0	0	0	0	0	0	0	0	0	0	0	0	0
931	0	0	0.0100725	0	0	0	0	0	0	0	0	0	0	0	0	0	0	0	0	0.0117385	0	0.030429	0	0.090063	0	0	0	0.010016	0	0	0	0	0	0	0	0	0.0106803	0
933	0	0	0	0	0.0500551	0	0	0	0	0	0	0	0	0	0	0	0	0	0	0	0	0	0	0	0	0	0	0	0	0	0	0	0.0110534	0	0	0	0	0
937	0	0	0.0604351	0	0	0	0	0	0	0	0	0	0	0	0.0201572	0	0.0801202	0	0	0	0	0.020286	0	0	0	0	0	0.010016	0	0	0	0	0	0	0	0	0	0
936	0	0	0.16116	0	0	0	0	0	0	0	0	0	0	0	0.0302358	0	0	0	0.0231374	0	0.0206633	0	0	0	0	0	0	0	0	0	0	0	0	0	0	0	0	0.0321406
938	0	0	0	0	0	0	0	0	0	0	0	0	0	0	0	0	0	0	0	0	0	0	0	0	0	0	0	0	0	0	0	0	0	0	0	0	0	0
939	0	0	0	0	0	0	0	0	0	0	0	0	0	0	0	0	0	0	0	0	0	0	0	0	0	0	0	0	0	0	0	0	0	0	0	0	0	0
943	0	0	0	0	0	0	0	0	0	0	0	0	0	0	0	0	0	0	0	0	0	0	0	0	0	0	0	0	0	0	0	0	0	0	0	0	0	0
945	0	0	0.020145	0	0	0	0	0	0.0200682	0	0.0102323	0	0.0101533	0	0.0100786	0	0	0.0207254	0.0231374	0.0469539	0	0.192717	0	0	0.0208312	0.0107032	0	0	0	0	0	0	0.0221068	0.0102828	0.0100786	0.0100422	0.0427213	0.0428541
946	0	0	0	0	0	0	0	0	0.0200682	0	0	0	0	0	0	0	0	0	0.0231374	0	0	0.0405721	0	0.020014	0.0208312	0	0	0	0	0	0	0	0	0.0102828	0	0.0100422	0	0
947	0	0	0.020145	0	0	0	0	0	0.0200682	0	0	0	0	0	0	0	0	0	0	0	0	0	0	0	0.0104156	0.0107032	0	0	0.020028	0	0	0	0	0	0.0100786	0.0200844	0.0106803	0
948	0	0	0.0100725	0	0	0	0	0	0	0	0	0	0	0	0	0	0	0	0.0231374	0	0	0	0	0	0	0.0428128	0	0	0	0	0	0	0	0.0411311	0.0100786	0	0	0
949	0	0.0200944	0.513699	0	0.010011	0	0	0	0	0	0	0	0	0	0.43338	0	0.0701052	0.0103627	0	0.0586923	0.0206633	0	0	0	0.0104156	0.053516	0	0	0	0	0	0	0.0110534	0.0102828	0	0	0.0106803	0.0107135
950	0	0	0	0	0	0	0	0	0	0	0	0	0	0	0	0	0	0	0	0	0	0	0	0	0	0	0	0	0	0	0	0	0	0	0	0	0	0
951	0	0	0	0	0	0	0	0	0	0	0	0	0	0	0	0	0	0	0	0	0	0	0	0	0	0	0	0	0	0	0	0	0	0	0	0	0	0
952	0	0	0	0	0	0.0201633	0	0	0	0	0	0	0	0	0	0	0	0	0	0	0	0	0	0	0	0	0	0	0	0	0	0	0	0	0	0	0	0
956	0	0	0	0	0	0	0	0	0.0602047	0	0.0102323	0	0	0	0.0100786	0	0.02003	0	0.0462749	0.0586923	0	0.121716	0.0101492	0.020014	0.0416623	0.0214064	0	0.010016	0	0	0	0	0.0221068	0.0308483	0.0100786	0	0.0213607	0.0107135
955	0	0	0	0	0	0	0	0	0	0	0	0	0	0	0	0	0	0	0	0	0	0	0	0	0	0	0	0	0	0	0	0	0	0	0	0	0	0
957	0	0	0	0	0	0	0	0	0	0	0	0	0	0	0.0302358	0	0.010015	0	0	0	0	0.010143	0	0	0	0	0	0.010016	0	0	0	0	0	0	0	0	0	0
958	0	0	0.614424	0	0	0	0.010009	0.010016	0	0	0	0	0	0	0.322516	0	0	0	0.0231374	0	0	0	0	0	0	0	0	0	0	0	0	0	0	0	0	0	0	0
961	0	0	0	0	0	0	0	0	0	0	0	0	0	0	0	0	0	0	0	0	0	0	0	0	0	0	0	0	0	0	0	0	0	0	0	0	0	0
965	0	0	0	0	0	0	0	0	0	0	0	0	0	0	0	0	0	0	0	0	0	0	0	0	0	0	0	0	0	0	0	0	0	0	0	0	0	0
967	0	0	0	0	0	0	0	0	0	0	0	0	0	0	0	0	0	0	0	0	0	0	0	0	0	0	0	0	0	0	0	0	0	0	0	0	0	0
968	0	0	0	0	0	0	0	0	0	0	0	0	0	0	0	0	0	0	0	0	0	0	0	0	0	0	0	0	0	0	0	0	0	0	0	0	0	0
971	0	0	0	0	0	0	0	0	0	0	0	0	0	0	0.0302358	0	0	0	0	0	0	0	0	0.020014	0	0	0	0.010016	0	0	0	0	0	0	0	0	0	0
972	0	0	0	0	0	0	0	0	0	0	0	0	0	0	0.0302358	0	0	0	0	0	0	0.010143	0	0	0.0208312	0	0	0	0	0	0	0	0	0.0308483	0	0	0	0
975	0	0	0	0	0	0	0	0	0	0	0	0	0	0	0.120943	0	0.02003	0.0103627	0	0.0117385	0	0.010143	0.0101492	0	0	0.0107032	0	0	0	0	0	0.0100929	0	0	0.0100786	0	0	0.0107135
978	0	0	0	0	0	0	0	0	0	0	0	0	0	0	0	0	0	0	0	0	0	0	0	0	0	0	0	0	0	0	0	0	0	0	0	0	0	0
981	0	0	0	0	0	0	0	0	0	0	0	0	0	0	0	0	0	0	0	0	0	0	0	0.090063	0	0.0107032	0	0	0	0	0	0	0	0	0	0.0100422	0	0.0107135
982	0	0	0	0	0	0	0	0	0	0	0	0	0	0	0	0	0	0	0	0	0	0	0	0.030021	0	0	0	0	0	0.010007	0	0	0	0	0	0	0	0
986	0	0	0	0	0	0	0	0	0	0	0	0	0	0	0	0	0	0	0	0	0	0	0	0	0	0	0	0	0	0	0	0	0	0	0	0	0	0
988	0	0	0.0100725	0	0	0	0	0	0.0100341	0	0	0	0	0	0	0	0	0	0	0	0	0	0	0.010007	0.0104156	0	0	0	0	0	0	0	0	0	0	0	0	0
989	0	0	0	0	0.030033	0	0	0	0	0	0	0	0	0	0	0	0	0	0	0	0	0	0	0	0	0	0	0	0	0	0	0	0	0	0	0	0	0
995	0	0	0.0100725	0	0.020022	0	0	0	0.0100341	0.0203335	0	0.010015	0	0	0	0	0	0	0.0231374	0.0117385	0	0.0507151	0	0.010007	0.0312467	0.0214064	0	0.010016	0	0	0	0	0.0110534	0	0	0.0100422	0	0
997	0	0	0.0503626	0	0	0	0	0	0.0602047	0	0.0102323	0	0.0203066	0	0	0	0	0.0103627	0	0.0704308	0	0.0405721	0	0	0.104156	0.0321096	0	0	0	0	0	0.0100929	0.0221068	0.0102828	0	0.0200844	0.0106803	0.0321406
998	0	0	0	0	0	0	0	0	0	0	0	0	0	0	0	0	0	0	0	0	0	0	0	0	0	0	0	0	0	0	0	0	0	0	0	0	0	0
999	0	0	0	0	0	0	0	0	0	0	0	0	0	0	0	0	0	0	0	0	0	0	0	0.020014	0	0	0	0.010016	0	0	0	0	0	0.0102828	0.0100786	0.0100422	0	0
1002	0	0	0.0100725	0	0	0	0.030027	0	0	0	0.0102323	0	0	0	0	0	0	0	0.0462749	0	0	0.010143	0	0	0.0104156	0	0	0	0	0	0	0	0.0110534	0	0	0	0	0.0535676
1005	0	0	0	0	0	0	0	0	0	0	0.0102323	0	0	0	0.0907075	0	0	0.0103627	0	0.0117385	0	0	0	0.010007	0	0.0214064	0	0	0	0	0	0	0.0110534	0	0	0	0	0.0107135
1010	0	0	0	0	0	0	0.010009	0	0	0	0	0	0	0	0	0	0	0	0	0	0	0	0	0	0	0	0	0	0.0300421	0	0	0	0	0	0	0	0	0.0107135
1014	0	0	0	0	0	0	0	0	0.0100341	0	0.0102323	0	0	0	0	0	0	0	0	0	0	0.010143	0	0.050035	0	0.0107032	0	0	0	0	0	0.0100929	0.0110534	0	0.0100786	0	0	0.0321406
1021	0	0	0	0	0	0	0	0	0	0	0	0	0	0	0	0	0	0	0	0	0	0	0	0	0	0	0	0	0	0	0	0	0	0	0	0	0	0
1025	0	0	0	0	0	0	0	0	0	0	0	0	0	0	0	0	0	0	0	0	0	0	0	0	0	0	0	0	0	0	0	0	0	0	0	0	0	0
1030	0	0	0.0503626	0.040044	0	0.42343	0	0	0	0	0	0	0	0	0	0	0	0	0	0	0	0.010143	1.61372	0.080056	0.499948	0.0214064	0	0	0.010014	0.080056	0	0	0.0221068	0.174807	0.241887	0.0803374	0.32041	0
1033	0	0	0	0	0	0.0201633	0	0	0.0100341	0	0	0	0	0	0	0	0	0	0	0	0	0.0507151	0	0	0.0312467	0.0107032	0	0	0	0	0	0	0.0221068	0	0	0	0	0.0535676
1034	0	0	0	0	0	0	0	0	0	0	0	0	0	0	0	0	0	0	0	0	0	0	0	0	0	0	0	0	0	0	0	0	0	0	0	0	0	0
1037	0	0	0	0	0	0	0	0	0.090307	0	0	0	0	0	0	0	0	0	0	0	0	0	0	0	0	0	0	0	0	0	0	0	0.0110534	0	0	0	0	0
1039	0	0	0.231668	0	0	0	0.010009	0	0.0501706	0	0	0	0.0101533	0	0.0907075	0	0.02003	0	0.0231374	0.0234769	0	0	0	0.010007	0.0624935	0.0107032	0	0	0	0	0.0101812	0	0.0110534	0	0	0.0301265	0	0
1040	0	0	0.0705077	0	0	0	0.010009	0	0.0200682	0	0	0.010015	0	0.0416233	0	0	0	0	0	0.0234769	0	0.0507151	0.0101492	0.020014	0.0312467	0	0	0	0	0	0	0	0.0110534	0.0102828	0	0.0100422	0	0.0428541
1041	0	0.0200944	0	0	0	0	0	0	0.0301023	0	0	0	0	0	0.0201572	0.020008	0	0	0	0.0117385	0	0	0	0	0.0208312	0.0214064	0	0	0	0	0	0	0	0	0	0.0100422	0	0
1042	0	0	0.0604351	0	0	0	0	0	0.0200682	0	0.0204645	0	0.0203066	0.0208117	0.0100786	0	0	0.0103627	0.115687	0.0234769	0.0103316	0.030429	0.0405968	0.020014	0.0520779	0.0749224	0	0.010016	0	0.010007	0	0.0302786	0.0110534	0.0102828	0.0100786	0	0.032041	0.0321406
1047	0	0	0	0	0	0	0	0	0	0	0	0	0	0	0	0	0	0	0	0	0	0	0	0	0	0	0	0	0	0	0	0	0	0	0	0	0	0
1046	0	0	0	0	0	0	0	0	0	0	0	0	0	0	0	0	0	0	0	0	0	0	0	0	0	0	0	0	0	0	0	0	0	0	0	0	0	0
1051	0	0	0.0100725	0	0	0	0	0	0.0200682	0	0	0	0	0	0	0	0.0300451	0	0	0	0	0.010143	0	0.010007	0	0	0	0.010016	0	0	0	0	0	0	0	0	0	0
1049	0	0	0	0	0	0	0	0	0	0	0	0	0	0	0	0	0	0	0	0	0	0	0	0	0	0	0	0	0	0	0	0	0	0	0	0	0	0
1052	0	0	0	0	0	0	0	0	0	0	0	0	0	0	0.0201572	0	0	0	0	0	0	0	0	0	0	0	0	0	0	0	0	0	0	0	0	0	0	0.0535676
1053	0	0	0.0100725	0	0	0	0	0	0.722456	0	0	0	0	0	0	0	0.010015	0	0.0462749	0	0	0.020286	0	0.040028	0	0	0	0	0	0	0	0.0100929	0.0442136	0.0102828	0.0100786	0	0	0.0321406
1055	0	0	0.0604351	0	0	0	0	0	0	0	0	0	0	0	0.0201572	0	0.02003	0	0	0	0.0309949	0.030429	0	0	0	0.0107032	0	0	0	0	0	0.0100929	0	0	0	0.0100422	0	0
1057	0	0	0	0	0	0	0	0	0	0	0	0	0	0	0	0	0	0	0	0	0	0	0	0	0	0	0	0	0	0	0	0	0	0	0	0	0	0
1058	0	0	0.0805802	0	0	0	0	0	0.0200682	0.0101667	0	0	0	0	0.382987	0.010004	0	0	0	0.0704308	0	0.0811441	0	0.040028	0	0.0321096	0	0	0	0	0	0	0	0	0	0.0100422	0.0106803	0
1062	0	0	0	0	0	0	0	0	0	0	0	0	0	0	0.0100786	0	0	0	0	0	0	0.010143	0	0	0	0	0	0	0.010014	0	0	0	0	0	0	0	0	0
1067	0	0	0	0	0	0	0	0	0	0	0	0	0	0	0	0	0	0	0	0	0.0103316	0	0	0	0	0	0	0	0	0	0	0	0	0	0	0	0	0
1070	0	0	0.0100725	0	0	0	0	0	0.0602047	0	0	0	0	0	0	0	0	0	0	0	0	0.010143	0	0.020014	0	0.0107032	0	0	0	0	0	0	0	0	0	0	0	0
1073	0	0	0	0	0.010011	0	0	0	0.090307	0	0	0.010015	0	0	0.907075	0	0.02003	0.0103627	0	0	0	0	0	0.020014	0	0.0107032	0	0	0	0	0	0	0.0110534	0	0	0	0	0
1074	0	0	0	0	0	0	0	0	0.0301023	0	0	0	0	0	0	0	0	0	0	0	0	0.030429	0	0.030021	0.0208312	0	0	0	0	0	0	0	0	0	0	0.0301265	0	0.0107135
1076	0	0	0	0	0	0	0	0	0	0	0	0	0	0	0	0	0	0	0	0	0	0	0	0	0	0	0	0	0	0	0	0	0	0	0	0	0	0
1087	0	0	0.0100725	0	0	0	0	0	0.321092	0	0	0	0	0	0.735739	0.010004	0	0	0.0231374	0.0117385	0	0.020286	0	0	0	0.0107032	0	0	0	0	0	0	0.0331602	0	0.0100786	0	0	0
1088	0	0	0	0	0	0	0	0	0	0	0	0	0	0	0	0	0	0	0	0	0	0	0	0	0	0	0	0	0	0	0	0	0	0	0	0	0	0
1089	0	0	0.0100725	0	0	0	0	0	0	0	0	0	0	0	0.0100786	0	0	0	0	0	0	0	0	0.010007	0	0	0	0	0	0	0	0	0	0	0	0	0	0
1090	0	0	0	0	0	0	0	0	0	0	0	0	0	0	0	0	0	0	0	0	0	0	0	0	0	0	0	0	0	0	0	0	0	0	0	0	0	0
1092	0	0	0.191378	0	0	0	0	0	0	0	0	0	0	0	0.100786	0	0.02003	0	0	0	0	0.20286	0	0.060042	0.0208312	0	0	0	0	0	0	0	0.0110534	0.0102828	0	0	0.0106803	0.0428541
1091	0	0	0.0100725	0	0	0	0	0	0.0200682	0	0	0	0	0	0	0	0	0	0	0	0	0	0	0.090063	0	0	0	0	0	0	0	0	0	0	0	0	0	0
1094	0	0	0.0302176	0	0	0	0	0	0.0200682	0	0	0	0	0	0.0302358	0	0	0.0103627	0	0	0	0.020286	0.0202984	0	0.0104156	0.0107032	0	0	0.010014	0	0	0	0	0	0	0	0	0
1096	0	0	0	0	0	0	0	0	0	0	0	0	0	0	0	0	0	0	0	0	0	0	0	0	0	0	0	0	0	0	0	0	0	0	0	0	0	0
1101	0	0	0.0100725	0	0.010011	0	0	0	0.0100341	0	0.0102323	0	0	0	0.0403145	0	0.150225	0.0103627	0.0231374	0.0234769	0	0.010143	0	0	0.0416623	0.0214064	0	0	0	0	0	0	0.0221068	0	0	0.0100422	0	0.0107135
1103	0	0	0.0302176	0	0	0	0	0	0.0100341	0	0	0	0	0	0	0	0	0	0	0.0234769	0	0.020286	0	0	0	0.0107032	0	0	0	0	0	0	0.0110534	0	0	0.0100422	0.0106803	0.0107135
1105	0	0.0100472	0.0100725	0	0	0	0	0	0	0	0	0	0	0	0	0	0	0	0	0	0	0	0	0	0	0.0107032	0	0	0	0	0	0	0.0110534	0	0	0	0	0.0107135
1107	0	0	0	0	0	0	0	0	0	0	0	0	0	0	0	0	0	0	0	0	0	0	0.0101492	0.210147	0	0	0	0	0	0.010007	0	0	0	0	0.0100786	0	0	0
1108	0	0	0	0	0	0	0	0	0.0200682	0	0	0	0	0	0.120943	0	0	0.0103627	0.0231374	0.0469539	0	0	0	0	0	0	0	0.010016	0	0	0	0	0.0110534	0.0102828	0	0	0.0106803	0
1112	0	0	0.0604351	0	0	0	0	0	0.0401365	0	0.0102323	0	0.0101533	0	0.0403145	0	0	0	0	0.0234769	0	0.0608581	0	0	0.0312467	0.0107032	0	0	0	0	0.0101812	0.0100929	0	0	0	0.0200844	0.0106803	0
1111	0	0	0.0302176	0	0	0	0	0	0.0100341	0	0	0.02003	0	0	2.52973	0	0	0	0	0.0117385	0	0.010143	0	0	0	0	0	0	0	0	0	0	0	0	0	0.0100422	0	0
1117	0	0	0.0302176	0	0	0	0.010009	0	0.100341	0	0.0102323	0.0400601	0	0	0.866761	0	0	0.0103627	0	0.0352154	0	0.0405721	0	0	0.18748	0.0107032	0	0	0	0	0	0	0.0110534	0.0308483	0.0100786	0.0702952	0.0106803	0.0107135
1116	0	0	0	0	0	0	0	0	0	0	0	0	0	0	0	0	0	0	0	0	0	0	0	0	0	0	0	0	0	0	0	0	0	0	0	0	0	0
1119	0	0	0.0503626	0	0	0.0504083	0.010009	0	0.0100341	0	0	0	0	0	0.0907075	0	0	0	0.0231374	0.0117385	0	0.0405721	0	0.070049	0.0104156	0	0	0	0	0	0	0	0.0110534	0	0	0	0	0
1120	0	0.0100472	0.020145	0	0.020022	0	0	0	0.0100341	0	0	0	0	0	0.0403145	0	0	0.0207254	0.0462749	0	0	0.30429	0	0	0.0416623	0	0	0	0	0	0	0.0100929	0.0331602	0.0514139	0	0.0100422	0.0106803	0.021427
1121	0	0	0	0	0	0	0	0	0	0	0	0	0	0	0	0	0	0	0	0	0	0	0	0	0	0	0	0	0	0	0	0	0	0	0	0	0	0
1124	0	0.0100472	0	0	0	0	0	0	0.0200682	0	0	0	0	0	0	0	0.010015	0	0	0	0	0	0	0.010007	0	0	0	0	0	0	0	0	0.0110534	0	0	0	0	0
1123	0	0	0	0	0	0	0	0	0	0	0	0	0	0	0	0	0	0	0	0	0	0	0	0	0	0	0	0	0	0	0	0	0	0	0	0	0	0
1125	0	0	0.0604351	0	0	0	0	0	0	0	0.0102323	0	0.0304599	0	0	0	0	0	0	0	0	0	0	0	0	0	0	0	0	0	0	0	0	0	0	0	0	0
1127	0	0	0	0	0	0	0	0	0	0	0	0	0	0	0	0	0	0	0	0	0	0	0	0	0	0	0	0	0	0	0	0	0	0	0	0	0	0
1130	0	0	0	0	0	0	0	0	0	0	0	0	0	0	0	0	0	0	0	0	0	0	0	0	0	0	0	0	0	0	0	0	0	0	0	0	0	0
1137	0	0	0.020145	0	0	0	0	0	0	0	0	0	0	0	0	0	0	0	0	0	0	0.010143	0	0	0	0.0107032	0	0	0	0	0	0	0	0	0	0	0	0
1140	0	0	0	0	0	0	0	0	0	0	0	0	0	0	0	0	0	0	0	0	0	0	0	0	0	0	0	0	0	0	0	0	0	0	0	0	0	0
1143	0	0	0	0	0	0	0	0	0	0	0	0	0	0	0	0	0	0	0	0	0	0	0	0	0	0	0	0	0	0	0	0	0	0	0	0	0	0
1145	0	0	0.0805802	0	0	0	0	0	0.0200682	0	0	0	0	0	0.0302358	0	0.12018	0.0103627	0	0.0352154	0	0.0507151	0	0	0	0.0107032	0	0	0	0	0	0	0.0221068	0	0.0100786	0	0.0106803	0.0107135
1149	0	0	0.020145	0	0	0	0	0	0	0	0	0	0	0	0.0604717	0	0	0	0.0231374	0	0	0.020286	0	0	0	0	0	0	0	0	0	0	0.0110534	0	0	0	0	0
1151	0	0	0.0302176	0	0	0	0	0	0.0100341	0.0101667	0.0102323	0	0	0	0	0	0	0.0103627	0.138825	0.0117385	0	0	0.0202984	0	0.0208312	0.0214064	0	0	0	0	0	0	0.0221068	0.0102828	0.0100786	0	0.032041	0.021427
1154	0	0	0.020145	0	0	0	0	0	0.0200682	0	0	0	0	0	0.0100786	0	0	0	0	0	0	0.010143	0	0.010007	0	0	0	0	0	0	0	0	0	0.0102828	0	0	0	0.021427
1159	0	0	0	0	0	0	0	0	0	0	0	0	0	0	0	0	0	0	0	0.0117385	0	0	0	0	0	0	0	0	0	0	0	0	0	0	0	0.0100422	0	0
1162	0	0	0	0	0	0	0	0	0	0	0	0	0	0	0	0	0	0	0	0	0	0	0	0	0	0	0	0	0	0	0	0	0	0	0	0	0	0
1164	0	0	0.0100725	0	0	0	0	0	0.56191	0	0.0204645	0	0	0	0.0100786	0	0.02003	0	0	0.0117385	0	0	0	0	0.0312467	0.0214064	0	0.0500801	0	0	0	0	0.0773737	0.0102828	0.0100786	0.0100422	0	0.0428541
1165	0	0	0	0	0	0	0	0	0	0	0	0	0	0	0.0100786	0	0	0	0	0	0	0	0	0	0	0	0	0	0	0	0	0	0	0	0	0	0	0
1168	0	0	0.020145	0	0	0	0	0	0	0	0	0	0	0	0	0	0	0	0	0	0	0	0	0	0	0	0	0	0	0	0	0	0	0.0102828	0	0	0	0
1167	0	0	0	0	0	0	0	0	0	0	0	0	0	0	0	0	0	0	0	0	0	0	0	0	0	0	0	0	0	0	0	0	0	0	0	0	0	0
1169	0	0	0.0302176	0	0	0	0	0	0	0	0	0	0	0	0.0201572	0	0	0	0	0	0	0.010143	0	0	0	0	0	0	0	0	0	0	0	0	0	0	0	0
1170	0	0	0	0	0	0	0	0	0	0	0	0	0	0	0	0	0	0	0	0	0	0	0	0	0	0	0	0	0	0	0	0	0	0	0	0	0	0
1175	0	0	0.130943	0	0	0	0	0	0	0	0	0	0	0	0.0806289	0	0	0.0103627	0	0.0117385	0	0.010143	0	0	0	0.0107032	0	0	0	0	0	0	0.0110534	0	0	0	0	0
1174	0	0	0	0	0	0	0	0	0	0	0	0	0	0	0	0	0	0	0	0	0	0.010143	0	0	0	0.0107032	0	0	0	0	0	0	0	0.0411311	0.0100786	0	0	0.0107135
1177	0	0	0	0	0	0	0	0	0.0200682	0	0	0	0	0	0	0	0	0	0	0	0	0.010143	0	0	0.0208312	0	0	0	0	0	0	0	0	0	0	0.0100422	0	0
1178	0	0	0	0	0	0	0	0	0	0	0	0	0	0	0	0	0	0	0	0	0	0	0	0	0	0	0	0	0	0	0	0	0	0	0	0	0	0
1181	0	0	0	0	0	0	0	0	0	0	0	0	0	0.0208117	0.0100786	0	0	0	0	0	0	0	0	0	0	0	0	0	0	0	0	0	0	0	0	0	0	0
1182	0	0	0	0	0	0	0	0	0	0	0	0	0	0	0	0	0	0	0	0	0	0	0	0	0	0	0	0	0	0	0	0	0	0	0	0	0	0
1187	0	0	0	0	0	0	0.010009	0	0	0	0	0	0	0	0	0	0	0	0	0	0	0.020286	0	0	0	0.0107032	0	0	0	0	0	0	0	0.0616967	0	0	0	0
1190	0	0	0	0	0	0	0	0	0	0	0	0	0	0	0	0	0	0	0	0	0	0	0	0	0	0	0	0	0	0	0	0	0	0	0	0	0	0
1196	0	0	0	0	0	0	0	0	0	0	0	0	0	0	0	0	0	0	0	0.0234769	0	0.010143	0	0	0	0.0107032	0	0	0	0	0	0	0.0110534	0.0102828	0.0100786	0.0100422	0.0106803	0
1198	0	0	0.020145	0	0	0	0	0	0	0	0	0	0	0	0	0	0.0500751	0	0	0.0234769	0	0	0	0	0	0	0.020022	0	0	0	0	0	0	0	0.0100786	0	0	0
1199	0	0	0.0100725	0	0.010011	0	0	0	0	0	0	0	0	0	0	0	0	0	0	0	0	0	0	0	0	0	0	0	0	0	0	0	0.0110534	0	0	0	0	0
1207	0	0	0	0	0.020022	0	0	0	0	0	0	0	0	0	0	0	0	0	0	0	0	0	0	0	0.0104156	0	0	0	0	0	0	0.0100929	0	0	0.0100786	0.0100422	0	0
1208	0	0	0.0100725	0	0	0	0	0	0.0100341	0	0	0	0.0710732	0	0	0	0	0	0	0	0	0.030429	0	0.010007	0.0104156	0	0	0	0	0	0	0	0	0	0	0.0100422	0	0.0107135
1211	0	0	0.0604351	0	0.010011	0	0	0	0	0.0101667	0.0204645	0	0.0203066	0.0208117	0.0100786	0	0.02003	0	0.0462749	0.0352154	0	0.030429	0.0304476	0.010007	0.0312467	0.0428128	0	0	0	0	0	0.0201857	0.0221068	0.0102828	0	0.0100422	0.0534017	0.0321406
1212	0	0	0.0100725	0	0	0	0	0	0	0	0	0	0	0	0	0	0.010015	0	0	0.0117385	0	0	0	0	0	0.0107032	0	0	0	0	0	0	0	0	0	0	0	0
1215	0	0	0	0	0	0	0	0	0	0	0	0	0	0	0	0	0	0	0	0	0	0	0	0	0	0	0	0	0	0	0	0	0	0	0	0	0	0
1216	0	0	0.292103	0.020022	0	0.0201633	0	0	0	0.111834	0.112555	0	0	0	0	0.010004	0.0600901	0	0	0.422585	0.134311	0	0.466863	0.030021	0.18748	1.18806	0	0	0	0.080056	0	0.0807428	0.0552669	0.0616967	0.0604717	0.0301265	0.181566	0.224984
1217	0.15003	0	0	0.020022	0	0	0.220198	0	0.0100341	0.0610004	0	0	0	0	0	0.020008	0	0	0	0.0117385	0	0.010143	0.0608952	0	0.0104156	0	0	0	0	0.020014	0	0.0100929	0	0.0616967	0.0503931	0.0100422	0	0.21427
1227	0	0	0	0	0	0	0	0	0	0	0	0	0	0	0	0	0	0	0	0	0	0.010143	0	0.010007	0	0	0	0	0	0	0	0	0	0	0	0	0.0106803	0
1230	0	0	0.0705077	0	0	0	0	0	0	0	0	0	0	0	0	0	0	0	0	0.0234769	0	0	0	0.160112	0.0104156	0	0	0	0	0	0	0	0	0.0102828	0	0	0	0.021427
1231	0	0	0.12087	0	0	0	0	0	0	0	0	0	0	0	0.0403145	0	0	0	0	0	0	0	0	0.010007	0	0	0	0	0	0	0	0	0	0	0	0	0	0.0107135
1233	0	0	0	0	0	0	0	0	0	0	0	0	0	0	0	0	0.010015	0	0	0	0	0	0	0.080056	0	0	0	0.010016	0	0	0	0	0	0	0	0	0	0
1234	0	0	0	0	0	0	0	0	0.0100341	0	0	0	0	0	0	0	0	0	0	0	0	0	0	0.260182	0.0104156	0.0107032	0	0	0	0	0	0	0	0	0	0	0	0
1235	0	0	0	0	0	0	0	0	0	0	0	0	0	0	0	0	0	0	0	0	0	0	0	0	0	0	0	0	0	0	0	0	0	0	0	0	0	0
1239	0	0	0.020145	0	0	0	0	0	0.0100341	0	0	0	0	0	0	0.020008	0	0	0	0	0	0	0	0.050035	0.0208312	0	0	0.010016	0	0.010007	0	0	0	0.0102828	0	0	0	0.0107135
1241	0	0	0.0100725	0	0	0	0.010009	0	0	0	0	0	0	0	0.100786	0	0	0	0	0	0	0	0	0	0	0	0	0	0	0	0	0	0	0	0	0	0	0
1240	0	0	0.020145	0	0	0	0	0	0	0	0	0	0	0	0.0100786	0	0	0	0	0	0	0.010143	0	0.040028	0	0	0	0	0	0	0	0	0	0	0	0	0	0
1242	0	0	0	0	0	0	0	0	0	0	0	0	0	0	0	0	0	0	0	0	0	0	0	0	0	0	0	0	0	0	0	0	0	0	0	0	0	0
1244	0	0	0	0	0	0	0	0	0	0	0	0	0	0	0	0	0	0	0	0.0117385	0	0	0	0	0	0	0	0	0	0	0	0	0	0	0	0	0	0
1245	0	0	0	0	0	0	0	0	0	0	0	0	0	0	0	0	0	0	0	0	0	0	0	0	0	0	0	0	0	0	0	0	0	0	0	0	0	0
1251	0	0	0.0302176	0	0	0	0	0	0	0	0	0	0	0	0	0	0	0	0	0	0	0	0	0	0	0	0	0	0	0	0	0	0	0.0205656	0	0	0	0
1253	0	0	0	0	0	0	0	0	0	0	0	0	0	0.0208117	0	0	0	0	0	0	0	0	0	0	0	0	0	0	0	0	0	0	0	0	0	0	0	0
1254	0	0	0	0	0	0	0	0	0	0	0	0	0	0	0	0	0	0	0	0.0117385	0	0.0811441	0	0	0.0104156	0	0	0	0	0	0	0	0	0	0	0	0	0
1255	0.020004	0.0100472	0.0100725	0	0.010011	0	0.060054	0	0.0100341	0	0.0306968	0.010015	0	0.0208117	0.0201572	0.010004	0.0701052	0.0103627	0	0	0.0206633	0.010143	0	0.030021	0	0	0	0.010016	0	0.040028	0	0.0100929	0.0221068	0.113111	0.0806289	0	0.0106803	0.107135
1258	0	0	0.100725	0	0	0	0	0	0	0	0	0	0	0	0.0100786	0	0	0	0	0	0	0.020286	0	0.020014	0	0.0107032	0	0	0	0	0	0.0100929	0	0.0102828	0	0	0	0.021427
1261	0	0	0	0	0	0	0	0	0.0100341	0	0	0	0	0	0	0	0	0	0	0	0	0	0	0.010007	0	0	0	0	0	0.010007	0	0	0	0	0	0.0100422	0	0.0107135
1263	0	0	0.0302176	0	0	0	0	0	0	0	0	0	0	0	0	0	0	0	0	0	0	0.020286	0	0.070049	0	0	0	0	0	0	0	0	0	0	0	0	0	0
1266	0	0	0	0	0	0	0	0	0.0100341	0	0	0	0	0	0	0	0	0	0	0	0	0	0	0.070049	0	0	0	0	0.020028	0	0	0	0	0	0	0	0	0.0321406
1267	0	0	0.0302176	0	0	0	0	0	0	0	0	0.010015	0	0	0.0100786	0	0	0	0.0231374	0	0	0.020286	0	0	0.0104156	0	0	0	0	0	0	0	0	0	0	0	0	0
1268	0	0	0.0302176	0	0	0	0	0	0	0	0	0	0	0.0832466	0.0100786	0	0	0	0	0	0	0.020286	0	0	0	0	0	0.010016	0	0	0	0	0	0	0	0	0	0
1271	0	0	0.0100725	0	0	0	0	0	0	0	0	0	0	0	0	0	0	0	0	0	0	0.010143	0	0.010007	0.0104156	0.0107032	0	0	0	0	0.0101812	0	0	0	0	0	0	0.0107135
1273	0	0	0.0805802	0	0	0	0	0	0.0501706	0	0	0	0	0	0.0705503	0	0	0	0	0.0352154	0.0103316	0.020286	0	0	0	0	0	0	0	0	0	0	0.0110534	0.0102828	0	0	0.0106803	0.0107135
1275	0	0	0.0503626	0	0	0	0	0	0.260887	0	0	0.010015	0	0.062435	0.151179	0	0	0	0.0462749	0.0234769	0	0.010143	0	0	0.0312467	0.0107032	0	0	0	0	0	0	0.0331602	0.0102828	0.0201572	0.0100422	0.0106803	0.0321406
1278	0	0	0	0	0	0	0	0.010016	0	0	0	0	0.192913	0	0	0	0	0	0	0	0	0	0	0	0	0	0	0	0	0	0	0	0	0.0205656	0	0.0100422	0	0
1288	0	0	0	0	0	0	0	0	0	0	0	0	0	0	0	0	0	0	0	0	0	0	0.0101492	0	0	0	0	0	0	0	0	0	0	0.565553	0.0100786	0	0	0.0107135
1289	0	0	0	0	0	0	0	0	0	0	0	0	0	0	0	0	0	0	0	0	0	0	0	0.010007	0	0.0107032	0	0.0200321	0	0	0	0	0	0	0	0	0	0
1290	0	0	0.0100725	0	0	0	0	0	0.0100341	0	0	0	0	0	0.201572	0	0	0	0.0231374	0	0	0.0507151	0.0101492	0	0	0	0	0	0	0	0	0	0	0.0102828	0	0	0.0106803	0
1291	0	0	0	0	0	0	0	0	0	0	0	0	0	0	0	0	0	0	0	0	0	0	0	0	0	0	0	0	0	0	0	0	0	0	0	0	0	0
1292	0.010002	0	0	0	0	0	0	0	0	0.0305002	0.0102323	0.010015	0	0	0	0	0	0	0	0	0	0	0	0	0	0	0.020022	0	0.010014	0.010007	0.0101812	0	0.0110534	0.0514139	0.0503931	0.0502109	0.0213607	0.021427
1294	0	0	0.0906527	0	0.020022	0	0.010009	0	0	0	0	0.010015	0	0	0.0604717	0	0.010015	0	0	0	0	0.020286	0	0	0	0	0	0	0	0	0	0	0	0	0	0	0	0
1301	0	0	0	0	0	0	0	0	0.0100341	0	0	0	0	0	0	0	0	0	0	0	0	0.010143	0	0.020014	0.0104156	0	0	0	0.010014	0	0	0	0.0221068	0.0102828	0	0.0100422	0	0.0107135
1306	0	0	0	0	0	0	0	0	0	0	0	0	0	0	0	0	0	0	0	0	0	0	0	0	0	0	0	0	0	0	0	0	0	0	0	0	0	0
1307	0	0	0	0	0	0	0	0	0	0	0	0	0	0	0	0	0	0	0	0	0	0	0	0	0	0	0	0	0	0	0	0	0	0	0	0	0	0
1317	0	0	0.0100725	0	0	0	0	0	0	0	0	0	0	0	0	0	0.010015	0	0	0	0	0.010143	0	0	0	0	0	0	0	0	0	0	0	0	0	0	0	0
1318	0	0	0.0100725	0	0	0	0	0	0	0	0	0	0	0	0	0	0	0	0	0	0	0	0	0.020014	0	0	0	0	0.010014	0	0	0	0	0	0	0	0	0.0107135
1340	0	0	0	0	0	0	0	0	0	0	0	0	0	0	0	0	0	0	0	0	0	0	0	0	0	0.0107032	0	0	0	0	0	0	0	0	0	0	0	0
1348	0	0	0.0100725	0	0	0	0	0	0.0301023	0	0	0.010015	0	0	0	0	0	0.0103627	0	0.0352154	0	0.10143	0.0202984	0	0.0104156	0.0107032	0	0	0	0	0	0	0.0110534	0.267352	0.0100786	0	0.0106803	0.0107135
1350	0	0	0.0302176	0	0	0	0	0	0	0	0	0	0	0	0	0	0	0	0	0	0	0	0	0	0	0	0	0	0	0	0	0	0	0	0	0	0	0.0107135
1352	0	0	0.0705077	0	0	0	0	0	0.0200682	0	0	0	0	0	0	0	0	0	0	0	0.0103316	0.0405721	0.0101492	0	0.0104156	0	0	0	0	0	0	0	0.0221068	0.0102828	0	0.0100422	0	0.0535676
1361	0	0	0.020145	0	0	0	0	0	0	0	0	0	0	0	0.131022	0	0	0	0	0	0	0.010143	0	0	0	0	0	0	0	0	0	0	0	0	0	0	0	0
1364	0	0	0.0100725	0	0	0	0	0	0	0	0	0	0	0	0	0	0	0	0.0231374	0	0	0.010143	0	0	0	0	0	0	0	0	0	0	0	0	0	0	0	0.0107135
1365	0	0	0	0	0	0	0	0	0	0	0	0	0	0	0	0	0	0	0	0	0	0	0	0	0	0	0	0	0	0	0	0	0	0	0	0	0	0
1371	0	0	0.0100725	0	0	0	0	0	0.0200682	0	0	0	0.0406133	0	0	0	0	0	0	0.0117385	0	0.020286	0	0.020014	0.0208312	0	0	0	0	0	0	0	0	0.0102828	0	0.0100422	0	0
1373	0	0	0.0705077	0	0	0	0	0	0.0200682	0	0	0	0	0	0.0201572	0	0	0	0	0	0	0	0	0	0	0	0	0	0	0	0	0.0100929	0	0	0	0	0	0
1376	0	0	0	0	0	0	0	0	0	0	0	0	0.0203066	0	0.0100786	0	0	0.0621762	0.231374	0.0704308	0.0206633	0.010143	0.0101492	0	0	0.0107032	0	0	0	0	0	0	0.0442136	0	0	0.0100422	0.032041	0.021427
1381	0	0	0.020145	0	0	0	0	0	0	0	0	0	0	0	0	0	0	0	0	0	0	0	0	0	0	0	0	0	0.010014	0	0	0	0	0	0	0	0	0
1386	0	0	0.0100725	0	0.020022	0	0.010009	0	0.160546	0	0	0	0	0.0832466	0.141101	0	0	0	0.0462749	0	0	0.020286	0	0	0	0	0	0.010016	0	0	0	0	0.0221068	0.0102828	0	0	0.0106803	0
1390	0	0	0.0100725	0	0	0	0	0	0	0	0	0	0.0101533	0	0	0	0	0	0	0	0	0.0405721	0	0.010007	0	0	0	0	0	0	0	0	0	0.0102828	0	0	0	0.0107135
1393	0.040008	0.0200944	0.0100725	0.010011	0.010011	0.0504083	0.050045	0	0	0.0610004	0.0409291	0.010015	0.0812265	0	0.0100786	0	0.170255	0	0	0	0	0	0.0101492	0	0	0	0	0	0.010014	0.010007	0	0	0.0110534	0.0102828	0.0201572	0.0200844	0.0106803	0.0107135
1392	0	0	0	0	0	0	0	0	0.0602047	0	0	0	0	0	0	0	0.010015	0	0	0	0	0	0	0	0.0104156	0.0107032	0	0	0	0	0	0	0	0	0.0100786	0	0	0
1395	0	0	0	0	0	0	0	0	0	0	0	0	0	0	0	0	0	0	0	0	0	0	0	0	0	0	0	0	0	0	0	0	0	0	0	0	0	0
1398	0	0	0	0	0	0	0	0	0	0	0	0	0	0	0	0	0	0	0	0	0	0	0	0	0	0	0	0	0	0	0	0	0	0	0	0	0	0
1396	0	0	0.0705077	0	0	0	0	0	0	0	0	0.02003	0	0	0.0100786	0	0	0.0103627	0.0231374	0.0821693	0	0.020286	0.0101492	0	0.0520779	0.0749224	0	0	0	0	0	0	0	0	0.0100786	0.0100422	0	0.021427
1397	0	0	0.020145	0	0	0	0	0	0.0401365	0	0	0	0	0	0.0100786	0	0	0.0103627	0.0231374	0.0117385	0	0.10143	0.0101492	0	0.0520779	0	0	0	0	0	0	0.0100929	0.0110534	0.0102828	0	0.0100422	0.0106803	0.0535676
1403	0	0	0	0	0	0	0	0	0	0	0	0	0	0	0.0403145	0	0.010015	0	0	0	0	0.010143	0	0	0	0.0107032	0	0	0	0	0	0	0.0110534	0.0102828	0	0.0100422	0	0
1406	0	0	0	0	0	0	0	0	0	0	0	0	0	0	0	0	0	0	0	0	0	0	0	0	0	0	0	0	0	0.020014	0	0	0	0	0.0100786	0	0	0
1412	0	0	0	0	0	0	0	0	0	0	0	0	0	0	0	0	0	0	0	0	0	0	0	0.020014	0	0	0	0	0	0	0	0	0	0	0	0	0	0
1415	0	0	0.0100725	0	0	0	0	0	0	0	0	0	0	0	0.312437	0	0	0	0	0	0	0.030429	0	0	0.0208312	0	0	0	0	0	0	0	0	0	0	0	0	0
1418	0	0	0	0	0	0	0	0	0	0	0	0	0	0	0	0	0.0801202	0	0	0.0117385	0	0	0	0	0	0.0107032	0.020022	0	0	0	0	0	0	0	0.0100786	0	0	0.0107135
1421	0	0	0.0100725	0	0	0	0	0	0	0	0	0	0	0	0	0	0	0	0	0	0	0.010143	0	0	0	0.0214064	0	0	0	0	0	0	0	0	0	0	0	0
1422	0	0	0	0	0	0	0	0	0	0	0	0	0	0	0	0	0	0	0	0	0	0	0	0	0	0.0107032	0	0	0	0	0	0	0.0110534	0	0	0	0	0
1424	0	0	0	0	0	0	0	0	0	0	0	0	0	0	0.0100786	0	0	0	0	0	0	0	0	0	0	0	0	0	0.010014	0.010007	0	0	0	0	0	0	0	0
1427	0	0	0.0100725	0	0	0	0	0	0.0100341	0	0.0102323	0	0	0	0	0	0	0.0103627	0.0925497	0.0117385	0.0413266	0.020286	0.0202984	0	0	0.0321096	0	0	0.010014	0	0	0.0201857	0.0110534	0.0102828	0.0100786	0.0100422	0.0427213	0.0107135
1429	0	0	0	0	0	0	0	0	0.0200682	0	0	0	0	0	0	0	0.0300451	0	0	0	0	0.010143	0	0	0.0104156	0	0	0	0	0	0	0.0100929	0	0.0205656	0.0100786	0.0100422	0	0.0107135
1431	0	0	0.0503626	0	0	0	0	0	0	0	0	0	0	0	0.0100786	0	0	0	0	0	0	0.010143	0	0.070049	0.0104156	0	0	0	0	0	0	0	0	0	0	0	0	0
1434	0	0	0.0705077	0	0	0	0	0	0	0	0	0	0	0	0.0403145	0	0	0	0	0.0234769	0	0.0405721	0	0.010007	0	0	0	0	0	0	0	0	0	0	0	0	0	0.0107135
1433	0	0	0	0	0	0	0	0	0	0	0	0	0	0	0	0	0	0	0	0	0	0	0	0	0	0	0	0	0	0	0	0	0	0	0	0	0	0
1435	0	0	0.0503626	0	0	0	0	0	0	0	0	0	0	0	0.0100786	0	0	0	0	0	0	0.010143	0	0.060042	0	0	0	0	0	0	0	0	0.0221068	0	0	0	0.0106803	0
1436	0	0	0	0	0	0	0	0	0	0	0	0	0	0	0	0	0	0	0	0	0	0	0	0	0	0	0	0	0	0	0	0	0	0	0	0	0	0
1437	0	0.0100472	0	0	0	0	0.010009	0	0.110375	0	0	0	0	0	0.231808	0.010004	0	0	0.0231374	0.0352154	0	0.0405721	0.0101492	0.010007	0.0312467	0.0214064	0	0	0	0	0	0	0.0442136	0.0205656	0.0100786	0.0200844	0.0213607	0.0321406
1442	0	0	0	0	0	0	0	0	0	0	0	0	0	0	0	0	0.0300451	0	0	0	0	0	0	0	0	0.0214064	0.020022	0	0	0	0	0	0	0	0.0100786	0	0	0
1443	0	0	0.352538	0	0	0	0.010009	0	0	0	0	0	0	0	0.211651	0	0.02003	0	0.0231374	0.0704308	0	0.030429	0	0	0.0104156	0.0321096	0	0	0	0	0	0	0.0221068	0.0102828	0.0100786	0	0.0106803	0.021427
1444	0	0	0	0	0	0	0	0	0	0	0	0	0	0	0	0	0	0	0	0	0	0	0	0	0	0	0	0	0	0	0	0	0	0	0	0	0	0
1445	0	0	0.0100725	0	0	0	0	0	0.0200682	0	0	0	0	0	0.131022	0	0	0	0	0	0	0.020286	0	0	0	0.0107032	0	0	0	0	0	0	0	0.0102828	0	0	0	0
1446	0	0	0	0	0	0	0	0	0	0	0	0	0	0	0	0	0	0	0	0	0	0	0	0	0	0	0	0	0	0	0	0	0	0	0	0	0	0
1447	0	0	0.0302176	0	0	0	0	0	0.0100341	0	0	0	0	0	0.0100786	0	0	0	0	0.0117385	0	0	0	0	0	0.0321096	0	0	0	0	0	0	0	0	0	0	0	0
1450	0	0	0.0302176	0	0	0	0	0	0.0802729	0	0	0	0.0812265	0.0208117	0.0302358	0	0	0	0.0231374	0.0117385	0	0.020286	0.0101492	0	0.0208312	0.0107032	0	0	0	0	0	0	0	0.0308483	0	0.0100422	0	0.0107135
1458	0	0	0.0302176	0	0	0	0	0	0.0100341	0	0	0	0	0	0	0	0	0	0	0	0	0.010143	0	0	0	0	0	0	0	0	0	0	0	0	0	0	0	0
1460	0	0	0	0	0	0	0	0	0.0200682	0	0	0	0	0	0	0	0	0	0	0	0	0.020286	0	0	0.0312467	0.0107032	0	0	0	0	0	0	0.0110534	0	0	0.0100422	0	0
1462	0	0	0	0	0	0	0	0	0	0	0	0	0	0	0	0	0	0	0	0	0	0	0	0	0	0	0	0	0	0	0	0	0	0	0	0	0	0
1465	0	0	0	0	0	0	0.020018	0	0	0	0	0	0	0	0	0	0	0	0	0	0	0	0	0.020014	0	0	0	0	0	0	0	0	0	0	0	0	0	0
1467	0	0	0	0	0	0	0	0	0	0	0	0	0	0	0	0	0	0	0	0	0	0	0	0	0	0	0	0	0	0	0	0	0	0	0	0	0	0
1469	0	0	0.0604351	0	0	0	0	0	0.0200682	0	0	0	0	0	0.0201572	0	0	0	0	0.0234769	0	0.020286	0	0	0.0208312	0	0	0	0	0	0	0	0.0110534	0	0	0.0100422	0	0.021427
1473	0	0	0.0100725	0	0.010011	0	0	0	0	0	0	0	0	0	0	0	0	0	0	0	0	0	0	0.030021	0	0	0	0	0.010014	0	0	0	0	0	0	0	0	0
1475	0	0	0	0	0	0	0	0	0.0100341	0	0	0	0	0	0	0	0	0	0	0.0117385	0	0.010143	0	0	0.0312467	0.0107032	0	0	0	0	0	0	0	0	0	0.0200844	0	0
1492	0	0	0.0302176	0	0	0	0.020018	0	0.0301023	0	0	0.010015	0	0	0.0100786	0.020008	0	0	0	0.0117385	0.0309949	0.0507151	0	0	0	0	0	0	0	0	0	0	0	0.0102828	0	0	0	0.0107135
1498	0	0	0.12087	0	0	0	0	0	0.0301023	0	0	0	0	0.0416233	0.0100786	0.030012	0	0	0	0.0469539	0	0	0	0	0.0208312	0.0214064	0	0	0	0	0	0	0	0.0822622	0.0100786	0.0100422	0	0.0428541
1501	0	0	0	0	0	0	0	0	0	0	0	0	0	0.0208117	0	0	0	0	0	0	0	0	0	0	0	0	0	0	0	0	0	0	0	0	0	0	0	0
1500	0	0	0	0	0	0	0	0	0	0	0	0	0	0	0	0	0	0	0	0	0	0	0	0	0	0	0	0	0	0	0	0	0	0	0	0	0	0
1508	0	0	0	0	0	0	0	0	0	0	0	0	0	0	0	0	0	0	0	0	0	0	0	0.010007	0	0.0214064	0	0	0	0	0	0	0	0	0	0	0	0
1511	0	0	0.0906527	0	0	0	0	0	0.0200682	0	0	0	0	0	0	0	0.010015	0.0103627	0	0.0704308	0	0.020286	0	0.010007	0.0208312	0.0107032	0	0	0	0	0	0	0.0331602	0	0.0100786	0	0.0106803	0
1512	0	0	0	0	0	0	0	0	0	0	0	0	0	0	0	0	0	0	0	0	0	0	0	0	0	0	0	0	0	0	0	0	0	0	0	0	0	0
1515	0.10002	0	0	0.030033	0.030033	0	0.30027	0	0.0100341	0.0406669	0.0102323	0	0.0203066	0.0208117	0	0.020008	0.02003	0	0	0.0234769	0	0	0.0304476	0	0	0.0107032	0	0	0	0.020014	0	0.0100929	0	0.0205656	0.0503931	0	0	0.128562
1516	0	0	0.0100725	0	0	0	0	0	0	0	0	0	0	0	0	0	0	0	0	0	0	0	0	0	0	0	0	0	0	0	0	0	0	0	0	0	0	0
1519	0	0	0.020145	0	0.030033	0	0	0	0.571945	0.0101667	0	0	0	0	0.0705503	0	0	0	0	0	0	0	0	0	0	0	0	0.010016	0.0300421	0	0	0	0.143694	0	0.0100786	0.0100422	0	0
1524	0	0	0.0100725	0	0	0	0.010009	0	0.0401365	0	0	0	0	0.0208117	0.322516	0	0	0	0.0231374	0	0	0.0608581	0	0.040028	0.0104156	0	0	0	0	0	0	0	0.0110534	0.0102828	0	0	0	0.0107135
1526	0	0	0.0100725	0	0	0	0	0	0	0	0	0	0	0.0208117	0	0	0	0	0	0	0	0	0	0.040028	0.0104156	0	0	0	0	0	0	0	0	0	0	0	0	0
1534	0	0	0	0	0	0	0	0	0	0	0	0	0	0	0	0	0	0	0	0	0	0.010143	0	0	0	0.0107032	0	0	0	0	0	0	0	0	0	0	0	0
1538	0	0	0	0	0	0	0	0	0	0	0	0	0	0	0	0	0	0	0	0	0	0	0	0	0	0	0	0	0	0	0	0	0	0	0	0	0	0
1543	0	0	0	0	0	0	0	0	0	0	0	0	0	0	0	0	0	0	0	0	0	0	0	0	0	0	0	0	0	0	0	0	0	0	0	0	0	0
1549	0	0	0	0.010011	0.030033	0	0.010009	0	0	0	0	0	0	0	0	0	0	0.0103627	0	0.0117385	0.0103316	0.010143	0	0	0	0	0	0	0	0	0	0	0	0.0205656	0.0201572	0.120506	0.0427213	0.021427
1554	0	0	0	0	0.020022	0	0.010009	0	0.0200682	0	0	0	0	0	0.0100786	0	0	0	0	0.0117385	0	0.010143	0	0.010007	0.0208312	0	0	0	0.010014	0	0	0	0.0110534	0	0	0.0100422	0	0
1555	0	0	0.12087	0.010011	0	0.161307	0	0	0	0	0.112555	0	0	0	0	0	0.02003	0	0	0.0586923	0	0	0.466863	0.030021	0.208312	0.149845	0	0	0	0.080056	0	0	0.0442136	0.174807	0.201572	0.0803374	0.149525	0.160703
1557	0	0	0	0	0	0	0	0	0	0	0	0	0	0	0	0	0	0	0	0	0	0.010143	0	0	0	0	0	0	0	0	0	0	0	0	0	0	0	0
1559	0	0	0.0100725	0	0	0	0	0	0	0	0	0	0	0	0.0302358	0	0	0	0	0	0	0.0507151	0	0	0	0	0	0	0	0	0	0	0	0	0	0	0	0
1566	0	0	0.0503626	0	0	0	0	0	0	0	0	0	0	0	0.0201572	0	0	0	0	0	0	0	0	0	0	0	0	0	0	0	0	0	0.0110534	0	0	0	0	0
1565	0	0	0.020145	0	0	0	0	0	0	0	0	0	0	0.0208117	0.0100786	0	0	0	0	0	0	0	0	0	0	0.0107032	0	0	0	0.010007	0	0	0	0	0	0	0	0
1575	0	0	0.020145	0	0	0	0	0	0	0	0	0	0	0	0	0	0	0	0	0.0117385	0	0.020286	0	0	0	0.0107032	0	0	0	0	0	0	0	0	0	0	0	0
1588	0	0	0.0503626	0	0	0	0	0	0.0100341	0	0	0	0	0	0	0	0	0	0	0	0	0.010143	0	0.010007	0	0.0107032	0	0	0	0	0	0	0	0	0	0	0	0.0321406
1585	0	0	0	0	0	0	0	0	0	0	0	0	0	0	0	0	0	0	0	0	0	0	0	0	0	0	0	0	0	0	0	0	0	0	0	0	0	0
1594	0	0	0.674859	0	0	0	0.040036	0.010016	0	0.0203335	0	0.010015	0	0.166493	0	0	0	0	0	0	0	0.020286	0	0	0.0104156	0	0	0	0	0	0	0	0	0	0	0	0	0
1596	0	0	0	0	0	0.030245	0	0	0	0	0	0	0	0	0	0	0	0.0103627	0.0462749	0	0	0	0.0202984	0	0.0104156	0.192658	0	0	0	0	0	0	0	0	0	0	0.0106803	0.0107135
1599	0	0	0	0	0	0	0	0	0	0	0	0	0	0	0	0	0	0	0	0	0	0	0	0	0	0	0	0	0	0	0	0	0	0	0	0	0	0
1600	0	0	0	0	0	0	0	0	0.0200682	0	0	0	0	0	0.0302358	0	0	0	0.0231374	0.0469539	0	0.020286	0.0101492	0	0	0	0	0	0	0	0	0	0	0.267352	0	0	0.0106803	0
1607	0	0	0.0100725	0	0	0	0	0	0	0	0	0	0	0	0	0	0	0	0	0	0	0.010143	0	0	0	0	0	0	0	0	0	0	0	0	0	0	0	0
1608	0	0	0	0	0	0	0	0	0	0	0	0	0	0	0.0100786	0	0	0.0103627	0.0925497	0.0234769	0	0.010143	0	0	0.0416623	0.0963288	0	0	0	0	0	0	0.0442136	0	0	0	0.0106803	0.0321406
1613	0	0	0	0	0	0	0	0	0	0	0	0	0	0	0	0	0	0	0	0	0	0.010143	0	0	0	0	0	0	0	0	0	0	0	0	0	0.0100422	0	0
1618	0	0	0	0	0	0	0	0	0	0	0	0	0	0	0	0	0	0	0	0	0	0	0	0	0	0	0	0	0	0	0	0	0	0	0	0	0	0
1627	0	0	0	0	0	0	0	0	0	0	0	0	0	0	0	0	0	0	0	0	0	0.010143	0	0	0	0	0	0	0	0	0	0	0	0.0102828	0	0	0	0
1629	0	0	0.0100725	0	0.010011	0	0	0	0.0100341	0	0	0	0	0	0.0302358	0	0.0500751	0.0103627	0	0	0	0.010143	0.0202984	0.010007	0	0	0	0.010016	0	0	0	0	0	0	0	0	0	0
1632	0	0	0	0	0	0	0	0	0	0	0	0	0.0203066	0.0832466	0.0302358	0	0	0	0.0694123	0	0	0.010143	0	0	0	0	0	0	0	0	0	0	0	0	0	0	0	0
1633	0	0	0.0604351	0	0	0	0	0	0.0200682	0	0	0	0	0	0.36283	0	0.0400601	0	0	0	0	0.020286	0	0.010007	0.0208312	0.0107032	0	0	0	0	0	0	0	0.0102828	0.0100786	0.0100422	0	0
1635	0	0	0	0	0	0	0	0	0	0	0	0	0	0	0	0	0	0	0	0	0	0	0	0	0	0	0	0	0	0	0	0	0	0	0	0	0	0
1645	0	0	0.0100725	0	0.010011	0	0	0	0.140478	0	0	0	0	0.062435	0.0302358	0.020008	0.010015	0	0.0462749	0	0	0.0405721	0	0	0.0729091	0.0107032	0	0	0	0	0	0	0.0110534	0	0.0100786	0.0301265	0.0106803	0.0428541
1648	0	0	0.0100725	0	0	0	0	0	0.0200682	0	0	0	0	0	0.100786	0	0	0	0.0462749	0	0	0.030429	0	0.020014	0	0	0	0.010016	0	0	0	0	0.0110534	0.0102828	0	0	0	0
1650	0	0	0.0604351	0	0	0	0	0	0.0802729	0	0	0	0	0	0.201572	0	0.0400601	0	0.0462749	0	0	0.030429	0	0.070049	0.0104156	0	0	0	0	0	0	0	0.0221068	0.0102828	0	0	0	0.0107135
1652	0	0	0.020145	0	0	0	0	0	0	0	0	0	0	0	0	0	0	0	0	0	0	0	0	0.020014	0	0.0107032	0	0	0	0	0	0	0	0	0	0	0	0.0107135
1654	0	0	0	0	0	0	0	0	0	0	0	0	0	0	0	0	0	0	0	0	0	0	0	0	0.0104156	0	0	0	0	0	0	0	0	0	0	0	0	0
1655	0	0	0	0	0	0	0	0	0	0	0	0	0	0	0	0.010004	0	0	0	0	0	0	0	0	0	0	0	0	0	0	0	0	0	0	0	0	0	0
1657	0	0	0	0	0	0	0	0	0	0	0	0	0	0	0	0	0	0	0	0	0	0	0	0	0	0	0	0	0	0	0	0	0	0	0	0	0	0
1663	0	0.0200944	0.16116	0	0	0	0	0	0.0501706	0.0610004	0.112555	0	0	0	0.0100786	0.020008	0.0801202	0.0621762	0.0925497	0.258246	0.0619899	0.010143	0.0202984	0	0	0.727818	0	0	0	0	0	0.1413	0.110534	0.0308483	0.0100786	0.0100422	0.149525	0.139276
1665	0	0	0.0100725	0	0	0	0	0	0.0301023	0	0	0	0	0	0	0	0	0	0	0	0	0.010143	0	0	0	0	0	0	0	0	0	0	0.0221068	0	0	0	0	0
1669	0	0	0	0	0	0	0	0	0	0	0	0.010015	0	0	0	0	0	0	0	0	0	0	0	0	0.0104156	0	0	0	0	0	0	0	0	0	0	0	0	0
1671	0	0	0.020145	0	0	0	0	0	0.0200682	0	0	0	0	0	0.0100786	0	0.0600901	0	0	0	0	0.010143	0	0.010007	0	0	0	0	0	0	0	0	0	0	0	0	0	0
1672	0	0	0.020145	0	0	0	0	0	0.0200682	0	0	0	0	0	0.251965	0	0	0	0.0462749	0	0	0.030429	0	0	0.0520779	0	0	0	0	0	0	0	0	0.0102828	0	0.0100422	0	0
1676	0	0	0	0	0	0	0	0	0	0	0	0	0	0	0	0	0	0	0	0.0234769	0	0	0	0	0.0104156	0.0214064	0	0	0	0	0	0	0	0.0205656	0	0	0.0106803	0
1678	0	0	0.0705077	0	0	0.0705716	0	0	0.0200682	0	0	0	0	0	0.0302358	0	0	0	0	0	0	0.0507151	0	0	0.0104156	0.0107032	0	0	0	0	0	0	0.0110534	0	0.0100786	0	0	0
1677	0	0	0.0100725	0	0	0	0	0	0	0	0	0	0	0	0	0	0	0	0	0	0	0	0	0	0	0	0	0	0	0	0	0	0	0	0	0	0	0
1682	0	0	0.0100725	0	0	0	0	0	0.0100341	0	0	0	0.0101533	0	0.0302358	0	0	0	0.0231374	0	0.0723215	0.0405721	0	0	0.0104156	0	0	0	0	0	0	0	0	0	0.0100786	0	0	0.0107135
1685	0	0	0.0100725	0	0	0	0	0	0	0	0	0	0	0	0	0	0	0	0	0	0	0	0	0	0	0	0	0	0	0	0	0	0	0	0	0	0	0.0321406
1691	0	0.251181	0.0503626	0.420463	0.310341	0.090735	0.010009	0.0400641	0.260887	0	0.0613936	0	0.0304599	0.104058	0	0.030012	0	0.0103627	0	0	0	0	0.0101492	0	0	0.0107032	0	0	0	0.010007	0.0101812	0	0.0221068	0.0205656	0.0201572	0.0502109	0.0106803	0
1694	0	0	0	0	0	0	0	0	0.100341	0	0	0	0	0	0.100786	0	0	0	0	0.0117385	0	0	0	0	0	0	0	0	0	0	0	0	0.0110534	0.0102828	0	0	0	0
1699	0	0	0.0100725	0	0	0	0	0	0.0100341	0	0	0	0.0304599	0	0.0201572	0	0	0	0.0231374	0	0	0.010143	0	0	0.0312467	0	0	0	0.010014	0	0	0	0	0.0102828	0	0	0	0.021427
1702	0	0	0	0	0	0	0	0	0	0	0	0.010015	0	0	0.211651	0	0.010015	0	0.0231374	0	0	0	0	0	0	0	0	0	0	0	0	0	0	0	0	0	0	0
1705	0	0	0.574134	0	0	0	0	0	0	0	0	0	0.0203066	0	0.282201	0.010004	0.0600901	0	0.0231374	0.0469539	0	0	0	0.030021	0	0.0321096	0	0	0	0	0	0	0	0	0	0	0	0.0107135
1710	0	0	0	0	0.010011	0	0	0	0	0	0	0	0	0	0	0	0	0	0	0	0	0	0	0.010007	0	0	0	0	0	0	0	0	0	0	0	0	0.0106803	0
1716	0	0	0	0	0	0	0	0	0.0200682	0	0	0	0	0	0	0	0	0	0	0	0	0.010143	0	0.020014	0.0104156	0.0107032	0	0	0	0	0	0	0	0	0	0.0100422	0	0
1725	0	0	0	0	0	0	0	0	0	0	0	0	0	0	0.131022	0	0	0	0	0	0	0	0	0.010007	0	0	0	0	0	0	0	0	0	0	0	0	0	0
1726	0	0	0.261886	0	0	0	0	0	0	0	0	0	0	0	0.191494	0	0.010015	0	0	0	0	0	0	0	0	0	0	0	0	0	0	0	0	0	0	0	0	0
1731	0	0	0	0	0	0	0	0	0.0100341	0	0	0	0	0	0	0	0	0	0	0.0117385	0.0103316	0.010143	0	0.020014	0	0.0214064	0	0	0	0	0	0	0	0	0	0	0	0
1732	0	0	0.171233	0	0	0	0	0	0	0	0	0	0	0	0.0100786	0	0	0	0	0	0	0	0	0	0	0	0	0	0	0	0	0	0	0	0	0	0	0
1728	0	0	0	0	0	0	0	0	0	0	0	0	0	0	0	0	0	0	0	0	0	0	0	0	0	0	0	0	0	0	0	0	0	0	0	0	0	0
1736	0	0	0	0	0	0	0	0	0	0	0	0	0	0	0.0100786	0	0	0	0	0	0	0	0	0	0	0	0	0	0.010014	0	0	0	0	0	0	0	0	0
1739	0.040008	0	0.020145	0.010011	0	0	0.020018	0	0.0401365	0.0203335	0.0613936	0	0.0101533	0.0208117	0	0	0.010015	0	0.0231374	0	0	0.010143	0.0101492	0.010007	0	0	0	0.010016	0.010014	0.010007	0.0101812	0	0.0110534	0.0205656	0.0100786	0	0.032041	0
1741	0	0	0.0100725	0	0	0	0	0	0.0100341	0	0	0	0	0.104058	0	0	0.02003	0	0	0	0	0.020286	0	0	0.0208312	0	0	0	0	0	0	0	0	0	0	0	0	0
1743	0	0	0	0	0	0	0	0	0	0	0	0	0	0	0	0	0	0	0	0	0	0	0	0	0	0	0	0	0	0	0	0	0	0	0	0	0	0
1746	0	0	0	0	0	0	0	0	0	0	0	0	0	0	0	0	0	0	0	0	0	0.020286	0	0	0	0	0	0	0	0	0	0	0	0	0	0	0	0
1749	0	0	0.0100725	0	0	0	0.010009	0	0	0	0	0	0	0	0	0	0	0	0	0	0	0.010143	0	0.040028	0	0	0	0	0	0	0	0	0	0	0	0	0	0
1748	0	0	0.020145	0	0	0	0	0	0.0602047	0	0.0102323	0	0	0	0.120943	0	0.0600901	0	0	0	0	0.010143	0	0	0.0312467	0	0	0	0	0	0	0	0.0331602	0.0411311	0.0100786	0.0200844	0	0
1758	0	0	0.0100725	0	0	0	0	0	0	0	0	0	0	0	0	0	0	0	0	0	0	0	0	0	0.0208312	0	0	0	0.010014	0	0	0	0	0	0	0	0	0
1762	0	0	0	0	0	0	0	0	0	0	0	0	0	0	0.0100786	0	0	0	0	0	0	0.010143	0	0	0	0	0	0	0	0	0	0	0	0	0	0	0	0.0107135
1763	0	0	0.0100725	0	0	0	0	0	0.0401365	0	0	0	0	0	0.0100786	0	0	0	0	0.0117385	0	0.0405721	0	0	0.0312467	0	0	0	0	0	0	0	0.0110534	0.0205656	0	0.0100422	0.0106803	0.0107135
1764	0.030006	0	0.020145	0.020022	0	0	0.010009	0.010016	0.0401365	0.0101667	0.0716259	0	0.0406133	0.0208117	0.0201572	0	0	0	0	0	0	0	0.0101492	0	0	0.0107032	0	0	0	0	0	0	0	0.0102828	0.0100786	0	0.0213607	0.0107135
1771	0	0	0	0	0	0	0	0	0	0	0	0	0	0	0.211651	0	0	0	0.0231374	0	0	0.020286	0	0	0	0.0107032	0	0	0	0	0	0	0	0.0102828	0.0100786	0.0100422	0	0
1774	0	0	0	0	0	0	0	0	0	0	0	0	0	0	0	0	0	0	0	0	0	0	0	0	0	0	0	0	0	0	0	0	0	0	0	0	0	0
1773	0	0	0	0	0	0	0	0	0	0	0	0	0	0	0	0	0	0	0	0	0	0	0	0	0	0	0	0	0	0	0	0	0	0	0	0	0	0
1780	0	0	0	0	0	0	0	0	0.0100341	0	0	0	0	0	0	0	0	0	0	0	0	0.010143	0.0101492	0.070049	0	0	0	0	0	0	0	0	0	0	0	0	0.0106803	0
1781	0	0	0.0100725	0	0	0	0	0	0	0	0	0	0	0	0	0	0	0	0	0	0	0	0	0	0	0	0	0	0	0	0	0	0	0.0102828	0	0	0	0
1784	0	0	0.020145	0	0	0	0	0	0.0100341	0	0	0	0	0	0.0604717	0	0	0	0	0.0117385	0	0.010143	0	0.090063	0.0416623	0.0107032	0	0	0	0	0	0	0	0	0	0.0100422	0	0
1786	0	0	0	0	0	0	0	0	0	0	0	0	0	0	0	0	0	0	0	0	0	0	0	0	0	0	0	0	0	0	0	0	0	0	0	0	0	0
1789	0	0	0.0302176	0	0	0	0	0	0.0100341	0	0	0	0	0	0.0302358	0	0	0	0	0.0117385	0	0.020286	0	0.030021	0	0	0	0	0	0	0	0	0	0	0	0	0	0
1790	0	0	0	0	0	0	0	0	0	0	0	0	0.0203066	0	0.0100786	0	0	0	0	0	0	0	0	0	0	0	0	0	0	0	0	0	0	0	0	0	0	0
1792	0	0	0	0	0	0.030245	0	0	0	0	0	0	0	0	0	0	0	0	0	0	0	0	0	0	0	0	0	0	0	0	0	0	0	0	0	0	0	0.0107135
1794	0	0	0	0	0	0	0	0	0	0	0	0	0	0	0	0	0	0	0	0	0	0	0	0.040028	0	0	0	0	0.010014	0	0	0	0	0	0	0	0	0
1804	0	0	0.0503626	0	0	0	0	0	0	0	0	0	0	0	0.0302358	0	0	0	0.0694123	0.0469539	0	0.010143	0.0101492	0	0.0312467	0	0	0	0	0	0	0	0.0110534	0	0.0100786	0.0100422	0.0106803	0
1809	0	0	0	0	0	0	0	0	0	0	0	0	0	0	0	0	0	0	0	0	0	0	0	0	0	0	0	0	0	0	0	0	0	0	0	0	0	0
1811	0	0	0	0	0	0	0	0	0	0	0	0	0	0	0	0	0	0	0	0	0	0	0	0	0	0	0	0	0	0	0	0	0	0	0	0	0	0.0107135
1814	0	0	0	0	0.010011	0	0	0	0	0	0	0	0	0	0	0	0	0	0	0	0	0	0	0	0	0	0	0	0	0	0	0	0	0	0	0	0	0
1819	0	0	0.0100725	0	0	0	0	0	0.0100341	0	0	0	0	0	0.0705503	0	0	0	0	0	0	0.010143	0	0	0	0.0107032	0	0	0	0	0	0	0	0	0	0	0.0106803	0
1817	0	0	0	0	0	0	0	0	0	0	0	0	0	0	0	0	0	0	0	0	0	0	0	0	0	0	0	0	0	0	0	0	0	0	0	0	0	0
1820	0	0	0.0100725	0	0	0	0	0	0	0	0.0102323	0	0	0	0	0	0	0	0	0	0	0	0	0	0	0	0	0	0	0	0	0	0	0	0	0	0	0
1823	0	0	0.020145	0.010011	0	0	0	0.010016	0.0100341	0.0101667	0	0	0.375673	0	0.131022	0	0.0500751	0.0518135	0.208237	0	0	0.273861	0.142089	0.010007	0.177065	0.0963288	0	0	0	0	0.0305437	0.0302786	0.132641	0.0411311	0.0604717	0.0301265	0.128164	0.0428541
1832	0	0	0	0	0	0	0	0	0	0	0	0	0	0	0	0	0	0	0	0	0	0	0	0	0	0	0	0	0	0	0	0	0	0	0	0	0	0
1834	0	0	0.020145	0	0	0	0	0	0	0	0	0	0	0	0	0	0	0	0	0	0	0.010143	0	0	0	0	0	0.010016	0	0	0	0	0	0.0102828	0	0	0.0106803	0
1837	0	0	0.12087	0	0	0	0	0	0.0100341	0	0	0	0	0	0	0	0	0	0	0.0352154	0	0.0405721	0	0	0.0624935	0.0107032	0	0	0	0	0	0	0.0110534	0.0102828	0	0.0100422	0.0106803	0
1846	0	0	0.020145	0	0	0	0	0	0.0200682	0	0	0	0	0	0.120943	0	0	0	0	0.0117385	0	0.010143	0	0	0.0104156	0	0	0	0	0	0	0	0	0	0	0	0	0
1850	0	0	0	0	0	0	0	0	0	0	0	0	0	0	0	0	0	0	0	0	0	0	0	0.030021	0	0	0	0	0	0	0	0	0	0	0	0	0	0
1851	0	0	0	0	0	0	0	0	0	0	0	0	0	0	0	0	0	0	0	0	0	0	0	0	0	0	0	0	0	0	0	0	0	0	0	0	0	0
1861	0	0	0	0	0	0	0	0.010016	0.0200682	0	0	0	0	0	0	0	0	0	0	0	0	0	0.0101492	0.020014	0	0	0	0	0	0	0	0	0	0	0	0	0.0106803	0
1863	0	0	0.020145	0	0.010011	0	0	0	0	0	0	0	0	0	0	0	0	0	0	0	0	0.010143	0	0	0.0104156	0	0	0.0200321	0	0	0	0	0	0	0	0	0	0
1862	0	0	0	0	0	0	0	0	0	0	0	0	0	0	0	0	0	0	0	0	0	0	0	0	0	0	0	0	0	0	0	0	0	0	0	0	0	0
1865	0	0	0	0	0	0	0	0	0	0	0	0	0	0	0	0	0	0	0	0	0	0.010143	0	0.030021	0	0	0	0	0	0	0	0	0	0	0	0	0	0.0321406
1870	0	0	0.0100725	0	0	0	0	0	0	0	0	0	0	0	0.0201572	0	0	0	0.0231374	0	0	0.0405721	0	0	0	0.0107032	0	0	0	0	0	0	0	0	0	0	0	0
1874	0	0	0	0	0	0	0	0	0	0	0	0	0	0	0	0	0	0	0	0	0	0	0	0	0	0	0	0	0	0	0	0	0	0	0	0	0	0
1877	0	0	0.0100725	0	0	0	0	0	0	0	0	0	0	0	0.0302358	0	0	0	0	0	0	0.020286	0	0	0	0	0	0	0	0	0	0	0	0	0	0.0100422	0.0106803	0
1878	0	0	0	0	0	0	0	0	0	0	0	0	0	0	0	0	0	0	0	0	0	0	0	0	0	0	0	0	0.010014	0	0	0	0	0	0	0	0	0
1881	0	0.0602833	0.020145	0	0.010011	0.0201633	0	0	0.0401365	0.0101667	0.0613936	0	0.0203066	0	0.0806289	0	0.010015	0.124352	0.277649	0.0352154	0.0103316	0.030429	0.0304476	0	0.0104156	0.171251	0	0	0	0	0	0	0.65215	0.0616967	0	0	0.181566	0.0535676
1882	0	0	0	0	0	0	0	0	0	0.0101667	0	0	0	0	0	0	0.010015	0	0	0	0	0	0.0101492	0	0	0	0.020022	0	0	0	0	0	0	0.0308483	0.0100786	0.0100422	0.032041	0
1883	0	0	0.0503626	0	0	0	0	0	0	0	0	0	0	0	0	0.020008	0	0	0.0231374	0.0117385	0	0.020286	0	0.010007	0	0	0	0	0	0.010007	0	0	0	0.0102828	0	0	0	0.021427
1885	0	0	0	0	0	0	0	0	0	0	0	0	0	0	0	0	0	0	0	0	0	0.010143	0	0	0	0	0	0	0	0	0	0	0	0	0	0	0	0
1888	0	0	0	0	0	0	0	0	0	0	0	0	0	0	0	0	0	0	0	0	0	0.0507151	0	0.050035	0	0	0	0	0	0	0	0	0	0	0	0	0	0
1895	0	0	0	0	0	0	0	0	0	0	0	0	0	0	0	0	0	0	0	0	0	0	0	0	0	0	0	0	0	0	0	0	0	0	0	0	0	0
1903	0	0	0	0	0	0	0	0	0	0	0	0	0	0	0	0	0	0	0	0	0	0	0	0	0	0	0	0	0	0	0	0	0	0	0	0	0	0
1906	0.010002	0	0	0	0	0	0	0	0	0.0101667	0.0102323	0	0	0	0	0	0	0	0	0	0	0	0	0	0	0	0.010011	0.0200321	0.010014	0	0.0101812	0	0.0110534	0.0308483	0.0403145	0.0301265	0.0213607	0.0107135
1908	0	0	0.0100725	0	0	0	0	0	0.0200682	0	0	0	0	0	0.0403145	0	0.010015	0	0	0	0	0.010143	0	0	0.0104156	0.0107032	0	0	0	0	0.0101812	0	0.0221068	0.0102828	0	0.0100422	0	0
1909	0	0	0.0100725	0	0	0	0	0	0.0401365	0	0	0.010015	0	0	1.83431	0	0	0	0	0	0	0.020286	0	0	0.0104156	0	0	0	0	0	0	0	0.0110534	0	0	0	0	0
1907	0	0	0	0	0	0	0	0	0	0	0	0	0	0	0	0	0	0	0	0	0	0	0	0	0	0	0	0	0	0	0	0	0	0	0	0	0	0
1912	0	0	0.0100725	0	0	0	0	0	0.0602047	0	0	0	0	0.0416233	0	0	0	0	0.0231374	0.0117385	0	0.010143	0	0	0	0.0214064	0	0	0	0	0	0	0	0	0	0	0	0
1917	0	0	0	0	0	0	0	0	0	0	0	0	0	0	0	0	0	0	0	0	0	0	0	0	0	0	0	0	0	0	0	0	0	0	0	0	0	0.0107135
1918	0	0	0	0.010011	0	0.0504083	0.010009	0	0	0	0	0	0	0	0	0	0	0	0	0	0	0	0	0	0	0	0	0	0	0	0	0	0	0.0205656	0.0100786	0.0502109	0.0427213	0.0535676
1923	0	0.0100472	0	0	0	0	0	0	0	0	0	0	0	0	0	0	0	0	0	0	0	0	0	0	0	0	0	0	0	0	0	0	0.0110534	0	0	0	0	0
1925	0	0	0.0100725	0	0	0	0	0	0	0	0	0	0	0	0	0	0	0	0	0	0	0.010143	0	0	0	0	0	0	0	0	0	0	0	0.0102828	0	0	0	0
1927	0	0	0	0	0	0	0	0	0.0301023	0	0	0	0	0	0	0	0.02003	0.0103627	0	0	0	0.0608581	0.0101492	0	0	0.0107032	0	0	0	0	0	0	0.0110534	0	0.0100786	0	0.0106803	0.0428541
1936	0	0	0.0100725	0	0	0	0	0	0	0.0101667	0	0	0	0	0	0	0	0	0	0	0	0	0	0	0	0	0	0	0	0	0	0	0	0	0	0	0	0.021427
1935	0	0	0	0	0	0	0	0	0	0	0	0	0	0	0	0	0	0	0.0231374	0	0	0.020286	0	0.050035	0	0	0	0	0	0	0	0	0.0110534	0	0	0	0.0106803	0
1946	0	0	0.020145	0	0	0	0	0	0	0	0	0	0	0	0.0100786	0	0	0	0	0	0	0	0	0	0	0	0	0	0	0	0	0	0	0	0	0	0	0
1947	0	0	0.0100725	0	0	0	0	0	0	0	0	0	0	0	0	0	0	0	0	0	0	0	0	0	0.0208312	0	0	0	0.010014	0	0	0	0	0	0	0	0	0
1950	0	0	0.0302176	0	0	0	0	0	0	0	0	0	0	0.0208117	0	0	0	0	0	0	0	0	0	0.030021	0	0	0	0	0	0	0	0	0	0	0	0	0	0.0107135
1957	0	0	0	0	0	0	0	0	0	0	0	0	0	0	0	0	0	0	0	0	0	0	0	0	0	0	0	0	0	0	0	0	0	0	0	0	0	0
1962	0	0	0	0	0	0	0	0	0.0200682	0	0	0	0	0	0	0	0	0	0	0	0	0.010143	0.0101492	0	0.0104156	0	0	0	0	0	0	0	0.0110534	0	0	0.0100422	0	0
1964	0	0	0.0100725	0	0.010011	0	0	0	0.0401365	0	0	0	0	0	0.0806289	0	0	0	0	0.0234769	0	0	0	0.010007	0.0208312	0	0	0	0	0	0	0	0.0110534	0	0	0	0	0
1965	0	0	0	0	0	0	0	0	0	0	0	0	0	0	0	0	0	0	0	0	0	0	0	0	0	0	0	0	0	0	0	0	0	0	0	0	0	0
1970	0	0	0	0	0	0	0	0	0	0	0	0	0	0	0	0	0	0	0	0	0	0.010143	0	0.020014	0	0	0	0	0	0	0	0	0	0	0	0	0	0.021427
1971	0	0	0	0	0	0	0	0	0	0	0	0	0	0	0	0	0	0	0	0	0	0	0	0	0	0	0	0	0	0	0	0	0	0	0	0	0	0
1973	0.010002	0	0	0.040044	0	0	0	0	0.0301023	0.0305002	0.0204645	0.010015	0	0	0	0	0	0	0	0	0.0103316	0	0.0101492	0	0	0	0.010011	0	0	0.020014	0	0	0.0221068	0.0616967	0.0201572	0.0301265	0.0106803	0.021427
1974	0	0	0.0100725	0	0.010011	0	0	0	0.0100341	0	0	0	0	0	0	0	0	0	0	0	0	0	0	0	0	0	0	0	0	0	0	0	0	0	0	0	0	0
1976	0	0	0.020145	0	0.010011	0	0	0	0	0	0	0	0	0	0	0	0	0	0	0	0	0.010143	0	0	0	0	0	0	0	0	0	0	0.0110534	0	0	0	0	0
1975	0	0	0	0	0	0	0	0	0	0	0	0	0	0	0	0	0	0	0	0	0	0	0	0	0	0	0	0	0	0	0	0	0	0	0	0	0	0
1985	0	0	0.0705077	0	0	0	0.010009	0	0.0401365	0	0	0	0	0	0.131022	0	0.010015	0	0	0.0352154	0	0.010143	0	0	0.0312467	0.0107032	0	0	0	0	0	0	0.0110534	0	0	0.0301265	0.0106803	0.0107135
1984	0	0	0	0	0	0	0	0	0	0	0	0	0	0	0.0100786	0	0.02003	0	0	0	0	0	0	0.020014	0	0.0107032	0	0	0	0	0	0	0	0	0	0	0	0.021427
1983	0	0	0	0	0	0	0	0	0	0	0	0	0	0	0	0	0	0	0	0	0	0	0	0	0	0	0	0	0	0	0	0	0	0	0	0	0	0
1991	0	0	0.0805802	0	0	0	0	0	0.0100341	0	0	0	0	0	0.423302	0	0.02003	0	0	0	0.0619899	0.030429	0	0	0.0208312	0.0107032	0	0	0	0	0	0	0	0.0102828	0.0100786	0	0	0.0321406
1989	0	0	0	0	0	0	0	0	0	0	0	0	0	0	0	0	0	0	0	0	0	0	0	0	0	0	0	0	0	0	0	0	0	0	0	0	0	0
1990	0	0	0.0503626	0	0	0	0	0	0	0	0	0	0	0	0.0302358	0	0.0901352	0	0	0	0	0	0	0	0	0	0	0	0	0	0	0	0	0	0	0	0	0
1995	0	0	0	0	0	0	0	0	0	0	0.0102323	0	0	0	0	0	0	0	0	0	0	0	0	0	0.0104156	0	0	0	0	0	0	0	0	0.0616967	0	0.0100422	0.0106803	0
2003	0	0	0	0	0	0	0	0	0	0	0	0	0	0	0	0	0	0	0	0	0	0	0	0	0	0	0	0	0	0	0	0	0	0	0	0	0	0
2011	0	0	0	0	0	0	0	0	0.0501706	0	0	0	0	0	0.0201572	0	0	0	0.0462749	0	0	0.010143	0	0	0.0833247	0.0107032	0	0	0	0	0	0	0	0	0	0.0502109	0	0.0107135
2014	0	0	0	0	0	0	0	0	0	0	0	0	0	0	0	0	0	0	0	0	0	0	0	0	0	0	0	0	0	0	0	0	0	0	0	0	0	0
2017	0	0	0	0	0	0	0	0	0	0	0	0	0	0	0	0	0	0	0	0	0	0	0	0	0.0312467	0	0	0	0	0	0	0	0	0	0	0	0	0
2026	0	0	0.0100725	0	0	0	0	0	0	0	0	0	0	0	0	0	0.02003	0	0	0	0	0.010143	0	0.030021	0	0	0	0	0	0	0	0	0	0	0	0	0	0
2027	0	0	0	0	0	0	0	0	0	0	0	0	0	0	0	0	0	0	0	0	0	0	0	0.10007	0	0	0	0	0	0	0	0	0	0	0	0	0	0
2028	0	0	0	0	0	0	0	0	0.0100341	0	0	0	0	0	0.0403145	0	0	0	0	0.0117385	0	0.010143	0	0	0	0	0	0	0	0	0	0	0	0	0	0	0	0
2030	0	0	0	0	0	0	0	0	0	0	0	0	0	0	0.0100786	0	0.0400601	0	0	0	0	0.020286	0.0101492	0	0	0	0	0	0	0	0	0	0	0.0102828	0	0.0100422	0	0.0107135
2032	0	0	0	0	0	0	0	0	0	0	0	0	0	0	0	0	0	0	0	0	0	0	0	0	0	0	0	0	0	0	0	0	0	0	0	0.0100422	0	0.021427
2035	0	0	0	0	0	0	0	0	0	0	0	0	0	0	0	0	0	0	0	0	0	0	0	0	0	0	0	0	0	0	0	0	0	0	0	0	0	0
2039	0	0	0	0	0	0	0	0	0	0	0	0	0	0	0	0	0	0	0	0	0	0	0	0	0	0	0	0	0	0	0	0	0	0	0	0	0	0
2046	0	0	0	0	0	0	0	0	0.0602047	0	0	0	0	0	0.0201572	0	0	0	0.0231374	0.0117385	0	0.020286	0	0	0	0	0	0	0	0	0	0	0.0110534	0.0102828	0	0	0	0.021427
2053	0	0	0.0503626	0	0	0	0	0	0	0	0.0102323	0	0	0	0.272123	0	0	0	0.0231374	0	0	0.010143	0	0	0	0	0	0	0	0	0	0	0.0110534	0.0102828	0	0	0	0
2062	0	0	0	0	0	0	0	0	0	0	0	0	0	0	0	0	0	0	0	0	0	0	0	0	0	0	0	0	0	0	0	0	0	0	0	0	0	0
2072	0	0	0	0	0	0	0	0	0	0	0	0	0	0	0	0	0	0	0	0	0	0	0	0	0	0	0	0	0	0	0	0	0	0	0	0	0	0
2075	0	0	0	0	0	0	0	0	0	0	0	0	0	0	0	0	0	0	0	0	0	0	0	0	0	0	0	0	0	0	0	0	0	0	0	0	0	0
2076	0	0	0	0	0	0	0	0	0	0	0	0	0	0	0	0	0	0	0	0	0	0	0	0	0	0	0	0	0	0	0	0	0	0	0	0	0	0
2082	0	0	0	0	0	0	0	0	0	0	0	0	0	0	0	0	0	0	0	0	0	0	0	0	0	0	0	0	0	0	0	0	0	0.0102828	0	0	0	0
2085	0	0	0.020145	0	0	0	0	0	0.0501706	0	0	0	0	0	0.0100786	0	0.02003	0	0	0	0	0.020286	0	0	0.0208312	0	0	0	0	0	0	0	0.0110534	0.0102828	0	0.0200844	0	0
2083	0	0	0	0	0	0	0	0	0	0	0.0102323	0	0	0.0208117	0	0	0	0.0207254	0.0694123	0.0352154	0	0.010143	0.0101492	0	0	0	0	0	0	0	0	0	0.0221068	0	0	0	0.0106803	0.0107135
2086	0	0	0.0100725	0	0.010011	0	0	0	0.0401365	0	0	0.010015	0	0	0	0	0.010015	0	0	0	0	0	0	0	0	0	0	0	0	0	0	0	0	0	0	0	0	0
2088	0	0	0.0302176	0	0	0	0	0	0.0301023	0	0	0	0	0	0.0403145	0	0	0	0	0	0	0.010143	0	0	0.0208312	0.0214064	0	0	0	0	0	0	0	0.0102828	0	0.0100422	0	0
2093	0	0	0	0	0	0	0	0	0	0	0	0	0	0	0	0	0	0	0	0	0.0206633	0	0	0.020014	0	0	0	0	0	0	0	0	0	0	0	0	0	0
2099	0	0	0.0302176	0	0	0.030245	0	0	0	0	0	0	0	0	0	0	0	0	0	0	0	0.020286	0	0	0.0104156	0	0	0	0	0	0	0	0	0	0	0	0	0.0107135
2108	0	0	0	0	0	0	0.010009	0	0	0	0	0	0	0	0.181415	0	0.010015	0	0	0	0	0.010143	0	0.010007	0	0	0	0	0	0	0	0	0	0	0	0	0	0
2109	0	0	0	0	0	0	0	0	0	0	0	0	0	0	0	0	0	0	0	0	0	0	0	0.140098	0	0	0	0	0	0	0	0	0	0	0	0	0	0
2111	0	0.0100472	0.0302176	0	0	0	0	0	0	0.0203335	0.0409291	0	0	0	0	0.010004	0	0	0.0231374	0.0821693	0.0309949	0	0.487161	0	0.583273	0.149845	0	0	0	0.040028	0	0.0504643	0.0221068	0.0411311	0.0100786	0.0301265	0.160205	0.0321406
2117	0	0	0	0	0	0	0	0	0	0	0	0	0	0	0	0	0	0	0	0	0	0	0	0	0	0	0	0	0	0	0	0	0	0	0	0	0	0
2120	0	0	0.020145	0	0	0	0	0	0	0	0	0	0	0.0416233	0.0100786	0	0	0	0	0	0	0.010143	0	0	0	0	0	0	0	0	0	0	0	0	0	0	0	0
2123	0	0.0200944	0	0	0	0	0.010009	0	0.0401365	0	0	0.010015	0.0101533	0.0208117	0.0201572	0.030012	0	0	0	0.0117385	0	0	0.0101492	0	0.0208312	0.0107032	0	0	0.0700981	0	0	0	0.0110534	0	0.0100786	0.0100422	0.0106803	0
2134	0	0	0	0	0	0	0	0	0	0	0	0	0	0	0	0	0	0	0	0	0	0	0	0.010007	0	0	0	0	0	0	0	0	0	0	0	0	0	0
2139	0	0	0.0100725	0	0	0	0	0	0	0	0	0	0	0	0.0100786	0	0	0	0	0	0	0	0	0	0	0	0	0	0	0	0	0	0	0	0	0	0	0
2147	0	0	0	0	0	0	0	0	0	0	0	0	0	0	0	0	0	0	0	0	0	0.030429	0	0	0	0	0	0	0	0	0	0	0	0	0	0	0	0
2152	0	0.0100472	0	0	0	0	0	0	0	0	0	0	0	0	0	0	0	0	0	0	0	0	0	0	0	0	0	0	0	0	0	0	0	0	0	0	0	0
2160	0	0	0	0	0	0	0	0	0	0	0	0	0	0	0	0	0	0	0	0	0	0.010143	0	0.050035	0	0.0107032	0	0	0	0	0	0	0	0	0	0	0	0
2166	0	0	0	0	0	0	0	0	0	0	0	0	0	0	0	0	0	0	0	0	0	0	0	0	0	0	0	0	0	0	0	0	0	0	0	0	0	0
2169	0	0.0200944	0.0302176	0	0.010011	0	0	0	0.0100341	0	0	0	0	0	0.0403145	0	0	0	0	0	0	0.010143	0	0	0	0	0	0	0	0	0	0	0.0110534	0	0	0.0100422	0	0.0321406
2173	0	0	0.0100725	0	0	0	0	0	0	0	0	0	0	0	0	0	0	0	0	0	0	0	0	0	0	0	0	0	0	0	0	0	0	0	0	0	0	0
2171	0	0	0.0100725	0	0	0	0	0	0.0501706	0	0	0.010015	0	0	0.413223	0	0	0	0	0	0	0	0	0	0	0	0	0	0	0	0	0	0	0	0	0	0	0
2182	0	0	0	0	0	0	0	0	0.0100341	0	0	0	0	0	0.0201572	0	0	0	0	0	0	0.010143	0	0.020014	0.0312467	0	0	0	0	0	0	0	0	0	0.0100786	0	0.0106803	0
2184	0	0	0.0100725	0	0	0	0.010009	0	0	0	0	0	0	0	0	0	0	0	0	0	0	0	0	0	0	0	0	0	0	0	0	0	0	0	0	0	0	0
2188	0	0	0.0503626	0	0	0	0	0	0	0	0	0	0	0	0.0100786	0	0	0	0	0	0	0	0	0	0	0	0	0	0	0	0	0	0	0	0	0	0	0
2197	0	0	0	0	0	0	0	0	0	0	0	0	0	0	0.0201572	0	0	0	0	0	0	0	0	0.040028	0	0	0	0	0	0	0	0	0	0	0	0	0	0
2209	0	0	0	0	0	0	0	0	0	0	0	0	0	0	0	0	0	0	0	0	0	0	0	0	0	0	0	0	0	0	0	0	0	0	0	0	0	0
2210	0	0.0100472	0.0302176	0	0	0	0	0	0	0	0	0	0	0	0.0604717	0	0	0	0	0.0117385	0	0	0	0	0	0	0	0	0	0	0	0	0	0	0.0100786	0	0	0
2213	0	0	0	0	0	0	0	0	0	0	0	0	0	0	0	0	0	0	0	0	0	0	0	0.030021	0	0	0	0	0	0	0	0	0	0	0	0	0	0
2219	0	0	0	0	0	0	0	0	0.0100341	0	0	0	0	0	0.0100786	0	0	0	0	0.0117385	0	0	0	0	0.0104156	0.0107032	0	0	0	0	0	0	0	0.0102828	0	0	0	0
2218	0	0	0	0	0	0	0	0	0	0	0	0	0	0	0	0	0	0	0	0	0	0	0	0	0	0	0	0	0	0	0	0	0	0	0	0	0	0
2223	0	0	0.0604351	0	0	0	0	0	0	0	0	0	0	0	0.0503931	0	0.02003	0	0	0.0117385	0	0.010143	0	0	0	0	0	0	0	0	0	0	0	0	0	0	0	0
2224	0	0	0.0100725	0	0	0	0	0	0	0	0	0	0	0	0.0201572	0	0	0	0	0	0	0	0	0.030021	0	0	0	0.0200321	0	0	0	0	0	0	0	0	0	0.0107135
2228	0	0	0.020145	0	0	0	0	0	0.0200682	0	0	0	0	0	0.0503931	0	0	0	0	0	0	0.010143	0.0101492	0	0.0104156	0.0107032	0	0	0	0	0	0	0.0110534	0.0205656	0	0.0100422	0	0
2232	0	0	0	0	0	0	0	0	0	0	0	0	0	0	0	0	0	0	0	0	0	0	0	0	0	0	0	0	0	0	0	0	0.0110534	0.0205656	0	0	0	0
2235	0	0	0.0100725	0	0.010011	0	0	0	0	0	0	0	0	0	0.0302358	0	0	0	0	0	0	0.010143	0	0	0	0	0	0	0	0	0	0	0	0.0102828	0	0	0	0
2237	0	0	0.0100725	0	0	0	0	0	0	0	0	0	0	0	0	0	0	0	0	0	0	0.010143	0	0.010007	0	0	0	0	0	0	0	0	0	0	0	0	0.0106803	0
2236	0	0	0.0100725	0	0	0	0	0	0.0401365	0	0	0	0	0.0416233	0	0	0	0	0	0.0117385	0	0	0	0	0	0	0	0	0	0	0	0	0	0	0	0	0	0
2241	0	0.0301417	0.0100725	0	0	0	0	0	0	0	0	0	0.111686	0	0	0.010004	0.0901352	0	0	0	0	0	0	0	0.0104156	0	0	0	0	0	0	0	0.0110534	0	0	0	0.0106803	0
2243	0	0	0.141015	0	0	0	0	0	0	0	0	0	0	0	0.0705503	0	0.02003	0	0	0	0	0.010143	0	0	0	0	0	0	0	0	0	0	0	0	0	0	0	0
2244	0	0	0	0	0	0	0	0	0	0	0	0	0	0	0	0	0	0	0	0	0	0	0	0	0	0	0	0	0	0	0	0	0	0	0	0	0	0
2245	0	0	0	0	0	0	0	0	0	0	0	0	0	0	0	0	0	0	0	0	0	0	0	0.140098	0	0.0107032	0	0	0	0	0	0	0	0	0	0	0	0
2247	0	0	0	0	0	0	0.010009	0	0	0	0	0	0	0	0.0604717	0	0	0	0	0	0	0	0	0	0	0	0	0	0	0	0	0	0	0	0	0	0	0
2250	0	0	0.0100725	0	0	0	0	0	0	0	0	0	0	0	0	0	0	0	0.0231374	0	0	0	0	0	0	0	0	0	0	0	0	0	0	0	0	0	0	0
2254	0	0	0.0805802	0	0	0	0	0	0	0	0	0	0	0	0.0503931	0	0	0	0	0	0	0.010143	0	0	0	0	0	0	0	0	0	0	0	0	0	0	0	0
2261	0	0	0.0100725	0	0	0	0	0	0	0	0	0	0	0	0	0	0	0	0	0.0469539	0	0.0507151	0	0	0.0208312	0.0107032	0	0	0	0	0	0	0.0110534	0.0102828	0.0100786	0	0.0106803	0.0107135
2266	0	0	0	0	0	0	0	0	0	0	0	0	0.0609199	0	0.0100786	0	0	0	0	0	0	0	0	0	0	0	0	0	0	0	0	0	0	0	0	0	0	0
2270	0	0	0	0	0	0	0	0	0	0	0	0	0	0	0	0.010004	0.02003	0	0	0	0.0413266	0	0.0101492	0.020014	0	0	0	0	0	0	0	0	0.0110534	0	0	0	0	0.0428541
2280	0	0	0.0302176	0	0	0	0	0	0	0	0	0	0	0	0.0100786	0	0	0	0	0	0	0	0	0	0	0	0	0	0	0	0	0	0	0	0	0	0	0
2284	0	0	0	0	0	0	0	0	0	0	0	0	0	0	0	0	0.02003	0	0	0	0	0.010143	0	0	0	0	0	0	0	0	0	0	0	0	0	0	0	0
2285	0	0	0.0302176	0.010011	0	0.141143	0	0	0	0	0.0102323	0	0	0	0	0	0	0	0	0	0	0	0.527758	0.020014	0.26039	0.0321096	0	0	0	0.050035	0	0.0201857	0.0110534	0.092545	0.0503931	0.0200844	0.096123	0.021427
2288	0	0	0.0705077	0	0	0	0	0	0	0	0	0	0	0	0	0	0	0	0	0	0	0	0	0	0	0	0	0	0	0	0	0	0	0	0	0	0	0
2295	0.040008	0.0200944	0	0	0	0	0.010009	0	0	0.0508337	0.0306968	0	0.0101533	0	0.0201572	0.020008	0.0500751	0	0	0	0	0	0	0	0	0	0.020022	0.010016	0	0.010007	0	0	0	0.0102828	0.0100786	0.0100422	0.0106803	0
2293	0	0	0.0100725	0	0	0	0	0	0	0	0	0	0	0	0	0	0	0	0	0	0	0.010143	0	0	0	0	0	0	0	0	0	0	0	0	0	0	0	0
2294	0	0	0	0	0	0	0	0	0	0	0	0	0	0	0	0	0	0	0	0	0	0	0	0	0	0.0107032	0	0	0	0	0	0	0	0	0	0	0	0
2300	0	0	0.0100725	0	0	0	0	0	0	0	0	0	0	0	0	0	0	0	0	0	0	0	0	0	0	0	0	0	0	0	0	0	0.0110534	0	0	0	0	0
2302	0	0	0	0	0	0	0	0	0	0	0	0	0	0	0	0	0	0	0	0	0	0	0	0	0	0	0	0	0	0	0	0	0	0.0102828	0	0	0	0
2305	0	0	0	0	0	0	0	0	0	0	0	0	0	0	0	0	0	0	0	0	0	0.010143	0	0	0	0	0	0	0	0	0	0	0	0	0	0	0	0
2318	0	0	0.020145	0	0	0	0	0	0	0	0	0	0	0	0	0	0	0	0	0.0117385	0	0	0	0	0.0208312	0.0107032	0	0	0	0	0	0.0100929	0	0.0102828	0	0	0.0106803	0
2322	0	0	0	0	0	0	0	0	0	0	0	0	0	0	0.0100786	0	0	0	0	0.0234769	0	0.030429	0	0	0	0	0.010011	0	0	0	0	0	0	0.0205656	0.0100786	0	0.0106803	0.0107135
2329	0	0	0	0	0	0	0	0	0	0	0	0	0	0	0	0	0.02003	0	0	0	0	0	0	0	0	0	0	0	0	0	0	0	0	0.0308483	0	0	0	0
2330	0	0	0	0	0	0	0	0	0	0	0	0	0	0	0	0	0.010015	0	0	0	0	0.010143	0	0	0	0	0	0	0	0	0	0	0	0	0	0	0	0.0107135
2335	0	0	0.0100725	0	0	0	0	0	0	0	0	0	0	0	0	0	0	0	0	0.0117385	0	0.020286	0	0	0	0	0	0	0	0	0	0	0	0	0	0	0	0
2333	0	0	0	0	0	0	0	0	0	0	0	0	0	0	0	0	0	0	0	0	0	0	0	0	0	0	0	0	0	0	0	0	0	0	0	0	0	0
2340	0	0	0	0	0	0	0	0	0	0	0	0	0	0	0	0	0	0	0	0	0	0	0	0	0	0	0	0	0	0	0	0	0	0	0	0	0	0
2342	0	0	0	0	0.921013	0	0	0	0	0	0	0	0	0	0	0	0	0	0	0	0	0	0	0	0.0104156	0.984694	0	0	0	0	0	0	0	0	0	0	0	0
2353	0	0	0.0100725	0	0	0	0	0	0	0	0	0	0	0	0	0	0	0	0	0	0	0	0	0	0	0	0	0	0	0	0	0	0	0	0	0	0	0
2352	0	0	0.0302176	0	0	0	0.010009	0	0	0	0	0	0.0101533	0	0	0	0	0	0	0	0	0.010143	0	0	0	0	0	0	0	0	0	0	0.0110534	0	0	0	0	0.0321406
2354	0	0	0.0100725	0	0	0	0	0	0	0	0	0	0	0	0.0100786	0	0	0	0	0	0	0	0	0	0	0	0	0	0	0	0	0	0	0	0	0	0	0
2355	0	0	0.0100725	0	0	0	0	0	0	0	0	0	0	0	0.0806289	0	0	0	0	0	0	0	0	0.050035	0	0.0107032	0	0	0	0	0	0	0	0	0	0	0	0.0107135
2357	0	0	0.0302176	0	0	0.0201633	0	0	0.0100341	0	0	0	0	0	0.0503931	0	0	0	0	0	0	0.010143	0	0	0.0104156	0	0	0	0	0	0	0	0	0.0205656	0	0	0.0106803	0
2359	0	0	0	0	0	0	0	0	0	0	0	0	0.101533	0.0832466	0.0302358	0.020008	0	0	0	0.0117385	0.0516582	0	0.0101492	0	0.0312467	0.0107032	0.020022	0	0.020028	0	0.0305437	0	0	0	0.0100786	0	0	0
2362	0	0	0	0	0	0	0	0	0	0	0	0	0	0	0	0	0	0	0.0231374	0	0	0	0	0	0	0	0	0	0	0	0	0	0	0	0	0	0.0106803	0
2364	0	0	0.0302176	0	0	0	0.010009	0	0	0	0	0	0	0	0	0	0	0	0	0	0	0.010143	0	0	0	0	0	0	0	0	0	0	0	0	0	0	0	0
2367	0	0	0.0100725	0	0	0	0	0	0.0301023	0	0	0	0	0.0208117	0.0100786	0	0.0300451	0	0.0231374	0	0	0.010143	0	0	0.0104156	0.0107032	0	0	0	0	0	0	0	0	0	0.0200844	0	0
2369	0	0	0.141015	0	0	0	0	0	0	0	0	0	0	0	0.0302358	0	0	0	0	0	0	0	0	0	0	0	0	0	0	0	0	0	0	0	0	0	0	0
2373	0	0	0	0	0.010011	0	0	0	0	0	0	0	0	0	0	0	0	0	0	0	0	0	0	0	0	0	0	0	0	0	0	0	0	0	0	0	0	0
2372	0	0	0.0503626	0.010011	0.010011	0	0	0	0	0	0	0	0.0406133	0.104058	0	0.010004	0	0	0.0462749	0.0352154	0	0.010143	0.0101492	0.010007	0	0.0214064	0.010011	0	0	0	0	0	0.0221068	0	0	0.0100422	0.0106803	0.0321406
2382	0	0	0	0	0	0	0	0	0	0	0	0	0	0	0	0	0.0701052	0	0	0	0	0	0	0	0	0	0	0	0	0	0	0	0	0	0	0	0	0
2378	0	0	0.0100725	0	0	0	0	0	0	0	0	0	0	0	0.0201572	0	0	0	0	0	0	0	0	0	0	0.0107032	0	0	0	0	0	0	0	0	0	0	0	0
2383	0	0	0	0	0	0	0	0	0	0	0	0	0	0	0	0	0	0	0	0	0	0	0	0	0	0	0	0	0	0	0	0	0	0	0	0	0	0
2392	0	0	0.020145	0	0	0	0	0	0	0	0	0	0	0	0	0	0	0	0	0	0	0.010143	0	0	0	0	0	0	0	0	0	0	0	0	0.0100786	0	0	0
2391	0	0	0	0	0	0	0	0	0	0	0	0	0	0	0	0	0	0	0	0	0	0	0	0	0	0	0	0	0	0	0	0	0	0	0	0	0	0
2403	0	0	0	0	0	0	0	0	0	0	0	0	0	0	0	0	0	0	0	0	0	0	0	0	0.0104156	0	0	0	0	0	0	0	0	0.0102828	0	0	0	0
2402	0	0	0	0	0	0	0	0	0	0	0	0	0	0	0	0	0	0	0	0	0	0	0	0	0	0	0	0	0	0	0	0	0	0	0	0	0	0
2421	0	0	0.0100725	0	0	0	0	0	0	0	0	0	0	0	0	0	0	0	0	0	0	0	0	0.020014	0	0	0	0	0	0	0	0	0	0	0	0	0	0
2423	0	0	0	0	0	0	0	0	0.0100341	0	0	0	0	0	0	0	0	0	0.138825	0.0117385	0	0	0	0	0.0104156	0	0	0	0	0	0	0	0	0	0	0	0.0106803	0
2424	0	0	0	0	0	0	0	0	0.200682	0	0	0	0	0	0	0	0	0	0	0	0	0	0	0	0	0	0	0	0	0	0	0	0	0.0102828	0	0	0	0
2428	0	0	0	0	0	0	0	0	0	0	0	0	0.0101533	0	0	0	0.0400601	0	0	0	0	0	0	0	0	0	0	0	0	0	0	0	0	0	0.0100786	0	0.0106803	0
2432	0	0	0.0100725	0	0.010011	0	0	0	0.0200682	0	0	0	0	0	0	0	0	0	0	0	0	0.0811441	0	0	0.0208312	0	0	0	0	0	0	0	0.0110534	0	0	0.0100422	0	0.0107135
2442	0	0	0	0	0	0	0	0	0	0	0	0	0	0	0	0	0	0	0	0	0	0	0	0	0	0	0	0	0	0	0	0	0	0	0	0	0	0
2445	0	0	0.020145	0	0.010011	0	0	0	0	0	0	0	0	0	0.0100786	0	0	0	0	0.0117385	0	0.020286	0.0101492	0	0	0.0107032	0	0	0	0	0	0	0.0110534	0	0.0100786	0	0	0
2449	0	0	0	0	0	0	0	0	0	0	0	0	0	0	0	0	0.02003	0	0	0	0	0	0	0	0	0	0	0	0	0	0	0	0	0	0	0	0	0
2456	0	0	0	0	0	0	0	0	0	0	0	0	0	0	0	0	0	0	0	0	0	0	0	0	0	0	0	0	0	0	0	0	0	0	0	0	0	0
2461	0	0	0	0	0	0	0	0	0	0	0	0	0	0	0	0	0	0	0	0	0	0	0	0.020014	0	0	0	0	0	0	0	0	0	0	0	0	0	0
2464	0	0	0	0	0	0	0	0	0.0702388	0	0	0	0	0	0	0	0	0	0	0	0	0	0	0	0.0520779	0	0	0	0	0	0	0	0	0	0	0.0301265	0	0
2477	0	0	0.0100725	0	0	0	0	0	0	0	0	0	0	0	0	0	0	0	0	0.0117385	0	0.010143	0	0	0	0	0	0	0	0	0	0	0	0	0	0	0	0
2475	0	0	0	0	0	0	0	0	0	0	0	0	0	0	0.0403145	0	0	0	0	0	0	0	0	0	0	0	0	0	0	0	0	0	0	0	0	0	0	0
2478	0	0	0	0	0	0	0	0	0.0802729	0	0	0	0	0.12487	0	0	0	0.0103627	0	0.0117385	0	0.030429	0	0	0.0416623	0	0	0	0	0	0	0	0.0110534	0	0	0.0200844	0	0.021427
2479	0	0	0	0	0	0	0	0	0.0301023	0	0	0	0	0	0.0100786	0	0	0	0	0	0	0.0405721	0	0	0.0104156	0.0107032	0	0	0	0	0	0	0	0	0	0	0	0.0107135
2486	0	0	0	0	0	0	0	0	0.0100341	0	0	0	0	0	0	0	0	0	0	0	0	0.020286	0	0	0	0.0107032	0	0	0	0	0	0	0	0.0102828	0	0	0	0
2489	0	0	0.0604351	0	0	0	0	0	0.0200682	0	0	0	0	0	0.0604717	0	0	0	0	0	0	0.010143	0	0	0.0104156	0.0107032	0	0	0	0	0	0	0	0.0102828	0	0.0200844	0	0.0107135
2490	0	0	0.0100725	0	0	0	0	0	0.0401365	0	0	0	0	0	0	0	0.0500751	0	0	0	0	0	0	0	0	0	0	0	0	0	0	0	0	0	0	0.0100422	0	0
2491	0	0	0	0	0	0	0	0	0	0	0	0	0	0	0.171336	0	0	0	0	0	0	0	0	0	0	0	0	0	0	0	0	0	0	0	0	0	0	0
2488	0	0	0	0	0	0	0	0	0.0401365	0	0	0	0	0	0	0	0	0	0	0	0	0	0	0	0	0	0	0	0	0	0	0	0.0110534	0	0	0	0	0
2505	0	0	0.100725	0	0	0	0.010009	0	0.0100341	0	0	0	0	0.062435	0.0403145	0	0.02003	0	0	0	0	0.020286	0	0.020014	0.0104156	0	0	0	0	0	0	0	0	0.0102828	0	0.0200844	0	0.0428541
2504	0	0	0	0	0	0.0201633	0	0	0	0	0	0	0	0	0	0	0	0	0.0462749	0	0	0	0	0	0	0	0	0	0	0	0	0	0	0.0102828	0	0	0	0
2507	0	0	0	0	0	0	0	0	0	0	0	0	0	0	0	0	0	0	0	0	0	0	0	0	0	0	0.010011	0	0	0	0	0	0	0	0	0	0	0
2508	0	0	0	0	0	0	0	0	0	0	0	0	0	0	0	0	0.02003	0	0	0	0	0	0	0.230161	0	0	0	0	0	0	0	0	0	0	0	0	0	0
2517	0	0	0	0	0	0	0	0	0	0	0	0	0	0	0	0	0	0	0	0	0	0	0	0	0	0	0	0	0	0	0	0	0	0	0	0	0	0
2521	0	0	0	0	0	0	0	0	0	0	0	0	0	0	0	0	0	0	0	0	0	0.010143	0	0	0	0	0	0	0	0	0	0	0	0	0	0	0	0
2526	0	0	0.0100725	0	0	0	0	0	0	0	0	0	0	0	0	0	0	0	0	0	0	0	0	0	0	0	0	0	0	0	0	0	0	0	0	0	0	0
2532	0	0	0.0302176	0	0	0	0	0	0	0	0	0	0	0	0	0	0	0	0	0	0	0	0	0	0	0	0	0	0	0	0	0	0	0	0	0	0	0
2538	0	0	0	0	0	0	0	0	0	0	0	0	0	0	0	0	0	0	0	0	0	0	0	0	0	0.0107032	0	0	0	0	0	0	0	0	0	0	0	0
2537	0	0	0	0	0	0	0	0	0	0	0	0	0	0	0	0	0	0	0	0	0	0	0	0	0	0	0	0	0	0	0	0	0	0	0	0	0	0
2541	0	0	0.0100725	0	0	0	0	0	0	0	0	0	0	0	0	0	0	0	0	0	0	0	0	0	0	0	0	0	0	0	0	0	0	0	0	0.0100422	0	0
2543	0	0	0.0100725	0	0	0	0	0	0	0	0	0	0	0	0	0	0.0400601	0	0	0	0	0	0	0	0	0	0	0	0.020028	0	0	0	0	0	0	0	0	0
2548	0	0	0	0	0	0	0	0	0	0	0	0	0	0	0	0	0	0	0	0	0	0	0	0	0	0	0	0	0	0	0	0	0	0	0	0	0	0
2552	0	0	0.0100725	0	0	0	0	0	0	0.0101667	0	0	0	0	0	0	0.02003	0	0.0231374	0	0.0103316	0.0811441	0	0	0.0312467	0	0	0	0	0	0	0	0	0.0205656	0.0100786	0	0.0106803	0
2554	0	0	0	0	0	0	0	0	0	0	0	0	0	0	0	0	0	0	0.0694123	0	0	0.010143	0	0	0	0	0	0	0.010014	0	0	0	0.0110534	0	0	0	0.0106803	0
2558	0	0	0	0	0	0	0	0	0	0	0	0	0	0	0	0	0	0	0	0	0	0.010143	0	0	0	0	0	0	0	0	0	0	0	0	0	0	0	0
2562	0	0	0	0	0	0	0	0	0	0	0	0	0	0	0	0	0	0	0	0	0	0	0	0	0	0	0	0	0	0	0	0	0	0	0	0	0	0
2566	0	0	0	0	0	0	0	0	0	0	0	0	0	0	0	0	0	0	0	0	0	0	0	0	0	0.0214064	0	0	0	0	0	0	0	0	0	0	0	0
2569	0	0	0	0	0	0	0	0	0.0100341	0	0	0	0	0	0.0201572	0	0	0	0	0	0	0	0	0.020014	0	0	0	0.010016	0	0	0	0	0	0	0	0	0	0
2571	0	0	0.0604351	0	0	0	0.010009	0	0	0	0	0	0	0	0.0604717	0	0	0	0	0	0	0	0	0	0	0	0	0	0	0	0	0	0	0.0102828	0	0	0	0
2573	0	0.0100472	0.0100725	0	0	0	0	0	0.0602047	0	0	0	0	0	0.171336	0	0	0	0	0	0	0.010143	0	0.040028	0	0.0107032	0	0	0	0	0	0.0100929	0.0331602	0	0	0	0	0
2579	0	0	0	0	0	0	0	0	0	0	0	0	0	0	0	0	0	0	0	0	0	0	0	0	0	0	0	0	0	0	0	0	0	0	0	0	0	0
2582	0	0	0.0100725	0	0	0	0	0	0.0200682	0	0	0	0	0.0208117	0	0	0	0	0	0	0	0.010143	0	0.030021	0.0312467	0	0	0	0	0	0	0	0	0	0.0100786	0.0100422	0.0106803	0
2583	0	0	0.0302176	0	0	0	0	0	0	0	0	0	0	0	0.0302358	0	0.02003	0	0	0	0	0.010143	0	0	0.0208312	0.0107032	0	0	0	0	0	0	0.0110534	0	0	0	0	0.0107135
2584	0	0	0.0100725	0	0	0	0	0	0	0	0	0	0	0	0.0302358	0	0	0	0	0	0	0.010143	0	0	0.0104156	0	0	0	0	0	0.0101812	0	0	0	0	0	0	0
2596	0	0	0.020145	0	0	0	0	0	0	0	0	0	0	0	0	0	0.0300451	0	0.0231374	0	0	0	0	0	0	0.0107032	0	0	0	0	0	0	0	0	0	0	0	0
2597	0	0	0	0	0	0	0	0	0.0200682	0	0	0	0	0	0	0	0	0	0	0	0	0.010143	0	0	0	0	0	0	0	0	0	0	0	0	0	0	0	0
2600	0	0	0.020145	0	0	0	0	0	0.311058	0	0	0	0	0	0.0302358	0	0	0	0.0231374	0	0	0.010143	0	0	0.0104156	0	0	0	0	0	0	0	0.0552669	0	0	0	0	0
2612	0	0	0	0	0	0	0	0	0	0	0	0	0	0	0	0	0	0	0	0	0	0	0	0.010007	0	0	0	0	0	0	0	0	0	0	0	0	0	0
2619	0	0	0	0	0	0.0201633	0	0	0	0	0	0	0	0	0	0	0	0	0	0	0	0	0	0	0	0	0	0	0	0	0	0	0	0	0	0	0	0
2620	0	0	0	0	0	0	0	0	0	0	0	0	0	0	0.0100786	0	0	0	0	0	0	0	0	0	0	0	0	0	0	0	0	0	0	0	0	0	0	0
2625	0	0	0.0100725	0	0	0	0	0	0	0	0	0	0	0	0	0	0	0	0	0	0	0	0	0	0	0.0107032	0	0	0	0	0	0	0.0110534	0	0	0	0.0106803	0
2627	0	0.0100472	0.0302176	0	0	0	0	0	0	0	0	0	0	0	0.0604717	0	0	0	0	0	0	0.020286	0	0	0	0	0	0	0	0	0	0	0	0	0	0	0	0
2626	0	0	0	0	0	0	0	0	0	0	0	0	0	0	0.161258	0	0	0	0	0	0	0	0	0	0	0	0	0	0	0	0	0	0.0110534	0	0	0	0	0
2633	0	0	0	0	0	0	0	0	0	0	0	0	0	0	0.0100786	0	0.0701052	0	0	0	0	0.020286	0.0101492	0	0.0208312	0.0107032	0	0	0	0	0	0.0201857	0.0110534	0	0	0	0.0106803	0.0107135
2636	0	0	0.020145	0	0	0	0	0	0.0100341	0	0	0	0	0.12487	0	0	0	0	0.0231374	0	0	0	0	0	0.0208312	0	0	0	0	0	0	0.0100929	0	0	0	0.0100422	0	0.0107135
2640	0	0	0	0	0	0	0	0	0	0	0	0	0	0	0	0	0	0	0	0	0	0	0	0	0	0	0	0	0	0	0	0	0	0	0	0	0	0
2642	0	0	0	0	0	0	0	0	0	0	0	0	0	0	0	0	0	0	0	0	0	0	0	0	0	0	0	0	0	0	0	0	0	0	0	0	0	0.0107135
2643	0	0	0.0100725	0	0	0	0	0	0.0100341	0	0	0	0	0	0.0604717	0	0	0	0	0.0117385	0	0.010143	0	0.010007	0	0.0107032	0	0	0	0	0	0	0	0	0	0	0	0.0107135
2646	0	0	0	0	0	0	0	0	0.110375	0	0	0	0	0.062435	0.282201	0	0.0300451	0	0.0231374	0.0117385	0	0.010143	0	0.010007	0.0208312	0	0	0	0	0	0	0	0.0221068	0.0102828	0	0.0100422	0	0
2648	0	0	0	0	0	0	0	0	0	0	0	0	0	0	0	0	0	0	0	0	0	0.010143	0	0	0	0	0	0	0	0	0	0	0	0	0	0	0.0106803	0
2649	0	0	0.0100725	0	0.010011	0	0	0	0	0	0	0	0	0	0.0100786	0	0	0	0	0	0	0	0	0	0	0	0	0	0	0	0	0	0	0	0	0	0	0
2660	0	0	0	0	0	0	0	0	0.0200682	0	0	0	0	0	0	0	0	0	0	0	0	0.020286	0	0	0	0	0	0	0	0	0	0	0.0221068	0	0	0	0	0
2661	0	0	0	0	0	0	0	0	0.0301023	0	0	0	0	0.0208117	0.0302358	0	0	0	0	0	0	0	0	0	0	0	0	0	0	0	0	0	0	0	0	0	0	0
2662	0	0	0	0	0	0	0	0	0	0	0	0	0	0	0	0	0	0	0.0231374	0	0	0.010143	0	0	0	0	0	0	0	0	0	0	0	0	0	0	0	0
2666	0	0	0.0100725	0	0	0	0	0	0.0100341	0	0	0	0	0	0	0	0	0	0	0	0	0	0	0	0	0	0	0	0	0	0	0	0	0.0102828	0	0	0	0
2670	0	0	0.0503626	0	0	0	0	0	0.0100341	0	0	0	0	0	0.0100786	0	0	0	0	0.0117385	0	0.0608581	0	0	0	0.0214064	0	0	0	0	0	0.0100929	0	0	0	0	0	0
2680	0	0.0200944	0.020145	0	0	0	0	0	0	0	0	0	0.0304599	0	0	0	0	0	0	0	0	0.020286	0.0101492	0	0	0	0	0	0	0	0	0.0100929	0.0110534	0.0102828	0	0	0.0106803	0.0107135
2695	0	0	0.0100725	0	0	0	0	0	0	0	0	0	0	0	0.0806289	0	0	0	0	0	0	0.010143	0	0	0	0	0	0	0	0	0	0	0	0	0	0	0	0
2694	0	0	0	0	0	0	0	0	0	0	0	0	0	0	0	0	0	0	0	0	0	0	0	0	0	0	0	0	0	0	0	0	0	0	0	0	0	0
2699	0	0	0	0	0	0	0	0	0	0	0	0	0	0	0	0	0	0	0	0	0	0	0	0	0	0	0	0	0	0	0	0	0	0	0	0	0	0
2704	0	0	0.0302176	0	0	0	0	0	0	0	0	0	0	0.0208117	0.0705503	0	0	0	0	0	0	0	0	0	0	0	0	0	0	0	0	0	0	0	0	0	0	0
2705	0	0	0.0100725	0	0	0	0	0	0.0200682	0	0	0	0	0	0.372909	0	0.010015	0	0	0.0117385	0	0	0	0	0.0104156	0	0.010011	0	0	0	0	0	0	0	0	0	0	0
2710	0	0	0	0	0	0	0	0	0	0	0	0	0	0	0	0	0	0	0	0	0	0	0	0	0	0	0	0	0	0	0	0	0	0	0	0	0	0
2709	0	0	0.0100725	0	0	0	0	0	0.0100341	0	0	0	0	0	0	0	0	0	0	0	0	0	0	0	0.0104156	0	0	0	0	0	0	0	0	0	0	0	0	0
2724	0.010002	0	0	0	0	0	0	0	0	0.0101667	0	0	0	0	0	0	0	0	0	0.0117385	0	0.010143	0.0101492	0	0	0	0	0	0	0	0	0	0	0	0.0100786	0	0	0.0321406
2736	0	0	0	0	0	0	0	0	0.0100341	0	0	0	0	0	0	0	0	0	0.0231374	0	0	0	0	0	0.0312467	0	0	0	0	0	0	0	0	0	0	0.0100422	0	0
2738	0	0	0.0100725	0	0.010011	0	0	0	0	0	0	0	0	0	0	0	0	0	0	0	0	0.010143	0	0	0	0	0	0	0	0	0	0	0	0	0	0	0	0
2747	0	0	0	0	0	0	0	0	0	0	0	0	0	0	0	0	0	0	0	0	0	0.010143	0	0	0	0	0	0	0	0	0	0	0	0	0	0	0	0
2750	0.010002	0	0	0	0	0	0	0	0.0100341	0.0101667	0	0	0	0	0	0	0	0	0	0	0	0	0	0	0	0	0	0	0	0	0	0.0100929	0	0	0.0201572	0	0	0.0321406
2753	0	0	0	0	0	0	0	0	0	0	0	0	0	0	0	0	0	0	0	0	0	0	0	0.020014	0	0	0	0	0	0	0	0	0	0	0	0	0	0
2768	0.020004	0.0200944	0	0.010011	0.020022	0.0201633	0.010009	0.0200321	0.0200682	0.0305002	0.0409291	0.0300451	0	0.0208117	0.0100786	0.020008	0.010015	0.0103627	0	0.0117385	0.0413266	0.010143	0.0101492	0.010007	0	0	0.010011	0.010016	0.0600841	0.010007	0.0101812	0.0100929	0.0110534	0.0308483	0.0503931	0.0401687	0.032041	0.0428541
2767	0	0	0	0	0	0	0	0	0	0	0	0	0	0	0	0	0.010015	0	0	0	0	0	0	0	0	0	0	0	0	0.010007	0	0	0	0	0	0	0	0
2775	0	0	0.0100725	0	0	0	0	0	0	0	0	0	0	0	0	0	0	0	0	0.0117385	0	0	0	0	0	0	0	0	0	0	0	0	0	0	0	0	0	0
2774	0	0	0	0	0	0	0	0	0	0	0	0	0	0.0416233	0	0	0	0	0	0	0	0	0	0	0	0	0	0	0	0	0	0	0	0	0	0	0	0
2785	0	0	0	0	0	0	0	0	0	0	0	0	0	0	0	0	0	0	0	0.0117385	0	0	0	0	0	0	0	0	0	0	0	0	0	0	0	0	0	0
2786	0	0	0.0503626	0	0	0	0	0	0	0	0	0.010015	0	0	0.110865	0	0	0	0	0	0	0.010143	0	0	0	0	0	0	0	0	0	0	0	0	0	0.0100422	0	0
2794	0	0	0.0100725	0	0	0	0	0	0	0	0	0	0	0	0.100786	0	0	0	0	0.0117385	0	0	0	0	0.0312467	0	0	0	0	0	0	0	0	0	0	0.0100422	0	0
2795	0	0	0.0100725	0	0	0	0	0	0	0	0	0	0	0	0	0	0	0	0	0	0	0	0	0	0	0	0	0	0	0	0	0	0	0	0	0	0	0
2806	0	0	0	0	0	0	0	0	0	0	0	0	0	0	0	0	0	0	0	0	0	0	0	0	0	0	0	0	0	0	0	0	0	0	0	0	0	0
2808	0	0	0	0	0	0	0	0	0	0	0	0	0	0	0	0	0	0	0	0	0	0	0	0	0	0	0	0	0	0	0	0	0	0	0	0	0	0
2819	0	0	0.020145	0	0	0	0	0	0.0100341	0	0	0	0	0	0	0	0	0	0	0	0.0516582	0	0	0	0.0208312	0	0	0	0	0	0	0	0	0	0	0	0	0.0107135
2818	0	0	0	0	0	0	0	0	0	0	0	0	0	0	0	0	0	0	0	0	0	0.010143	0	0.020014	0	0	0	0	0	0	0	0	0	0	0	0	0	0
2820	0	0	0.0302176	0	0	0	0	0	0	0	0	0	0	0	0.0907075	0	0	0	0.0231374	0.0117385	0	0	0	0	0	0	0	0	0	0	0	0	0	0	0	0	0	0
2825	0	0	0	0	0	0	0	0	0	0	0	0	0	0	0	0	0	0	0	0	0	0	0	0	0	0	0	0	0	0	0	0	0	0	0	0	0	0
2829	0	0	0	0	0	0	0	0	0	0	0	0	0	0	0	0	0	0	0	0	0	0	0	0	0	0	0	0	0	0	0	0	0	0	0	0	0	0
2834	0	0	0	0	0	0	0	0	0	0	0	0	0	0	0	0	0	0	0	0	0	0	0	0	0	0	0	0	0	0	0	0	0	0	0	0	0	0
2832	0	0	0.020145	0	0	0	0	0	0	0	0	0	0	0	0	0	0	0	0	0	0	0	0	0	0	0	0	0	0	0	0	0	0	0.0102828	0	0	0	0
2847	0	0	0	0	0	0	0	0	0	0	0	0	0	0	0	0	0	0	0	0	0	0	0	0	0	0	0	0	0	0	0	0	0	0	0	0	0	0
2848	0	0	0.020145	0	0	0	0	0	0	0	0	0	0	0	0.0100786	0	0	0	0	0	0	0.010143	0	0	0	0	0	0	0	0	0	0	0	0	0	0	0	0
2846	0	0	0	0	0	0	0	0	0	0	0	0	0	0	0	0	0	0	0	0	0	0.020286	0	0	0	0	0	0	0	0	0	0	0	0	0	0	0.0106803	0
2849	0	0	0	0	0	0	0	0	0	0	0	0	0	0	0	0	0	0	0	0	0	0	0	0	0.0104156	0	0	0	0	0	0	0	0	0	0	0	0	0
2851	0	0	0.0705077	0	0	0	0	0	0	0	0	0	0	0.0208117	0	0	0	0	0	0.0234769	0	0	0	0	0	0	0	0	0	0	0	0.0100929	0	0	0	0	0	0
2861	0	0	0	0	0	0	0	0	0	0	0	0	0	0	0.0201572	0	0	0	0	0	0	0	0	0	0	0	0	0	0.0300421	0	0	0	0	0	0	0	0	0.021427
2862	0	0	0.020145	0	0	0	0	0	0	0	0	0	0	0	0	0	0	0	0	0	0	0	0	0	0	0	0	0	0	0	0	0	0.0221068	0	0	0	0	0
2859	0	0	0	0	0	0	0	0	0	0	0	0	0	0	0	0	0	0	0	0	0	0	0	0.040028	0	0	0	0	0	0.010007	0	0	0	0	0	0	0	0
2860	0	0	0	0	0	0	0	0	0	0	0	0	0	0	0	0	0	0	0	0	0	0	0	0	0	0	0	0	0	0	0	0	0	0	0	0	0	0
2867	0	0	0	0	0	0	0	0	0	0	0	0	0	0	0.0302358	0	0	0	0	0	0	0	0	0	0	0	0	0	0	0	0	0	0	0	0	0	0	0
2874	0	0	0.0100725	0	0	0	0	0	0	0	0	0	0	0	0	0	0.010015	0	0	0	0	0.010143	0	0	0	0	0	0	0.010014	0	0	0.0100929	0	0	0	0	0	0.021427
2876	0	0	0.0100725	0	0	0	0	0	0	0	0	0	0	0	0	0	0	0.0103627	0	0	0	0.010143	0	0	0	0	0	0	0	0	0	0	0	0	0	0	0.0106803	0
2880	0	0	0.0100725	0	0	0	0	0	0	0	0	0	0	0	0	0	0	0	0	0	0	0.010143	0	0	0	0	0	0	0.010014	0	0	0	0	0	0	0	0	0
2881	0	0	0	0	0	0	0	0	0	0	0	0	0	0	0	0	0	0	0	0	0	0	0	0.010007	0	0	0	0	0	0	0	0	0	0	0	0	0	0
2886	0	0	0	0	0	0	0	0	0	0	0	0	0	0	0	0	0	0	0	0	0	0	0	0	0	0	0	0	0	0	0	0	0	0	0	0	0	0
2883	0	0	0	0	0	0	0	0	0	0	0	0	0	0	0	0	0	0	0	0	0	0	0	0	0	0	0	0	0	0	0	0	0	0	0	0	0	0
2888	0	0	0.020145	0	0	0	0	0	0	0	0	0.010015	0	0	0.191494	0	0.0300451	0	0	0	0	0	0	0	0.0104156	0.0107032	0	0	0	0	0	0	0	0	0	0	0	0
2897	0	0	0	0	0	0	0	0	0	0	0	0	0	0	0	0	0	0	0	0	0	0	0	0.010007	0	0	0	0	0	0	0	0	0	0	0	0	0	0
2910	0	0	0	0	0	0	0	0	0	0	0	0	0	0	0.0100786	0	0	0	0	0	0	0.010143	0	0	0.0104156	0	0	0	0	0	0	0	0	0	0	0	0	0
2908	0	0	0	0	0	0	0	0	0	0	0	0	0	0	0	0	0	0	0	0	0	0	0.0101492	0	0.0104156	0	0	0	0	0	0	0	0	0	0	0.0401687	0	0
2915	0	0	0	0	0	0	0	0	0.0401365	0	0	0	0.0406133	0	0	0	0	0	0	0	0	0.010143	0	0	0	0	0	0.010016	0	0	0	0	0	0	0	0	0	0.0107135
2914	0	0	0.0100725	0	0	0	0	0	0	0	0	0	0	0	0.0302358	0	0	0	0	0	0	0	0	0	0	0	0	0	0	0	0	0	0.0110534	0	0	0	0	0
2917	0	0	0	0	0	0	0	0	0	0	0	0	0	0	0	0	0	0	0.0231374	0	0	0	0	0	0	0	0	0	0	0	0	0	0	0	0	0	0	0
2918	0	0	0	0	0	0	0	0	0	0	0	0	0	0	0.0100786	0	0	0	0	0	0	0	0	0	0	0	0	0	0	0	0	0	0	0	0	0	0	0
2927	0	0	0	0	0	0	0	0	0	0	0	0	0	0	0	0	0	0	0	0	0	0	0	0	0	0	0	0	0	0	0	0	0	0	0	0	0	0
2928	0	0	0	0	0	0	0	0	0	0	0	0	0	0	0	0	0	0	0	0	0	0.010143	0	0	0	0	0	0	0.010014	0	0	0	0	0	0	0	0	0
2933	0	0	0.0100725	0	0	0	0	0	0.0100341	0	0	0	0	0	0	0	0	0	0.0231374	0	0	0	0	0	0	0	0	0	0	0	0	0	0	0	0	0	0	0
2939	0	0	0	0	0	0	0	0	0	0	0.0102323	0	0	0	0	0	0	0	0	0	0	0	0	0	0	0	0	0	0	0	0	0	0	0	0	0	0	0
2943	0	0	0.020145	0	0	0	0	0	0	0	0	0	0	0	0	0	0	0	0	0.0117385	0	0.010143	0	0	0	0.0107032	0	0	0	0	0	0	0	0.0102828	0	0	0	0.0107135
2958	0	0	0	0	0	0	0	0	0	0	0	0	0	0	0	0	0	0	0	0	0	0	0	0	0	0	0	0	0	0	0	0	0	0	0	0	0	0
2965	0	0	0	0	0	0	0	0	0.0100341	0	0	0	0	0	0.554324	0	0	0	0	0	0	0	0	0	0	0	0	0	0	0	0	0	0	0	0	0	0	0
2964	0	0	0	0	0	0	0	0	0	0	0	0	0	0.0208117	0.574481	0	0	0	0	0	0	0	0	0	0	0	0	0	0	0	0	0	0	0	0	0	0	0
2967	0	0	0	0	0	0	0	0	0	0	0	0	0	0	0	0.010004	0	0	0	0	0	0	0	0	0	0	0	0	0	0	0	0	0	0	0	0	0	0
2966	0	0	0.0100725	0	0.010011	0	0	0	0.0200682	0	0	0	0	0	0.0100786	0	0	0	0	0.0117385	0	0.020286	0	0	0	0	0	0	0	0	0	0	0	0	0	0	0	0
2972	0	0	0	0	0	0	0	0	0	0	0	0	0	0	0	0	0	0	0	0.0117385	0	0.010143	0	0	0.0104156	0	0	0	0	0	0	0	0.0110534	0	0	0	0	0
2970	0	0	0	0	0	0	0	0	0	0	0	0	0	0	0	0	0	0	0	0	0	0	0	0	0	0	0	0	0	0	0	0	0	0	0	0	0	0
2971	0	0	0.0100725	0	0	0	0	0	0	0	0	0.010015	0	0	0	0	0	0	0	0	0	0	0	0	0	0	0	0	0	0	0	0	0	0	0	0	0	0
2990	0	0	0	0	0	0	0	0	0	0	0	0	0	0	0	0	0	0	0	0	0	0	0	0	0	0	0	0	0	0	0	0	0	0	0	0	0	0
2995	0	0	0	0	0	0	0	0	0	0	0	0	0	0	0	0	0	0	0	0	0	0	0	0	0	0	0	0	0	0	0	0	0	0	0	0	0	0
2996	0	0	0	0	0	0	0	0	0	0	0	0	0	0	0	0	0	0	0	0.0117385	0	0	0	0	0	0	0	0	0	0	0	0	0	0	0	0	0	0
3000	0	0	0.0302176	0	0	0	0	0	0.0200682	0	0	0	0	0	0	0	0	0	0.0231374	0.0352154	0	0.020286	0	0	0	0	0	0	0	0	0	0	0	0	0	0.0100422	0	0
3004	0	0	0	0	0	0	0	0	0.0200682	0	0	0	0	0	0	0	0	0	0.0231374	0	0	0	0	0.160112	0.0208312	0	0	0	0	0	0	0	0	0	0	0	0	0
3003	0	0	0	0	0	0	0	0	0	0	0	0	0	0	0	0	0	0	0	0	0	0.010143	0	0	0	0	0	0	0	0	0	0	0	0.0514139	0	0	0	0.0107135
3007	0	0	0	0	0	0	0	0	0	0	0	0	0	0	0	0	0	0	0	0	0	0	0	0	0	0	0	0	0	0	0	0	0	0	0	0	0	0
3012	0	0	0.020145	0	0	0	0	0	0.0802729	0	0	0	0.0609199	0	0	0	0	0	0.0231374	0	0	0.010143	0	0	0.0520779	0.0107032	0	0	0	0	0	0	0.0110534	0.0102828	0	0.0200844	0.0106803	0.0107135
3011	0	0	0.0100725	0	0.010011	0	0	0	0	0	0	0	0	0	0	0	0	0	0	0	0	0	0	0	0	0	0	0	0	0	0	0	0	0	0	0.0100422	0	0
3015	0	0	0.0100725	0	0	0	0	0	0.0200682	0	0	0	0	0	0.0604717	0	0.0500751	0	0	0	0	0.010143	0	0	0	0	0	0	0	0	0	0	0	0	0	0.0100422	0	0
3018	0	0	0	0	0	0	0	0	0	0	0	0	0	0	0	0	0	0	0	0	0	0	0	0.020014	0	0	0	0	0.010014	0	0	0	0	0	0	0	0	0
3029	0.010002	0.0100472	0.0100725	0	0	0	0	0	0.0100341	0	0.0204645	0	0.0406133	0	0	0	0	0	0	0	0	0	0.0101492	0	0	0.0107032	0	0.010016	0	0	0.0101812	0	0	0.0102828	0.0100786	0	0.0213607	0.0107135
3033	0	0	0	0	0	0	0	0	0	0	0	0	0	0	0.0100786	0	0	0	0	0	0	0	0	0	0	0.0107032	0	0	0	0	0	0	0.0110534	0	0	0	0	0
3034	0	0	0	0	0	0	0	0	0.0301023	0	0	0	0	0	0	0	0	0	0	0	0	0.010143	0	0	0.0104156	0.0107032	0	0	0	0	0	0	0	0	0	0.0100422	0	0
3035	0	0	0	0	0	0	0	0	0	0	0	0	0	0	0	0	0	0	0	0	0	0	0	0	0	0	0	0	0.010014	0	0	0	0	0	0	0	0	0
3043	0.070014	0.0100472	0.0100725	0	0	0	0.020018	0	0	0.0203335	0.0102323	0	0.0101533	0	0	0	0	0	0	0	0	0	0.0101492	0.020014	0	0	0	0	0	0	0	0	0	0	0	0	0.0854427	0.021427
3042	0	0	0.0100725	0	0	0	0	0	0	0	0	0	0	0	0.0302358	0	0	0	0	0.0117385	0	0.010143	0	0	0.0104156	0	0	0	0	0	0	0	0	0.0102828	0	0.0100422	0	0.0107135
3045	0	0	0	0	0	0	0	0	0	0	0	0	0	0	0	0	0	0	0	0	0	0	0	0.010007	0	0	0	0	0.0300421	0	0	0	0	0	0	0	0	0
3052	0	0	0	0	0	0	0	0	0	0	0	0	0	0	0	0	0	0	0	0	0	0	0	0	0	0	0	0	0	0	0	0	0	0	0	0	0	0
3053	0	0	0	0	0	0	0	0	0	0	0	0	0	0	0.0403145	0	0	0	0	0	0	0	0	0	0	0	0	0	0	0	0	0	0	0	0	0	0	0
3056	0	0	0.0100725	0	0	0	0	0	0	0	0	0	0	0	0	0	0	0	0	0	0	0	0	0	0	0	0	0	0	0	0	0	0	0.0205656	0	0	0	0.0107135
3057	0	0	0	0	0	0	0	0	0	0	0	0	0	0	0	0	0.010015	0	0	0	0	0	0	0	0	0	0	0	0	0	0	0	0	0	0	0	0	0
3058	0.010002	0	0	0	0	0.030245	0.010009	0	0	0	0	0	0	0.0208117	0	0	0	0.0103627	0	0	0.0206633	0	0	0	0	0.0107032	0.020022	0.010016	0.020028	0.020014	0.0101812	0	0	0.0514139	0.0503931	0.100422	0.096123	0.0428541
3066	0	0	0	0	0.010011	0	0	0	0	0	0	0	0	0	0.0100786	0	0	0	0	0	0	0.010143	0	0.020014	0	0	0	0	0	0	0	0	0	0	0	0	0	0
3069	0	0	0	0	0	0	0	0	0	0	0	0	0.0406133	0	0	0	0	0	0	0	0	0	0	0	0	0.0107032	0	0	0	0	0	0	0	0	0	0	0	0
3070	0	0	0.171233	0	0	0	0	0	0	0	0	0	0	0	0.151179	0	0.02003	0	0	0	0	0.020286	0	0	0	0.0107032	0	0	0	0	0	0	0.0110534	0	0	0	0	0
3076	0	0	0	0	0	0	0	0	0	0	0	0	0	0	0	0	0	0	0	0	0	0.010143	0	0.030021	0	0	0	0	0	0	0	0	0	0	0	0	0	0.0107135
3075	0	0	0	0	0	0	0	0	0.0100341	0	0	0	0	0	0	0	0	0	0	0	0	0	0	0	0	0	0	0	0	0	0	0	0	0.0102828	0	0.0100422	0	0
3074	0	0	0.0906527	0	0	0	0.010009	0	0.0501706	0	0	0	0	0	0.0403145	0	0	0	0	0	0	0.010143	0	0	0	0	0	0	0	0	0	0	0.0221068	0	0	0	0	0
3078	0	0	0.0100725	0	0	0	0	0	0	0	0	0	0	0	0	0	0	0	0	0	0	0	0	0	0	0	0	0	0	0	0	0	0	0	0	0	0	0
3084	0	0	0	0	0	0	0	0	0	0	0	0	0	0	0	0	0	0	0	0	0	0	0	0	0	0	0	0	0	0	0	0	0	0	0	0	0	0
3094	0	0	0	0	0	0	0	0	0	0	0	0	0	0	0	0	0	0	0	0	0	0	0	0.020014	0	0	0	0	0	0	0	0	0	0	0	0	0	0
3098	0.040008	0	0	0	0	0	0	0	0	0	0.0102323	0	0	0.0208117	0.0100786	0	0	0	0	0	0	0	0	0.030021	0	0	0.010011	0	0	0.010007	0	0	0	0	0.0100786	0	0.064082	0
3101	0	0	0	0	0	0	0	0	0.0200682	0	0	0	0	0	0	0	0	0	0	0	0	0.010143	0	0	0.0104156	0.0107032	0	0	0	0	0	0	0	0	0	0	0	0
3107	0	0	0.0100725	0	0	0	0	0	0	0	0	0	0	0	0	0	0	0	0	0	0	0.010143	0	0	0	0	0	0	0	0	0	0	0	0	0	0	0	0
3108	0	0	0.020145	0	0	0.030245	0	0	0	0	0	0	0	0	0	0	0	0	0	0.0117385	0	0.010143	0	0	0	0.0214064	0	0	0	0.020014	0	0	0.0110534	0	0	0	0	0
3110	0	0.0100472	0	0.010011	0.010011	0	0	0	0.0200682	0	0.0102323	0	0	0	0	0	0	0	0	0	0	0	0.0101492	0	0	0.0107032	0	0.0200321	0	0.010007	0.0101812	0.0100929	0.0221068	0.0514139	0.0503931	0.0803374	0.0106803	0.0107135
3113	0	0	0.0100725	0	0	0	0	0	0	0	0	0	0	0	0.0403145	0	0.010015	0	0	0.0117385	0	0.010143	0	0	0	0.0107032	0	0	0	0	0	0	0	0	0	0	0	0
3112	0	0	0.020145	0	0	0	0	0	0.0100341	0	0	0	0	0	0.0100786	0	0.0400601	0	0.0231374	0.0117385	0	0.010143	0	0	0	0	0	0	0	0	0	0	0.0110534	0	0	0	0	0
3117	0	0	0	0	0	0	0	0	0	0	0	0	0	0	0	0	0	0	0	0	0	0	0	0	0	0.0107032	0	0	0	0	0	0	0	0	0	0	0	0.0107135
3123	0	0	0	0	0	0.0201633	0	0	0	0	0	0	0	0	0	0	0	0	0	0	0	0	0	0	0	0	0	0	0	0	0	0	0	0	0	0	0	0
3124	0	0	0.0100725	0	0	0	0	0	0	0	0	0	0	0	0	0	0	0	0	0	0	0	0	0	0	0	0	0	0	0	0	0	0	0	0	0	0	0
3129	0	0	0	0	0	0	0	0	0	0	0	0	0	0	0	0	0	0	0	0	0	0	0	0.040028	0	0	0	0	0	0	0	0	0	0	0	0	0	0
3128	0	0	0.0100725	0	0	0	0	0	0	0	0	0	0	0	0	0	0	0	0	0	0	0.0405721	0.0101492	0	0	0	0	0	0	0	0	0	0	0	0.0100786	0	0	0
3133	0	0	0.0805802	0	0	0	0	0	0	0	0	0	0	0	0.0201572	0	0	0	0	0	0	0.010143	0	0	0	0.0107032	0	0	0	0	0	0	0	0	0	0	0	0
3136	0	0	0	0	0	0	0	0	0	0	0	0	0	0	0	0	0	0	0	0	0	0.010143	0	0	0.0208312	0	0	0	0.010014	0	0	0	0	0	0	0	0	0
3138	0	0	0	0	0	0	0	0	0	0	0	0	0	0	0.0302358	0	0	0	0	0	0	0	0	0	0	0	0	0	0	0	0	0	0	0	0	0	0	0
3139	0	0	0.0100725	0	0	0	0	0	0	0	0	0	0	0	0	0	0	0.0103627	0	0	0	0	0	0	0	0.0107032	0	0	0	0	0	0	0	0	0	0	0	0
3143	0	0	0.0100725	0	0	0	0	0	0	0	0	0	0	0	0	0	0	0	0	0	0	0	0	0	0	0	0	0	0	0	0	0	0	0	0	0	0	0
3147	0	0	0	0	0	0	0	0	0	0	0	0	0	0	0	0	0	0	0	0	0	0	0	0	0	0	0	0	0	0	0	0	0	0	0	0	0	0
3155	0	0	0	0	0	0	0	0	0	0	0	0	0	0	0	0	0	0	0	0	0	0	0	0	0	0.0107032	0	0	0	0	0	0	0	0	0	0	0	0
3154	0	0	0	0	0	0	0	0	0	0	0	0	0	0.0832466	0.0100786	0	0.010015	0	0	0	0	0	0	0	0.0104156	0	0	0	0	0	0	0	0	0	0	0	0	0.021427
3160	0	0	0	0	0	0	0	0	0	0	0	0	0	0	0	0	0	0	0	0	0	0.010143	0	0	0	0	0	0	0	0	0	0	0	0	0	0	0	0
3166	0	0	0.020145	0	0	0	0	0	0	0	0	0.010015	0	0	0.0100786	0	0	0	0	0	0	0	0	0	0	0	0	0	0	0	0	0	0	0	0	0	0	0
3169	0	0	0	0	0	0	0	0	0	0	0	0	0	0	0.0201572	0	0	0	0	0	0	0	0	0	0	0	0	0	0	0	0	0	0	0	0	0	0	0
3174	0	0	0	0	0	0	0	0	0.0100341	0	0	0	0	0	0	0	0	0	0	0	0	0.010143	0	0	0	0.0107032	0	0	0	0	0	0	0	0	0	0	0	0
3173	0	0	0	0	0	0	0	0	0	0	0	0	0	0	0	0	0	0	0	0	0	0	0.0304476	0	0	0	0	0	0	0.010007	0	0	0	0.0102828	0	0	0	0
3183	0	0	0.020145	0	0	0	0	0	0	0	0	0	0	0	0.0201572	0	0	0	0	0	0	0	0	0	0	0	0	0	0	0	0	0	0	0	0	0	0.0106803	0
3187	0	0	0	0	0	0	0	0	0.0401365	0	0	0	0	0	0.0100786	0	0	0	0	0	0	0.020286	0	0	0.0208312	0	0	0	0	0	0	0	0	0	0	0.0100422	0	0
3186	0	0	0	0	0	0	0	0	0	0	0	0	0	0	0.0100786	0	0	0	0	0	0	0.010143	0	0	0	0	0	0	0	0	0	0	0	0	0	0	0	0
3202	0	0	0	0	0	0	0	0	0	0	0	0	0	0	0	0	0	0	0	0	0	0	0	0	0	0	0	0	0	0	0	0	0	0	0	0	0	0
3207	0	0	0	0	0	0	0	0	0	0	0	0	0	0	0	0	0	0	0	0	0	0	0	0.010007	0	0	0	0	0	0	0	0	0	0	0	0	0	0
3206	0	0	0.0302176	0	0	0	0	0	0	0	0	0	0	0	0.100786	0	0	0	0	0.0117385	0	0.010143	0	0.020014	0.0104156	0.0107032	0	0	0	0	0	0	0	0	0	0	0	0
3213	0	0	0	0	0	0	0.010009	0	0	0	0	0	0	0	0.0201572	0	0	0	0	0	0	0	0	0	0	0	0	0	0	0	0	0	0	0	0	0	0	0.0107135
3211	0	0	0	0	0	0	0	0	0	0	0	0	0	0	0.0100786	0	0	0	0	0	0	0	0	0	0	0	0	0	0	0	0	0	0	0	0	0	0	0
3208	0	0	0	0	0	0	0	0	0	0	0	0	0	0	0	0	0	0	0	0	0	0	0	0	0	0	0	0	0	0	0	0	0	0	0	0	0	0
3212	0	0	0	0	0	0.030245	0	0	0.0100341	0	0	0	0	0	0	0	0	0	0	0	0	0	0	0	0	0	0	0	0	0	0	0	0	0.0102828	0	0	0	0.021427
3221	0	0	0	0	0	0	0	0	0	0	0	0	0	0	0	0	0	0	0	0	0	0	0	0	0	0	0	0	0	0	0	0	0	0	0	0	0	0
3229	0	0	0	0	0	0	0	0	0	0	0	0	0	0	0	0	0	0	0	0	0	0.030429	0	0.070049	0	0	0	0	0	0	0	0	0	0	0	0	0	0
3231	0	0	0	0	0	0	0	0	0.0100341	0	0	0	0	0	0	0	0	0	0	0	0	0	0	0	0	0	0	0	0	0	0	0	0	0.0102828	0	0	0	0
3237	0	0	0	0	0	0	0	0	0	0	0	0	0	0	0	0	0	0	0	0	0	0	0	0.020014	0	0	0	0	0	0	0	0	0	0	0	0	0	0
3242	0	0	0	0	0	0	0	0	0	0	0	0	0	0	0	0	0	0	0	0	0	0	0	0	0	0	0	0	0	0	0	0	0	0	0	0	0	0
3248	0	0	0	0	0	0	0	0	0	0	0	0	0	0	0	0	0	0	0	0	0	0	0	0	0	0	0	0	0	0	0	0	0	0	0	0	0	0
3249	0	0	0	0	0	0	0	0	0	0	0	0	0	0	0.0100786	0	0	0	0	0	0	0	0	0	0	0	0	0	0	0	0	0	0	0	0	0	0	0
3246	0	0	0	0	0	0	0	0	0	0	0	0	0	0	0	0	0	0	0	0	0	0	0	0	0	0	0	0	0	0	0	0	0	0	0	0	0	0
3251	0	0	0	0	0	0	0	0	0	0	0	0	0	0	0	0	0	0	0	0	0	0	0	0	0	0	0	0	0	0	0	0	0	0	0	0	0	0
3253	0	0	0	0	0	0	0	0	0	0	0	0	0	0	0	0	0	0	0	0	0	0	0	0.090063	0	0	0	0	0	0	0	0	0	0	0	0	0	0
3271	0	0	0	0	0	0	0	0	0	0	0	0	0	0	0	0	0	0	0	0	0	0	0	0	0	0	0	0	0	0	0	0	0	0	0	0	0	0
3278	0	0	0	0	0	0	0	0	0	0	0	0	0	0	0	0	0	0	0	0	0	0	0	0	0	0	0	0	0	0	0	0	0	0	0	0	0	0
3283	0	0	0	0	0	0	0	0	0	0	0	0	0	0	0	0	0	0	0	0	0	0	0	0	0	0	0	0	0	0	0	0	0	0	0	0	0	0
3284	0	0	0.0302176	0	0	0	0	0	0.0100341	0	0	0	0	0	0.0201572	0	0	0	0	0	0	0.010143	0	0	0.0104156	0.0107032	0	0	0	0	0	0	0	0	0	0	0	0
3289	0	0	0	0	0	0	0	0	0	0	0	0	0	0	0	0	0	0	0	0	0	0	0	0	0	0	0	0	0	0	0	0	0	0	0	0	0	0
3301	0	0	0	0	0	0	0	0	0	0	0	0	0	0	0	0	0	0	0	0	0	0	0	0	0	0	0	0	0	0	0	0	0	0	0	0	0	0
3299	0	0	0	0.010011	0	0	0	0	0	0	0	0	0	0.0416233	0	0	0	0	0	0.0117385	0	0.0405721	0	0	0	0.0107032	0	0	0	0	0	0	0	0	0.0100786	0	0	0.0107135
3307	0	0	0	0	0	0	0	0	0	0	0	0	0	0	0	0	0	0	0	0	0	0	0	0	0	0	0	0	0	0	0	0	0	0	0	0	0	0
3306	0	0	0	0	0	0	0	0	0	0	0	0	0	0	0	0	0	0	0	0	0	0	0	0.030021	0	0	0	0	0	0	0	0	0	0	0	0	0	0
3312	0	0	0	0	0	0	0	0	0	0	0	0	0.0609199	0	0	0	0	0	0	0	0	0	0	0	0	0	0	0	0	0	0	0	0	0	0	0	0.0106803	0
3313	0	0	0	0	0	0	0	0	0	0	0	0	0	0	0	0	0	0	0	0	0	0	0	0	0	0	0	0	0.010014	0	0	0	0	0	0	0	0	0
3314	0	0.0100472	0.020145	0	0	0	0	0	0.0100341	0	0	0	0	0	0	0	0	0	0	0.0117385	0	0.010143	0	0	0	0	0	0	0	0	0	0	0	0	0	0	0	0
3315	0	0	0.0906527	0	0	0	0	0	0	0	0	0	0	0	0.0705503	0	0.02003	0	0	0	0	0	0	0	0	0	0	0	0	0	0	0	0	0	0	0	0	0
3319	0	0	0.020145	0	0	0	0	0	0	0	0	0	0	0	0.43338	0	0	0	0	0	0	0	0	0	0	0	0	0	0	0	0	0	0	0	0	0.0100422	0	0
3324	0	0	0	0	0	0	0	0	0	0	0	0	0	0	0	0	0	0	0	0	0	0	0	0	0	0	0	0	0	0	0	0	0	0	0	0	0	0
3325	0	0	0	0	0	0	0	0	0	0	0	0	0	0	0	0	0	0	0	0	0	0	0	0	0	0	0	0	0	0	0	0	0	0	0	0	0	0
3334	0	0	0	0	0	0	0	0	0	0	0	0	0	0	0.0604717	0	0	0.0103627	0.0231374	0.0117385	0.0103316	0.0507151	0	0	0	0	0	0	0	0	0	0	0.0110534	0	0	0.0100422	0.0106803	0.0107135
3337	0	0	0.0100725	0	0	0	0	0.010016	0.0100341	0.0305002	0.0306968	0	0	0	0.0100786	0	0	0	0.0231374	0.0469539	0	0.010143	0.0304476	0.010007	0	0.0321096	0	0	0	0	0	0.0302786	0.0331602	0	0.0100786	0.0200844	0.0106803	0
3342	0	0	0.0503626	0	0	0	0	0	0	0	0	0	0	0	0	0	0	0	0	0	0	0.010143	0	0	0	0	0	0	0	0	0	0	0	0	0	0	0	0
3341	0	0	0.0302176	0	0	0	0	0	0	0	0	0	0	0	0.0302358	0	0	0	0	0	0	0.010143	0	0	0	0	0	0	0	0	0	0	0	0	0	0	0	0
3350	0	0	0.0100725	0	0	0	0	0	0.0200682	0	0	0	0	0	0	0	0	0	0	0	0	0	0	0	0.0104156	0	0	0	0	0	0	0	0	0	0	0	0	0
3375	0	0	0.0100725	0	0	0	0	0	0.0100341	0	0	0	0	0	0.0201572	0	0	0	0	0	0	0.020286	0	0	0	0	0	0	0	0	0	0	0	0	0	0	0	0
3394	0	0	0	0	0	0	0	0	0	0	0	0	0	0	0	0	0	0	0	0	0	0	0	0	0	0	0	0	0	0	0	0	0	0	0	0	0	0
3389	0	0	0.020145	0	0	0	0	0	0	0	0	0	0	0	0	0	0.0300451	0	0	0	0	0	0	0	0	0	0	0	0	0	0	0	0	0	0	0.0100422	0.0106803	0
3390	0	0	0	0	0	0	0	0	0	0	0	0	0	0	0	0	0	0	0	0	0	0.010143	0	0	0	0	0	0	0	0	0	0	0	0	0	0	0	0
3399	0	0	0	0	0	0	0	0	0	0	0	0	0	0	0	0	0	0	0	0	0	0	0	0	0	0	0	0	0	0	0	0	0	0.0102828	0	0	0	0
3401	0	0	0	0	0	0	0	0	0	0	0	0	0	0	0.0100786	0	0	0	0	0	0	0.020286	0	0	0	0	0	0	0	0	0	0	0.0110534	0.0102828	0	0	0	0
3398	0	0	0	0	0	0	0	0	0	0	0	0	0	0	0	0	0	0	0.0231374	0	0	0	0	0	0	0	0	0	0	0	0	0	0	0.0102828	0	0	0	0
3414	0	0	0	0	0	0	0	0	0	0	0	0	0	0	0	0	0	0	0	0	0	0.010143	0	0	0	0	0	0	0	0	0	0	0	0	0	0	0	0
3413	0	0	0.0302176	0	0	0	0	0	0.0401365	0	0	0	0	0	0.0100786	0	0	0	0	0	0	0	0	0	0	0	0	0	0	0	0	0	0	0	0.0100786	0.0100422	0	0
3412	0	0	0	0	0	0	0	0	0.0501706	0	0	0	0	0	0	0	0	0	0	0	0	0.010143	0	0	0.0208312	0.0107032	0	0	0	0	0	0	0	0	0	0	0	0
3419	0	0	0	0	0	0	0	0	0	0	0	0	0	0	0	0	0	0	0	0	0	0	0	0	0	0	0	0	0	0	0	0	0	0	0	0	0	0
3416	0	0	0	0	0	0	0	0	0	0	0	0	0	0	0	0	0	0	0	0	0	0	0	0	0	0	0	0	0	0	0	0	0	0.143959	0	0	0	0.0428541
3437	0	0	0	0	0	0	0	0	0	0	0	0.010015	0	0	1.62266	0	0	0	0	0	0	0.010143	0	0	0	0	0	0	0	0	0	0	0	0	0	0	0	0
3441	0	0	0.0705077	0	0	0	0	0	0	0	0	0	0	0	0.0100786	0	0.02003	0	0.0231374	0.0117385	0	0	0	0	0	0	0	0	0	0	0	0	0	0	0	0	0	0.0107135
3449	0	0	0.0100725	0	0	0	0	0	0	0	0	0	0	0	0.0302358	0	0	0	0	0	0	0	0	0	0.0104156	0	0	0	0	0	0	0	0	0	0	0.0100422	0	0
3459	0	0	0.0100725	0	0	0	0	0	0	0	0.0102323	0	0.0101533	0	0.0100786	0	0	0	0	0	0	0	0	0	0	0	0	0	0	0	0	0	0	0	0	0	0	0
3470	0	0	0	0	0	0	0	0	0	0	0	0	0	0	0	0	0	0	0	0	0	0.010143	0	0	0	0	0	0	0	0	0	0	0	0	0	0	0	0
3471	0	0	0	0	0	0	0	0	0	0	0	0	0	0	0	0	0	0	0	0	0	0	0	0	0	0	0	0	0	0	0	0	0	0	0	0	0	0
3480	0	0	0	0	0	0	0	0	0	0	0	0	0	0	0.0302358	0	0	0	0	0	0	0	0	0	0	0	0	0	0	0	0	0	0	0	0	0	0	0
3477	0	0	0	0	0	0	0	0	0	0	0	0	0	0	0	0	0	0	0	0	0	0	0	0	0	0	0	0	0	0	0	0	0	0	0	0	0	0
3488	0	0	0.0100725	0	0	0	0	0	0	0	0	0	0	0	0	0	0	0.0103627	0	0.0117385	0	0	0	0	0.0208312	0	0	0	0	0	0	0.0100929	0	0	0	0	0	0
3490	0	0.0602833	0.0100725	0	0	0	0	0	0	0	0	0	0	0	0.0302358	0	0.010015	0.0103627	0	0	0.0103316	0.020286	0	0	0	0	0.030033	0	0	0	0	0	0.0110534	0	0	0	0	0
3491	0	0	0	0	0	0	0	0	0	0	0	0	0	0	0	0	0	0	0	0	0	0	0	0	0	0	0	0	0	0	0	0	0	0	0	0	0	0
3496	0	0	0.0705077	0	0	0	0	0	0.0100341	0	0	0	0	0	0	0	0	0	0	0	0	0.020286	0	0	0.0104156	0	0	0	0	0	0	0	0	0	0	0.0100422	0	0
3507	0	0	0	0	0	0	0	0	0.0802729	0	0	0	0.0101533	0.0208117	0.0604717	0	0	0	0	0	0	0	0	0	0	0	0	0	0	0	0	0	0	0	0	0	0	0
3509	0	0	0	0	0	0	0	0	0	0	0	0	0	0	0	0	0	0	0.0231374	0	0	0	0	0	0	0	0	0	0	0	0	0	0	0	0	0	0	0
3522	0	0	0.100725	0	0	0	0	0	0	0	0	0	0	0	0.0201572	0	0	0	0	0	0	0.010143	0	0	0	0	0	0	0	0	0	0	0	0	0	0	0	0
3525	0	0	0	0	0	0	0	0	0	0	0	0	0	0	0	0	0	0	0	0	0	0	0	0.010007	0	0	0	0.010016	0	0	0	0	0	0	0	0	0	0
3526	0	0	0	0	0	0	0	0	0	0	0	0	0	0	0	0	0	0	0	0	0	0.010143	0	0	0	0	0	0	0	0	0	0	0	0	0	0	0	0
3533	0	0	0.0906527	0	0	0	0	0	0.0100341	0	0	0	0	0	0.0201572	0	0	0	0.0231374	0	0	0	0	0	0	0	0	0	0	0	0	0	0	0	0	0	0	0
3534	0	0	0.0100725	0	0	0	0	0	0	0	0	0	0	0	0	0	0	0	0	0	0	0.010143	0	0	0	0	0	0	0	0	0	0	0	0	0	0	0	0
3548	0	0	0.100725	0	0	0	0	0	0	0	0	0	0	0	0.0201572	0	0	0	0	0	0	0	0	0	0.0104156	0	0	0	0.010014	0	0	0	0	0	0	0	0	0
3551	0	0	0.020145	0	0	0	0	0	0	0	0	0	0.0101533	0	0	0	0	0	0.0231374	0	0	0.0405721	0	0	0	0	0	0	0	0	0	0	0	0.0102828	0	0.0100422	0	0.0107135
3554	0	0	0.0302176	0	0	0	0	0	0.0301023	0	0	0	0	0	0.0403145	0	0	0	0	0	0	0.0507151	0.0101492	0	0.0520779	0	0	0	0	0	0	0	0	0	0	0.0100422	0	0
3552	0	0	0.0100725	0	0	0	0	0	0.0100341	0	0	0	0	0	0.0100786	0	0	0	0	0	0	0	0	0	0.0104156	0	0	0	0	0	0	0	0	0	0	0	0	0
3558	0	0	0	0	0	0	0	0	0	0	0	0	0	0	0	0	0	0	0	0	0	0	0	0	0	0	0	0	0	0	0	0	0	0.0102828	0	0	0	0
3573	0	0	0	0	0	0	0	0	0.0200682	0	0	0	0	0	0	0	0	0	0	0	0	0	0	0	0	0	0	0	0	0	0	0	0	0	0	0	0	0
3574	0	0	0.0100725	0	0	0	0	0	0.0100341	0	0	0	0	0	0	0	0	0	0	0	0	0	0	0	0.0104156	0	0	0	0	0	0	0	0	0	0	0	0	0
3588	0	0	0	0	0	0	0	0	0.0100341	0	0	0	0	0	0.0201572	0	0	0	0	0.0234769	0	0	0	0	0	0	0	0	0	0	0	0	0	0	0	0	0	0
3597	0	0	0	0	0	0	0	0	0	0	0	0	0	0	0	0	0	0	0	0.0117385	0	0	0	0.020014	0.0104156	0	0	0	0	0	0	0	0	0	0	0	0	0
3607	0	0	0	0	0	0	0	0	0	0	0	0	0	0	0	0	0	0.0103627	0.0694123	0.0117385	0	0	0	0	0.0104156	0	0	0	0	0	0	0	0	0	0	0	0	0
3606	0	0	0	0	0	0	0	0	0	0	0	0	0	0	0	0	0	0	0	0	0	0	0	0	0	0	0	0	0	0	0	0	0	0	0	0	0	0
3616	0	0	0	0	0	0	0	0	0	0	0	0	0	0	0	0	0	0	0	0	0	0	0	0.010007	0	0	0	0	0	0	0	0	0	0	0	0	0	0
3615	0	0	0	0	0	0	0	0	0.0100341	0	0	0	0	0	0	0	0	0	0	0	0	0	0	0	0	0	0	0	0	0	0	0	0	0	0	0	0	0
3619	0	0	0	0	0	0	0	0	0	0	0	0	0	0	0	0	0	0	0	0	0	0	0	0	0	0	0	0	0	0	0	0	0	0	0	0	0	0
3620	0	0	0	0	0	0	0	0	0.190648	0	0	0	0	0	0	0	0	0	0	0	0	0	0	0	0.0104156	0.0107032	0	0	0	0	0	0	0.0110534	0	0	0	0.0106803	0
3626	0	0	0	0	0	0	0	0	0	0	0	0	0	0	0	0	0	0	0	0	0	0	0	0	0	0	0	0	0	0	0	0	0	0	0	0	0	0
3629	0	0	0	0	0	0	0	0	0	0	0	0	0	0	0	0	0	0	0	0	0	0	0	0	0	0	0	0	0	0	0	0	0	0	0	0	0	0
3634	0	0	0.020145	0	0	0	0	0	0	0	0	0	0	0	0	0	0	0	0	0	0	0.010143	0	0	0	0	0	0	0	0	0	0	0	0	0	0	0	0
3641	0	0	0.0100725	0	0	0	0	0	0.0100341	0	0	0	0	0	0	0	0	0	0	0	0	0	0	0	0	0.0107032	0	0	0	0	0	0	0	0	0	0	0	0
3644	0	0	0.0100725	0	0	0	0	0	0	0	0	0	0	0	0	0	0	0	0	0	0	0	0	0	0	0.0107032	0	0	0	0	0	0	0	0	0	0	0	0
3648	0	0	0	0	0	0	0	0	0.0200682	0	0	0	0	0	0	0	0	0	0	0	0	0	0	0	0	0	0	0	0	0	0	0	0	0	0	0	0	0
3653	0	0.0100472	0	0	0	0	0	0	0	0	0	0	0	0	0	0	0.02003	0	0	0	0	0	0	0	0	0	0	0	0	0	0	0	0	0	0	0	0	0
3660	0	0	0	0	0	0	0	0	0	0	0	0	0	0	0	0	0	0	0	0	0	0	0	0	0	0	0	0	0	0	0	0	0	0	0	0	0	0
3666	0	0	0.130943	0	0	0	0	0	0.0802729	0	0	0	0	0	0	0	0	0	0	0	0	0.010143	0.0101492	0	0	0	0	0	0	0	0	0	0	0	0	0.0100422	0.0106803	0.0107135
3664	0	0	0	0	0	0	0	0	0	0	0	0	0	0	0	0	0	0	0	0	0	0	0	0	0.0104156	0	0	0	0	0	0	0	0	0	0	0	0	0
3676	0	0	0	0	0	0	0	0	0	0	0	0	0	0	0	0	0	0	0	0	0	0	0	0	0	0	0	0	0	0	0	0	0	0	0	0	0	0
3674	0	0	0	0	0	0	0	0	0	0	0	0	0	0	0	0	0	0	0	0	0.0103316	0.010143	0	0	0	0	0	0	0	0	0	0	0	0	0	0.0100422	0.0106803	0.0749946
3678	0	0	0	0	0	0	0	0	0	0	0	0	0	0	0	0	0	0	0	0	0	0.010143	0	0.050035	0	0	0	0	0	0	0	0	0	0	0	0	0.0106803	0
3684	0.010002	0	0	0	0	0	0.010009	0	0	0.0101667	0.0102323	0	0	0	0	0	0	0	0	0	0	0	0	0	0	0	0	0	0	0	0	0.0100929	0	0	0	0	0	0.0107135
3689	0	0	0.0302176	0	0	0	0.210189	0	0	0	0.0102323	0	0	0	0.0302358	0	0	0	0	0	0	0	0	0	0	0	0	0	0	0	0	0	0	0.0102828	0	0	0	0
3700	0	0	0	0	0	0	0	0	0	0	0	0	0	0	0.0100786	0	0	0	0	0	0	0.010143	0	0	0	0	0	0	0	0	0	0	0	0	0	0	0	0
3711	0	0	0	0	0	0	0	0	0	0	0	0	0	0	0.0201572	0	0	0	0	0	0	0	0	0	0.0104156	0	0	0	0	0	0	0	0	0.0102828	0	0	0	0
3739	0	0	0.0302176	0	0	0	0	0	0	0.0203335	0.0511614	0	0	0	0	0.010004	0.0400601	0	0.0231374	0.105646	0.0103316	0	0	0	0	0.278283	0	0	0	0	0	0.0100929	0.0110534	0	0	0	0	0.0642811
3735	0	0	0	0	0	0	0	0	0	0	0	0	0	0	0.191494	0	0.010015	0	0	0	0	0	0	0	0	0	0	0	0	0	0	0	0	0	0	0	0	0
3744	0.010002	0	0	0	0	0	0	0	0	0	0	0	0	0	0	0	0	0	0	0	0	0	0	0	0	0	0.010011	0	0	0.010007	0	0	0	0.0102828	0.0100786	0.0100422	0.0106803	0
3749	0	0	0	0	0	0	0	0	0	0	0	0	0	0	0	0	0	0	0	0	0	0	0	0	0	0	0	0	0	0	0	0	0	0.0102828	0	0	0	0
3762	0	0	0	0	0	0	0	0	0	0	0	0	0	0	0	0	0	0	0	0	0	0	0	0	0	0	0	0	0	0	0	0	0	0	0	0	0	0
3774	0	0	0	0	0	0	0	0	0.0200682	0	0	0	0	0	0.0503931	0	0	0	0	0	0	0.010143	0	0	0	0	0	0	0	0	0	0	0	0	0	0	0	0
3781	0	0	0	0	0	0	0	0	0	0	0	0.010015	0	0	0.211651	0	0	0	0	0	0	0.020286	0	0	0	0	0	0	0	0	0	0	0	0	0	0	0	0
3777	0	0	0	0	0	0	0	0	0	0	0	0	0	0	0	0	0	0	0	0	0	0	0	0	0	0	0	0	0	0	0	0	0	0	0	0	0	0
3780	0	0	0.0100725	0	0	0	0	0	0	0	0	0	0	0	0	0	0	0	0	0	0	0.010143	0	0.010007	0	0	0	0	0	0	0	0	0	0	0	0	0	0
3786	0	0	0	0	0	0	0	0	0.0200682	0.0101667	0	0	0	0	0	0	0	0	0	0	0	0	0	0	0	0	0	0	0	0	0	0	0	0	0	0	0	0
3785	0	0	0	0	0	0	0	0	0	0	0	0	0	0	0	0	0	0	0	0	0	0	0	0	0	0	0	0	0	0	0	0	0	0	0	0	0	0
3790	0	0	0	0	0	0	0	0	0	0	0	0	0	0	0	0	0	0	0	0	0	0	0	0	0	0	0	0	0	0	0	0	0	0	0	0	0	0
3797	0	0	0	0	0	0	0	0	0.0200682	0	0	0	0	0	0	0	0	0	0	0	0	0.030429	0	0	0	0	0	0	0	0	0	0	0	0.0102828	0	0	0	0
3798	0	0	0	0	0	0	0	0	0	0	0	0	0	0	0	0	0	0	0	0	0	0	0	0	0	0	0	0	0	0	0	0	0	0	0	0	0	0
3810	0	0	0	0	0	0	0	0	0	0	0	0	0	0	0	0	0	0	0	0	0	0	0	0	0	0	0	0	0	0	0	0	0	0	0	0	0	0
3816	0	0	0	0	0	0	0	0	0	0	0	0	0	0	0	0	0	0	0	0	0	0	0	0	0	0	0	0	0	0	0	0	0	0	0	0	0	0
3825	0	0	0.0100725	0	0	0	0	0	0	0	0	0	0	0	0.0302358	0	0	0	0	0	0	0	0	0	0	0	0	0	0	0	0	0	0	0	0	0	0	0
3836	0	0	0	0	0	0	0	0	0	0	0	0	0	0	0	0	0	0	0	0	0	0	0	0	0.0104156	0	0	0	0	0	0	0	0	0.0514139	0	0	0	0
3852	0	0	0.0604351	0	0	0	0	0	0	0	0	0	0	0	0.0100786	0	0	0	0	0	0	0.010143	0	0.020014	0	0	0	0	0	0	0	0	0	0	0	0	0	0
3859	0	0	0	0	0	0	0	0	0	0	0	0	0	0	0	0	0	0	0	0	0	0	0	0	0	0	0	0	0	0	0	0	0	0	0	0	0	0
3863	0	0	0	0	0	0	0	0	0	0	0	0	0	0	0.0201572	0	0	0	0	0	0	0.020286	0	0.10007	0.0104156	0.0107032	0	0	0	0	0	0	0	0	0	0.0100422	0	0.0107135
3871	0	0	0	0	0	0	0	0	0	0	0	0	0	0	0	0	0	0	0	0	0	0	0	0	0	0	0	0	0	0	0	0	0	0	0	0	0	0
3877	0	0	0.0100725	0	0	0	0	0	0	0	0	0	0	0	0.0302358	0	0	0	0	0	0	0	0	0	0	0	0	0	0	0	0	0	0	0	0	0	0	0
3876	0	0	0	0	0	0	0	0	0	0	0	0	0	0	0	0	0	0	0	0	0	0	0	0	0	0	0	0	0	0	0	0	0	0	0	0	0	0
3884	0	0	0.0100725	0	0	0	0	0	0	0	0	0	0	0	0	0	0	0	0	0	0	0	0	0	0	0	0	0	0	0	0	0	0	0	0	0	0	0
3885	0	0	0	0	0	0	0	0	0	0	0	0	0	0	0	0	0	0	0	0	0	0	0	0	0	0	0	0	0	0	0	0	0	0	0	0	0	0
3888	0	0	0.0302176	0	0	0	0	0	0	0	0	0	0	0	0	0	0	0	0	0	0	0	0	0	0	0	0	0	0	0	0	0	0	0	0	0	0	0
3887	0	0	0.020145	0	0	0	0	0	0	0	0	0	0	0	0.0201572	0.010004	0	0	0	0	0	0.010143	0	0	0	0	0	0	0	0	0	0	0	0	0	0	0	0
3894	0.030006	0.0301417	0	0.010011	0.020022	0	0.010009	0.0200321	0.0100341	0.0203335	0.0204645	0.0300451	0	0	0	0.030012	0	0	0	0.0117385	0	0	0	0	0	0	0	0	0	0.010007	0	0	0	0.0102828	0.0201572	0.0200844	0.0213607	0
3899	0	0	0	0	0	0	0	0	0	0	0	0	0	0	0.0201572	0	0	0	0.0462749	0	0	0	0	0	0.0208312	0.0107032	0	0	0	0	0	0	0	0	0	0	0	0.0107135
3896	0	0	0	0	0	0	0	0	0	0	0	0	0	0	0	0	0	0	0	0	0	0	0	0	0	0	0	0	0	0	0	0	0	0	0	0	0	0
3907	0	0	0	0	0	0	0.010009	0	0.0200682	0	0	0	0	0	0	0	0	0	0	0.0117385	0	0	0	0	0.0104156	0.0107032	0	0.010016	0	0	0	0	0	0	0	0	0	0
3915	0	0	0.020145	0	0.030033	0	0	0	0	0	0	0	0	0.0416233	0	0	0	0	0	0.0117385	0.0103316	0.020286	0.0101492	0	0.0312467	0.0107032	0	0	0	0	0	0.0302786	0.0221068	0.0205656	0.0100786	0	0	0.0321406
3919	0	0	0	0	0	0	0	0	0	0	0	0	0	0	0.0100786	0	0	0	0	0	0	0	0	0	0.0104156	0	0	0	0	0	0	0	0	0	0	0.0100422	0	0
3932	0	0	0	0	0	0	0	0	0	0	0	0	0	0	0	0	0	0	0	0	0	0	0	0	0	0	0	0	0	0	0	0	0.0110534	0	0	0	0	0
3933	0	0	0	0	0	0	0	0	0	0	0	0	0	0	0	0	0	0	0	0	0.0103316	0	0	0	0	0	0	0	0	0	0	0	0	0	0	0	0	0
3935	0	0	0.0100725	0	0	0	0	0	0	0	0	0	0	0	0	0	0	0	0	0	0	0	0	0	0	0	0	0	0	0	0	0	0	0	0	0	0	0
3934	0	0	0	0	0	0	0	0	0	0	0	0	0	0	0.0302358	0	0	0	0	0	0	0	0	0	0	0	0	0	0	0	0	0	0	0	0	0	0	0
3936	0	0	0.020145	0	0	0	0	0	0	0	0	0	0	0	0	0	0	0.0103627	0	0	0	0	0	0	0.0104156	0.0107032	0	0	0.010014	0	0	0	0	0	0	0	0	0
3950	0	0	0	0	0	0	0	0	0	0	0	0	0	0	0.0100786	0	0	0	0	0	0	0	0	0	0	0	0	0	0	0	0	0	0	0	0	0	0	0
3957	0	0	0	0	0	0	0	0	0	0	0	0	0	0	0.0100786	0	0	0	0	0	0	0	0	0	0	0	0	0	0	0	0	0	0	0	0	0	0	0.0107135
3962	0.010002	0	0	0.010011	0	0	0.010009	0	0	0.0101667	0.0102323	0	0.0812265	0	0.0100786	0	0.0701052	0	0	0	0	0	0	0	0	0	0.010011	0	0	0.010007	0	0	0	0	0	0	0	0
3961	0	0	0	0	0	0	0	0	0	0	0	0	0	0	0	0	0	0	0	0	0	0.010143	0	0	0	0	0	0	0	0	0	0	0.0110534	0	0	0	0	0
3958	0	0	0	0	0	0	0	0	0	0	0	0	0	0	0	0	0	0	0	0	0	0	0	0	0	0	0	0	0	0	0	0	0	0	0	0	0	0
3952	0	0	0	0	0	0	0	0	0	0	0	0	0	0	0	0	0	0	0	0	0	0	0	0	0	0	0	0	0	0	0	0	0	0	0	0	0	0
3960	0	0	0	0	0	0	0	0	0	0	0	0	0	0	0	0	0	0	0	0	0	0	0	0	0	0	0	0	0	0	0	0	0	0	0	0	0	0
3971	0	0	0.0100725	0	0	0	0	0	0	0	0	0	0	0	0	0	0	0	0	0	0	0.010143	0	0.010007	0.0208312	0	0	0	0	0	0	0	0	0	0	0	0	0.021427
3967	0	0	0	0	0	0	0	0	0	0	0	0	0	0	0	0	0	0.0103627	0.0231374	0	0	0	0	0	0	0	0	0	0	0	0	0	0	0	0	0	0	0
3978	0	0	0.0604351	0	0	0	0	0	0	0	0	0	0	0	0	0	0	0	0	0	0	0.010143	0	0	0	0	0	0	0	0	0	0	0	0	0	0	0	0
3991	0	0	0	0	0	0	0	0	0	0	0	0	0	0	0	0	0	0	0	0	0	0	0	0.050035	0	0	0	0	0	0	0	0	0	0	0	0	0	0
3999	0	0	0	0	0	0	0	0	0	0	0	0	0	0	0	0	0	0	0	0	0	0.010143	0	0	0	0	0	0	0	0	0	0	0	0	0	0	0	0
3997	0	0	0	0	0	0	0	0	0	0	0	0	0	0	0	0	0	0	0	0	0	0	0	0	0	0	0	0	0	0	0	0	0	0	0	0	0	0
3998	0	0	0	0	0	0	0	0	0	0	0	0	0	0	0	0	0	0	0	0	0	0	0	0	0	0	0	0	0	0	0	0	0	0	0	0	0	0
4004	0	0	0.020145	0	0.010011	0.0201633	0	0	0	0	0	0	0	0	0	0	0	0	0	0	0	0	0	0	0	0	0	0	0	0	0	0	0	0	0	0	0	0
4013	0	0	0	0	0	0	0	0	0	0	0	0	0	0	0	0	0	0	0	0	0	0	0	0	0	0	0	0	0	0	0	0	0	0	0	0	0	0
4014	0	0	0	0	0	0	0	0	0	0	0	0	0	0	0.0100786	0	0	0	0	0	0	0	0	0	0	0	0	0	0	0	0	0	0	0	0	0	0	0
4019	0	0	0	0	0	0	0	0	0	0	0	0.010015	0	0	0.574481	0	0.0300451	0	0	0	0	0	0	0	0	0	0	0	0	0	0	0	0	0	0	0	0	0
4022	0	0	0	0	0	0	0	0	0	0	0	0	0	0	0	0	0	0.0207254	0.0925497	0	0	0	0.0101492	0	0	0	0	0	0	0	0	0	0.0110534	0	0	0	0	0
4023	0	0	0	0	0	0	0	0	0	0	0	0	0	0	0	0	0	0	0	0	0	0	0	0	0	0	0	0	0	0	0	0	0	0.113111	0	0	0	0
4030	0.010002	0.0100472	0	0	0	0	0.010009	0	0.0100341	0.0203335	0.0102323	0	0	0	0.0100786	0	0.130195	0	0	0	0	0	0	0	0	0	0	0	0	0	0	0	0	0	0	0	0	0
4033	0	0	0	0	0	0	0	0	0	0.0101667	0	0	0	0	0.0201572	0	0	0	0	0	0	0	0	0.020014	0	0	0	0	0	0	0	0	0	0	0	0	0	0.0107135
4034	0	0	0	0	0	0	0	0	0	0	0	0	0	0	0.0100786	0	0	0	0	0	0	0	0	0	0	0	0	0	0	0	0	0	0	0	0	0	0	0
4043	0	0	0.020145	0	0	0	0.010009	0	0	0	0	0	0	0	0	0	0	0	0	0	0	0	0	0	0	0	0	0	0	0	0	0	0	0	0	0	0	0
4042	0	0	0.191378	0	0	0	0	0	0	0	0	0	0	0	0.0100786	0	0.010015	0	0.0231374	0	0	0	0	0.010007	0	0	0	0	0	0	0	0	0	0	0	0	0	0
4044	0	0	0	0	0	0	0	0	0	0	0	0	0	0	0	0	0	0	0	0	0	0	0	0	0	0	0	0	0	0	0	0	0	0	0	0	0	0
4048	0	0	0	0	0	0	0	0	0	0	0	0	0	0	0	0	0	0	0	0	0	0	0	0	0	0	0	0	0	0	0	0	0	0	0	0	0	0
4049	0	0	0	0	0	0	0	0	0	0	0	0	0	0	0	0	0	0	0	0	0	0	0	0	0	0	0	0	0	0	0	0	0	0	0	0	0	0
4052	0	0	0.0100725	0	0	0	0	0	0	0	0	0	0	0	0.0604717	0	0.010015	0	0	0	0	0	0	0.010007	0	0	0	0	0	0	0	0	0	0	0	0	0	0
4050	0	0	0	0	0	0	0	0	0	0	0	0	0	0	0	0	0	0	0	0	0	0	0	0	0	0	0	0	0	0	0	0	0	0	0	0	0	0
4061	0	0	0	0	0	0	0	0	0	0	0	0	0	0	0	0	0	0	0	0	0	0	0	0	0	0	0	0	0	0	0.0101812	0	0	0	0	0	0	0
4062	0	0	0	0	0	0	0	0	0	0	0	0.010015	0	0	0	0	0	0	0	0	0	0	0	0.020014	0	0	0	0	0	0	0	0	0	0	0	0	0	0
4063	0	0	0	0	0	0	0	0	0	0	0	0	0	0	0	0	0	0	0	0	0	0.010143	0	0	0	0	0	0	0	0	0	0	0	0	0	0	0	0
4066	0	0	0	0	0	0	0	0	0	0	0	0	0	0	0	0	0	0	0	0	0	0	0	0	0.0104156	0.0107032	0	0	0	0	0	0	0	0	0	0	0	0
4077	0	0	0.020145	0	0	0	0	0	0.0100341	0	0	0	0	0	0.0201572	0	0	0	0	0	0	0	0	0	0	0	0	0	0	0	0	0	0	0	0	0	0	0
4095	0	0	0.0302176	0	0	0	0	0	0	0	0	0	0	0	0	0	0	0	0	0	0	0	0	0	0	0	0	0	0	0	0	0	0	0	0	0	0	0
4100	0	0	0	0	0	0	0	0	0	0	0	0	0	0	0	0	0	0	0	0	0	0	0	0	0	0	0	0	0	0	0	0	0	0	0	0	0	0.0107135
4097	0	0	0	0	0	0	0	0	0	0	0	0	0	0	0	0	0	0	0	0	0	0	0	0	0	0	0	0	0	0	0	0	0	0	0	0	0	0
4113	0	0	0	0	0	0	0	0	0	0	0	0	0	0	0	0	0	0	0	0	0	0	0	0	0	0	0	0	0	0	0	0	0	0	0	0	0	0
4114	0	0	0.0705077	0	0	0	0	0	0	0	0	0	0	0	0.0806289	0	0	0	0	0.0117385	0	0	0	0	0	0	0	0	0	0	0	0	0	0	0	0	0	0
4117	0	0	0	0.010011	0	0	0	0.010016	0.0200682	0.0101667	0.0102323	0	0	0	0	0	0	0.0103627	0	0	0	0	0	0	0	0	0	0	0	0.020014	0	0.0100929	0.0221068	0.0514139	0.0201572	0.0502109	0.0106803	0
4116	0	0	0.0100725	0	0	0	0	0	0	0	0	0	0	0	0	0	0	0	0	0	0	0	0	0.020014	0	0	0	0	0	0	0	0	0	0.0102828	0	0	0	0.0107135
4121	0	0	0	0	0	0	0	0.0200321	0	0	0	0	0	0	0	0	0	0.0103627	0	0.0234769	0	0.020286	0.0304476	0	0	0.0214064	0	0	0	0	0	0.0504643	0.0442136	0.0205656	0.0302358	0	0	0.021427
4124	0	0	0	0	0	0	0	0	0	0	0	0	0	0	0	0	0	0	0	0	0	0	0	0.010007	0	0	0	0	0	0	0	0	0	0	0	0	0	0
4118	0	0	0	0	0	0	0	0	0	0	0	0	0	0	0	0	0	0	0	0	0	0	0	0	0	0	0	0	0	0	0	0	0	0	0	0	0	0
4131	0	0	0.0100725	0	0	0	0	0	0	0	0	0	0	0	0	0	0	0	0	0	0	0	0	0	0	0	0	0	0	0	0	0	0	0	0	0	0	0
4135	0	0	0	0	0	0	0	0	0	0	0	0	0	0	0	0	0	0	0	0	0	0.020286	0	0	0	0	0	0	0	0	0	0	0	0	0	0	0	0
4136	0	0	0	0	0	0	0	0	0	0	0	0	0	0	0	0	0	0	0	0	0	0	0	0.030021	0	0	0	0	0	0	0	0	0	0	0	0	0	0
4149	0	0	0	0	0	0	0	0	0	0	0	0	0	0	0	0	0	0	0.0231374	0	0	0.010143	0	0	0	0	0	0	0	0	0	0	0	0	0	0	0	0
4156	0	0	0.0100725	0	0	0	0	0	0	0	0	0	0	0	0	0	0.010015	0	0	0	0	0	0	0.030021	0	0	0	0.010016	0	0	0	0	0	0	0	0	0	0
4152	0	0	0.0705077	0	0	0	0	0	0	0	0	0	0	0	0.0201572	0	0	0	0	0	0	0	0	0	0	0	0	0	0	0	0	0	0	0	0	0	0	0
4155	0	0	0	0	0	0	0	0	0	0	0	0	0	0	0	0	0	0	0	0	0	0	0	0.010007	0	0	0	0	0	0	0	0	0	0	0	0	0	0
4167	0	0	0.0100725	0	0	0	0	0	0	0	0	0	0	0	0	0	0	0	0	0	0	0	0	0	0	0	0	0	0	0	0	0	0	0	0	0	0	0
4168	0	0	0	0	0	0	0	0	0	0	0	0	0	0	0	0	0	0	0	0	0	0	0	0	0	0	0	0	0	0	0	0	0	0	0	0	0	0
4175	0	0	0	0	0	0	0	0	0	0	0	0	0	0	0	0	0	0	0	0	0	0	0	0	0	0	0	0	0	0	0	0	0	0	0	0	0	0
4181	0	0	0	0	0	0	0	0.0200321	0	0.0305002	0	0	0	0	0	0	0	0	0	0	0	0.010143	0.0101492	0	0	0	0.010011	0.010016	0	0	0	0	0.0110534	0	0.0100786	0	0.0106803	0
4183	0	0	0	0	0	0	0	0	0	0	0	0	0	0	0	0	0	0	0	0	0	0	0	0	0	0	0	0	0	0	0	0	0	0	0	0	0	0
4187	0	0	0	0	0	0	0	0	0	0	0	0	0	0	0	0	0	0	0	0	0	0.0405721	0	0	0	0	0	0	0	0	0	0	0	0	0	0	0	0
4188	0	0	0	0	0	0	0	0	0	0	0	0	0	0	0	0	0	0	0	0	0	0	0	0	0	0	0	0	0	0	0	0	0	0	0	0	0	0
4196	0	0	0	0	0	0	0	0	0	0	0	0	0	0	0	0	0	0	0	0	0	0	0	0	0	0	0	0	0	0	0	0	0	0	0	0	0	0
4195	0	0	0	0	0	0	0	0	0	0	0	0	0	0	0	0	0	0	0	0	0.0516582	0.020286	0	0	0.0104156	0	0	0	0	0	0	0	0	0	0	0	0	0
4191	0	0	0	0	0	0	0	0	0	0	0	0	0	0	0	0	0	0	0	0	0	0	0	0	0	0	0	0	0	0	0	0	0	0	0	0	0	0
4200	0	0	0	0	0	0	0	0	0	0	0	0	0	0	0	0	0	0	0	0	0	0	0	0	0	0	0	0	0	0	0	0	0	0	0	0	0	0
4211	0	0	0	0	0	0	0	0	0	0	0	0	0	0	0.0806289	0	0	0	0	0	0	0	0	0	0	0	0	0	0	0	0	0	0	0	0	0	0	0
4228	0.010002	0	0	0	0	0	0	0	0	0.0203335	0	0	0	0	0	0	0	0	0	0	0	0	0	0	0	0	0	0	0	0.010007	0	0	0	0.0102828	0.0100786	0.0100422	0.0106803	0
4223	0	0	0	0	0	0	0	0	0	0	0	0	0	0	0	0	0	0	0	0	0	0	0	0	0	0	0	0	0	0	0	0	0	0	0	0	0	0
4235	0	0	0.0302176	0	0	0	0	0	0.120409	0	0	0	0	0	0	0	0	0	0	0	0	0	0	0	0	0	0	0	0	0	0	0	0.0110534	0	0	0	0	0
4237	0	0	0	0	0	0	0	0	0	0	0	0	0	0	0	0	0	0	0	0	0	0.010143	0	0	0	0	0	0	0	0	0	0	0	0	0	0	0	0
4236	0	0	0.100725	0	0	0	0.010009	0	0	0	0	0	0	0	0.110865	0	0	0	0.0231374	0.0117385	0	0.010143	0	0	0	0	0	0	0	0	0	0	0	0	0	0	0	0.0107135
4238	0	0	0	0	0	0	0	0	0	0	0	0	0	0	0	0	0	0	0	0	0	0	0	0	0	0	0	0.010016	0	0.010007	0	0	0	0	0	0	0	0
4242	0	0	0.0100725	0	0	0	0	0	0	0	0	0	0.0304599	0	0	0	0	0	0	0	0	0.010143	0	0	0	0	0	0	0	0	0	0	0.0110534	0	0	0	0	0
4251	0	0	0	0	0	0	0	0	0	0	0	0	0	0	0	0	0	0	0	0	0	0	0	0	0	0	0	0	0	0	0	0	0	0	0	0	0	0
4259	0	0	0	0	0	0	0	0	0	0	0	0	0	0	0	0	0	0	0	0	0	0	0	0	0	0	0	0	0	0	0	0	0	0	0	0	0	0
4260	0	0	0	0	0	0	0	0	0	0	0	0	0	0	0	0	0.010015	0	0	0	0	0	0	0	0	0	0	0	0	0	0	0	0	0	0	0	0	0
4252	0	0	0	0.010011	0	0	0	0	0	0	0	0	0	0	0	0	0	0	0	0	0	0	0.0101492	0.030021	0	0.0107032	0	0	0	0	0	0.0100929	0.0110534	0.0102828	0	0	0.0106803	0
4265	0	0	0	0	0	0	0	0	0	0	0	0	0	0	0	0	0	0	0	0	0	0	0	0	0	0	0	0	0	0	0	0	0	0	0	0	0	0.0107135
4266	0	0	0	0	0	0	0.020018	0	0	0	0.0102323	0	0.0101533	0	0	0	0.0500751	0	0	0	0	0	0	0	0	0	0.030033	0.010016	0	0	0.0203625	0	0	0.0102828	0	0	0.0427213	0
4264	0	0	0	0	0	0	0	0	0	0	0	0	0.0203066	0	0.0100786	0	0	0	0	0	0	0	0	0	0	0.0107032	0	0	0	0	0	0	0	0	0	0	0	0
4275	0	0	0	0	0	0	0	0	0	0.0203335	0	0	0.0101533	0	0	0	0	0	0	0	0	0	0	0	0	0	0	0	0	0	0	0	0	0	0	0	0.0106803	0
4277	0	0	0	0	0	0	0	0	0	0	0	0	0	0	0	0	0	0	0	0.0117385	0	0	0	0	0	0	0	0	0	0	0	0	0	0	0	0	0.0106803	0
4273	0	0	0.020145	0	0	0	0	0	0	0	0	0	0	0	0	0	0	0	0	0	0	0.010143	0	0	0	0	0	0	0	0	0	0	0	0	0	0	0	0
4280	0	0	0.020145	0	0	0	0	0	0.0200682	0	0	0	0	0	0.0604717	0	0	0	0.0231374	0	0	0	0	0	0.0208312	0	0	0	0	0	0	0	0	0.0102828	0.0100786	0	0	0.0107135
4282	0	0	0	0	0	0	0	0	0	0	0	0	0	0	0.564402	0	0	0	0	0	0	0	0	0	0	0	0	0	0	0	0	0	0	0	0	0	0	0
4288	0	0	0	0	0	0	0	0	0	0	0	0	0	0	0	0	0	0	0	0	0	0	0	0	0	0	0	0	0	0	0	0	0	0	0.0100786	0.0100422	0.0106803	0.0107135
4311	0	0	0	0	0	0	0	0	0	0	0	0	0	0	0	0	0	0	0	0	0	0	0	0.010007	0	0	0	0	0	0	0	0	0	0	0	0	0	0
4321	0	0	0	0	0	0	0	0	0	0	0	0	0	0	0	0	0	0	0	0	0	0	0	0.190133	0	0	0	0	0	0	0	0	0	0	0	0	0	0
4316	0	0	0	0.010011	0	0	0	0.0300481	0	0.0305002	0	0	0	0	0	0	0	0	0	0	0	0	0	0	0	0	0	0	0.010014	0	0	0.0100929	0.0110534	0	0.0100786	0.0100422	0.0106803	0
4320	0	0	0	0	0	0	0	0	0	0	0	0	0	0	0	0	0	0	0.0231374	0	0	0.010143	0	0.020014	0	0	0	0	0	0	0	0	0	0	0	0	0	0
4323	0	0	0	0	0	0	0	0	0	0	0	0	0	0	0	0	0	0	0	0	0	0	0	0	0.0104156	0	0	0	0	0	0	0	0	0	0	0	0	0
4328	0	0	0	0	0	0	0	0	0	0	0	0	0	0	0	0	0	0	0	0	0	0.010143	0	0	0	0	0	0	0	0	0	0	0	0	0	0	0	0
4333	0	0	0	0	0	0	0	0	0	0	0	0	0	0	0	0	0	0	0	0	0	0	0	0.020014	0	0.0107032	0	0	0	0	0	0	0	0	0	0	0	0
4340	0	0	0	0	0	0	0	0	0	0	0	0	0	0	0	0	0	0	0	0	0	0.010143	0	0	0	0	0	0	0	0	0	0	0.0110534	0	0	0	0	0
4349	0	0	0	0	0	0	0	0	0	0	0	0	0	0	0.0302358	0	0	0	0	0	0	0	0	0.010007	0	0	0	0	0	0	0	0	0	0	0	0	0	0
4354	0	0	0.0302176	0	0	0	0	0	0	0	0	0	0	0	0.0302358	0	0.010015	0	0	0	0	0.010143	0	0	0	0.0107032	0	0	0	0	0	0	0.0110534	0	0	0	0	0
4359	0	0	0	0	0	0	0	0	0	0	0	0	0	0	0	0	0	0	0	0	0	0	0	0	0	0	0	0	0	0	0	0	0	0	0	0	0	0
4358	0	0	0.020145	0	0	0	0	0	0	0	0	0	0	0	0	0	0.02003	0	0	0	0	0	0	0	0	0.0214064	0	0	0	0	0	0	0	0	0	0	0	0
4365	0	0	0	0	0	0	0	0	0	0	0	0	0	0	0	0	0	0	0	0	0	0	0	0	0	0	0	0	0	0	0	0	0	0	0	0	0	0
4372	0	0	0	0	0	0	0	0	0	0	0	0	0	0	0.0201572	0	0	0	0	0	0	0	0	0	0	0	0	0	0	0	0	0	0	0	0	0	0	0
4380	0	0	0	0	0	0	0	0	0	0	0	0	0	0	0	0	0	0	0	0	0	0	0	0	0	0	0	0	0	0	0	0	0	0.0102828	0	0	0	0
4397	0	0	0	0	0	0	0	0	0	0	0	0	0	0	0	0	0	0	0	0	0	0	0	0	0	0	0	0	0	0	0	0	0	0	0	0	0	0
4390	0	0	0	0	0	0	0	0	0	0	0	0	0	0	0	0	0	0	0	0	0	0	0	0	0	0	0	0	0	0	0	0	0	0	0	0	0	0
4391	0	0	0	0	0	0.0201633	0	0	0	0	0	0	0	0	0.0302358	0	0	0	0	0	0	0	0	0	0	0	0	0	0	0	0	0	0	0	0	0	0	0
4396	0	0	0.0100725	0	0	0	0	0	0	0	0	0	0	0	0	0	0	0	0	0	0	0	0	0.010007	0	0	0	0	0	0	0	0	0	0	0	0	0	0
4394	0	0	0	0	0	0	0	0	0	0	0	0	0	0	0	0	0	0	0	0	0	0	0	0	0	0	0	0	0	0	0	0	0	0	0	0	0	0
4395	0	0	0	0	0	0	0	0	0	0	0	0	0	0	0	0	0	0	0	0	0	0	0	0.050035	0	0	0	0	0	0	0	0	0	0	0	0	0	0
4398	0	0	0	0	0	0	0	0	0	0	0	0	0	0	0	0	0	0	0	0	0	0	0	0	0	0	0	0	0	0	0	0	0	0	0	0	0	0
4403	0	0	0	0	0	0	0	0	0	0	0	0	0	0	0	0	0	0	0	0	0	0.010143	0	0	0	0	0	0	0	0	0	0	0	0	0	0	0	0
4411	0	0	0	0	0	0	0	0	0	0	0	0	0	0	0	0	0	0	0	0	0	0	0	0	0	0	0	0	0	0	0	0	0	0.102828	0	0	0	0
4424	0	0	0	0	0	0	0	0	0	0	0	0	0	0	0	0	0	0	0	0	0	0	0	0.010007	0	0	0	0	0	0	0	0	0	0	0	0	0	0
4418	0	0	0	0	0	0	0	0	0	0	0	0	0	0	0	0	0	0	0	0	0	0	0	0	0	0	0	0	0	0	0	0	0	0	0	0	0	0
4417	0	0	0	0	0	0	0	0	0	0	0	0	0	0	0	0	0	0	0	0	0	0	0	0	0	0	0	0	0	0	0	0	0	0	0	0	0	0
4435	0	0	0	0	0	0	0	0	0	0	0	0	0	0	0	0	0	0	0	0	0	0	0	0	0	0	0	0	0	0	0	0	0	0	0	0	0	0
4438	0	0	0	0	0.020022	0	0	0	0.301023	0	0	0	0	0	0	0	0	0	0	0	0	0	0	0	0	0	0	0	0	0	0	0	0.0552669	0	0	0	0	0
4440	0	0	0.0100725	0	0	0	0	0	0.0301023	0	0	0	0	0	0	0	0	0	0	0	0	0	0	0	0	0.0107032	0	0	0	0	0	0	0.0110534	0	0	0	0	0
4439	0	0	0	0	0	0	0	0	0	0	0	0	0	0	0	0	0	0	0	0	0	0	0	0	0	0	0	0	0	0	0	0	0	0	0	0	0	0
4441	0	0	0.0100725	0	0	0	0	0	0	0	0	0	0	0	0	0	0	0	0	0	0	0	0	0	0	0	0	0	0	0	0	0	0	0	0	0	0	0
4445	0	0	0	0	0	0	0	0	0	0	0	0	0	0	0	0	0	0	0	0	0	0	0	0	0	0	0	0	0	0	0	0	0	0	0	0	0	0
4444	0	0	0	0	0	0	0	0	0	0	0	0	0	0	0.0201572	0	0	0	0	0	0	0.0405721	0	0	0	0	0	0	0	0	0	0	0	0	0	0.0100422	0	0
4453	0	0	0	0	0	0.0201633	0	0	0	0	0	0	0	0	0	0	0	0	0	0	0	0	0	0	0	0	0	0	0	0	0	0	0	0	0	0	0	0
4463	0	0	0	0	0	0	0	0	0	0	0	0	0	0	0	0	0	0	0	0	0	0.010143	0	0	0	0	0	0	0	0	0	0	0	0	0	0	0	0
4470	0	0	0	0	0	0	0	0	0	0	0	0	0	0	0.0100786	0	0	0	0	0	0	0	0	0	0.0104156	0	0	0	0	0	0	0	0	0.0102828	0	0	0	0
4471	0	0	0	0	0	0	0	0	0.0100341	0	0	0	0	0	0	0	0	0	0	0	0	0	0	0.040028	0	0	0	0.010016	0	0	0	0	0	0	0	0	0	0
4485	0	0	0	0	0	0	0	0	0	0	0	0	0	0	0	0	0	0	0	0	0	0	0	0	0	0	0	0	0	0	0	0	0	0	0	0	0	0
4484	0	0	0	0	0	0	0	0	0	0	0	0	0	0	0	0	0	0	0	0	0	0	0	0	0	0	0	0	0	0	0	0	0	0	0	0	0	0
4483	0	0	0	0	0	0	0	0	0	0	0	0	0	0	0	0	0	0	0	0	0	0	0	0	0	0	0	0	0	0	0	0	0	0.133676	0	0	0	0
4479	0	0	0	0	0	0	0	0	0	0	0	0	0	0	0	0	0	0	0	0	0	0	0	0	0	0	0	0	0	0	0	0	0	0	0	0	0.0106803	0
4492	0	0	0	0	0	0	0	0	0	0	0	0	0	0	0	0	0	0	0	0	0	0.010143	0	0	0	0	0	0	0	0	0	0	0	0	0	0	0	0.0107135
4493	0	0	0	0	0	0	0	0	0	0	0	0	0	0	0	0	0	0	0	0	0	0	0	0	0	0	0	0	0	0	0	0	0	0	0	0	0	0
4500	0	0	0	0	0	0	0	0.010016	0.0200682	0	0	0	0	0	0	0	0	0	0	0	0	0	0	0	0	0	0	0.010016	0	0	0	0	0.0110534	0.0205656	0.0100786	0.0200844	0.0106803	0.0107135
4503	0	0	0.020145	0	0	0	0	0	0	0	0	0	0	0	0	0	0	0	0	0	0	0	0	0.010007	0	0	0	0	0	0	0	0	0.0110534	0	0	0	0	0
4504	0	0	0.0100725	0	0	0	0	0	0	0	0	0	0	0	0.0100786	0	0	0	0	0	0	0.020286	0	0	0	0.0214064	0	0	0	0	0	0	0	0	0	0	0	0.0107135
4516	0	0	0	0	0	0	0	0	0	0	0	0	0	0	0	0	0	0	0	0	0	0	0	0	0	0	0	0	0	0	0	0	0	0	0	0	0	0
4523	0	0	0	0	0	0	0	0	0	0	0	0	0	0	0	0	0	0	0	0	0	0	0	0	0	0	0	0	0	0	0	0	0	0	0	0	0	0
4537	0	0	0	0	0	0	0	0	0	0	0	0.010015	0	0	0.0201572	0	0	0	0	0	0	0	0	0	0	0	0	0	0	0	0	0	0	0	0	0	0	0.0107135
4540	0	0	0.0100725	0	0	0	0	0	0	0	0	0	0	0	0	0	0	0	0	0	0	0.010143	0	0.010007	0.0208312	0	0	0	0	0	0	0	0	0	0	0	0	0
4550	0	0	0	0	0	0	0	0	0	0	0	0	0	0	0.181415	0	0	0	0	0	0	0	0	0	0.0104156	0.0107032	0	0.010016	0	0	0	0	0	0	0	0	0	0
4549	0	0	0	0	0	0	0	0	0	0	0	0	0	0	0	0	0	0	0	0	0	0	0	0	0	0	0	0	0	0	0	0	0	0	0	0	0	0
4559	0	0	0	0	0	0	0	0	0	0	0	0	0	0	0	0	0	0	0	0	0	0.010143	0	0	0	0.0107032	0	0	0	0	0	0	0	0	0	0	0	0
4564	0	0	0	0	0	0	0	0	0	0	0	0	0	0	0	0	0	0	0	0	0	0	0	0	0	0	0	0	0	0	0	0	0	0	0	0	0	0
4568	0	0	0	0	0	0	0	0	0	0	0	0	0	0	0	0	0	0	0	0	0	0	0	0	0	0	0.010011	0	0	0.010007	0	0	0	0	0.0100786	0.0100422	0	0
4584	0	0	0	0	0	0	0	0	0.0200682	0	0	0	0	0	0.0100786	0	0	0	0	0	0	0	0	0	0	0	0	0	0	0	0	0	0	0	0	0	0	0
4583	0	0	0	0	0	0	0	0	0	0	0	0	0	0	0.0100786	0	0	0	0	0	0	0	0	0	0	0	0	0	0	0	0	0	0	0	0	0	0	0
4589	0	0	0.0100725	0.010011	0.010011	0	0	0	0	0	0	0	0	0	0	0	0	0	0	0	0.0103316	0.010143	0	0	0.0312467	0.0107032	0	0	0	0.010007	0	0.0100929	0.0110534	0.0205656	0.0100786	0	0.0106803	0.0321406
4592	0	0	0	0	0	0	0	0	0.0100341	0	0	0	0	0	0	0	0	0	0	0	0	0	0	0	0.0208312	0	0	0	0	0	0	0	0	0	0	0	0	0
4591	0	0	0	0	0	0	0	0	0	0	0	0	0	0	0.0201572	0	0	0	0	0	0	0	0	0	0	0	0	0	0	0	0	0	0	0	0	0	0	0
4590	0	0	0	0	0	0	0	0	0	0	0	0	0	0	0	0	0	0	0	0	0	0	0	0	0	0	0	0	0	0	0	0	0	0	0	0	0	0
4602	0.010002	0	0.0100725	0	0	0.0201633	0	0	0.0100341	0.0203335	0	0	0	0	0	0.010004	0.0300451	0	0	0	0	0	0	0	0	0	0	0.010016	0.0500701	0	0	0	0	0	0.0201572	0	0	0
4601	0	0	0	0	0	0	0	0	0.0301023	0	0	0	0	0	0	0	0.0600901	0	0	0	0	0.020286	0	0	0.0208312	0.0107032	0	0	0	0	0	0	0	0	0	0.0100422	0	0
4603	0	0	0	0	0	0	0	0	0	0	0	0	0	0	0	0	0	0	0	0	0	0	0	0	0	0	0	0	0	0	0	0	0	0	0	0	0	0
4615	0	0	0	0	0	0	0	0	0	0	0	0	0	0	0	0	0	0	0	0	0	0	0	0.010007	0	0	0	0	0	0	0	0	0	0	0	0	0	0
4611	0	0	0.0100725	0	0	0	0	0	0.0100341	0	0	0	0	0	0	0	0	0	0	0	0	0.010143	0	0	0.0208312	0.0107032	0	0	0	0	0	0	0	0	0	0	0	0
4623	0.020004	0.0100472	0.0100725	0.020022	0.010011	0.0201633	0.020018	0.0200321	0.0100341	0.0203335	0.0204645	0.0300451	0	0	0.0100786	0.020008	0.02003	0	0	0	0.0103316	0	0	0	0	0	0	0	0	0	0	0	0	0.0102828	0.0100786	0.0100422	0	0
4626	0	0	0	0	0	0	0.010009	0	0.0100341	0	0	0	0	0	0	0	0	0	0	0	0	0	0	0	0	0	0	0	0	0	0	0	0.0110534	0	0.0201572	0	0.0106803	0
4625	0	0	0	0	0	0	0	0	0	0	0	0	0	0	0	0	0	0	0	0	0	0	0.0101492	0	0	0	0	0	0	0	0	0	0	0	0	0	0	0
4634	0	0	0	0	0	0	0	0	0	0	0	0	0	0	0	0	0	0	0	0	0	0	0	0	0	0	0	0	0	0	0	0	0	0	0	0	0	0
4642	0	0	0	0	0	0	0	0	0	0	0	0	0	0	0	0	0	0.0103627	0	0	0	0	0	0	0	0.0107032	0	0	0	0	0	0	0	0	0	0	0	0
4643	0	0	0	0	0	0	0	0	0	0	0	0	0	0	0	0	0	0	0	0	0	0	0	0	0	0	0	0	0	0	0	0	0	0	0	0	0	0
4648	0	0	0	0	0	0	0	0	0	0	0	0	0	0	0	0	0	0	0	0	0	0	0	0.020014	0	0	0	0	0	0	0	0	0	0	0	0	0	0
4644	0	0	0	0	0	0	0	0	0	0	0	0	0	0	0	0	0	0	0.0231374	0	0	0	0	0	0	0	0	0	0	0	0	0	0	0	0	0	0	0
4658	0	0	0	0	0	0	0	0	0	0	0	0	0	0	0	0	0	0	0	0	0	0.010143	0	0	0	0	0	0	0	0	0	0	0	0	0	0	0	0
4657	0	0	0	0	0	0	0	0	0.0100341	0	0	0	0	0	0	0	0	0	0	0	0	0	0	0	0	0	0	0	0	0	0	0	0	0	0	0	0	0
4656	0	0	0	0	0	0	0	0	0.0100341	0	0	0	0	0	0.0604717	0	0	0	0	0	0	0	0	0	0	0	0	0	0	0	0	0	0	0	0	0	0	0
4652	0	0	0	0	0	0	0.010009	0	0	0	0	0	0	0	0	0	0	0	0	0	0	0	0	0	0	0	0	0	0	0	0	0	0	0	0	0	0	0
4659	0	0	0	0	0	0	0	0	0	0	0	0	0	0	0	0	0	0	0	0	0	0	0	0	0	0	0	0	0	0	0	0	0	0	0	0	0	0
4670	0	0	0.0100725	0	0	0	0	0	0.0100341	0	0	0	0	0	0.0302358	0	0	0	0	0	0	0	0	0.020014	0.0104156	0	0	0	0	0	0	0	0	0	0	0.0100422	0	0
4669	0	0	0.0705077	0	0	0	0	0	0	0	0	0	0	0	0.0403145	0	0	0	0	0	0	0	0	0	0.0104156	0.0107032	0	0	0	0	0	0	0.0110534	0	0	0	0	0.021427
4668	0	0	0	0	0	0	0	0	0	0	0	0	0	0	0	0	0	0	0	0	0	0	0	0	0	0	0	0	0	0	0	0	0	0	0	0	0	0
4672	0	0	0	0	0	0	0	0	0	0	0	0	0	0	0	0	0	0	0	0	0	0	0	0	0	0	0	0	0	0	0	0	0	0	0	0	0	0
4680	0	0	0	0	0	0	0	0	0.0100341	0	0	0	0	0	0.0100786	0	0	0	0	0	0	0	0	0	0.0208312	0	0	0	0	0	0	0	0	0	0	0.0100422	0	0
4681	0	0	0	0	0	0	0	0	0.0200682	0	0	0	0	0	0	0	0	0	0	0	0	0	0	0	0	0	0	0	0	0	0	0	0	0	0	0.0100422	0	0.0107135
4679	0	0	0	0	0	0	0	0	0	0	0	0	0	0	0	0	0	0	0	0	0	0	0	0	0	0	0	0	0.010014	0	0	0	0	0	0	0	0	0
4682	0	0	0	0	0	0	0	0	0	0	0	0	0	0	0	0	0	0	0	0	0	0	0	0	0	0	0	0	0	0	0	0	0	0	0	0	0	0
4694	0	0	0	0	0	0	0	0	0	0	0	0	0	0	0	0	0	0	0	0	0	0	0	0	0	0	0	0	0	0	0	0	0	0	0	0	0	0
4689	0	0	0.0100725	0	0	0	0	0	0	0	0	0	0	0	0	0	0	0	0	0	0	0	0	0.040028	0	0	0	0	0	0	0	0	0	0	0	0	0	0
4695	0	0	0.020145	0	0	0	0	0	0	0	0	0	0	0	0	0	0	0	0	0	0	0.010143	0	0	0	0	0	0	0	0	0	0	0	0	0	0	0	0
4705	0.040008	0.0200944	0.0100725	0.010011	0.020022	0.030245	0.030027	0.0200321	0.0200682	0.0203335	0.0204645	0.0300451	0.0203066	0.0208117	0.0100786	0.020008	0	0	0	0	0	0	0	0	0	0	0	0	0	0	0	0	0	0	0	0	0	0
4706	0	0	0	0	0	0	0	0	0	0	0	0	0	0	0.0201572	0	0	0	0	0	0	0	0	0	0	0	0	0	0	0	0	0	0	0	0	0	0	0
4707	0	0	0	0	0	0	0	0	0	0	0	0	0	0	0	0	0	0	0	0	0	0	0	0	0	0	0	0	0	0	0	0	0	0	0	0	0	0
4716	0	0	0	0	0	0	0	0	0	0	0	0	0	0	0	0	0	0	0	0	0	0	0	0	0	0	0	0	0	0	0	0	0	0	0	0	0	0
4717	0	0	0	0	0	0	0	0	0.0200682	0	0	0	0	0	0	0	0	0	0	0	0	0	0	0	0.0208312	0	0	0	0	0	0	0	0	0	0	0	0	0
4721	0	0	0	0	0	0	0	0	0	0	0	0	0	0	0	0	0.010015	0	0	0	0	0	0	0	0	0	0	0	0	0	0	0	0	0	0	0	0	0
4725	0	0	0	0	0	0	0	0	0	0	0	0	0	0	0	0	0	0	0	0	0	0	0	0	0	0	0	0	0	0	0	0	0	0	0	0	0	0
4726	0	0	0	0	0	0	0	0	0	0	0	0	0	0	0	0	0	0	0	0	0	0	0	0	0	0	0	0	0	0	0	0	0	0	0	0	0	0
4735	0	0	0	0	0	0	0	0	0.0100341	0	0	0	0.0101533	0	0	0	0	0	0	0	0	0	0	0	0	0	0	0	0	0	0	0	0	0	0	0	0	0
4741	0	0	0	0	0	0	0	0.0901442	0.0301023	0	0.0102323	0	0	0	0	0	0	0	0	0	0	0	0	0	0	0	0	0.010016	0	0	0	0.0100929	0	0	0.0100786	0	0	0
4736	0	0	0.0805802	0	0	0	0	0	0	0	0	0	0	0	0	0	0	0	0	0	0	0	0	0	0	0	0	0	0	0	0	0	0	0	0	0	0	0
4737	0	0	0	0	0	0	0	0	0	0	0	0	0	0	0	0	0	0	0	0	0	0.010143	0	0	0	0	0	0	0	0	0	0	0	0	0	0	0	0
4743	0	0	0	0	0	0	0	0	0	0.0101667	0	0	0	0	0	0	0	0.0103627	0	0.0234769	0	0.010143	0.0304476	0	0.0104156	0.0107032	0	0	0	0	0	0.0302786	0.0221068	0.0205656	0.0604717	0.0100422	0	0.0321406
4744	0	0	0	0	0	0	0	0	0	0	0	0	0	0	0	0	0	0	0	0	0	0	0	0	0	0	0	0	0	0	0	0	0	0	0	0	0	0
4745	0	0	0	0	0	0	0	0	0	0	0	0	0	0	0	0	0	0	0	0	0	0.010143	0	0	0	0	0	0	0	0	0	0.0100929	0	0	0	0	0	0
4748	0	0	0	0	0	0	0	0	0	0	0	0.010015	0	0	0	0	0	0	0	0	0	0.010143	0	0	0	0	0	0	0	0	0	0	0	0	0	0	0	0
4753	0	0	0	0	0	0	0	0	0	0	0	0	0	0	0	0	0	0	0	0	0	0	0	0	0	0	0	0	0	0	0	0	0	0.0102828	0.0201572	0.0100422	0	0
4760	0	0	0	0	0	0	0	0	0	0	0	0	0	0	0	0	0	0	0	0	0	0	0	0	0	0	0	0	0	0	0	0	0	0	0	0	0	0
4757	0	0	0	0	0	0	0	0	0	0	0	0	0	0	0	0	0	0	0	0	0	0	0	0	0	0	0	0	0	0	0	0	0	0	0	0	0	0
4761	0	0	0.0100725	0	0	0	0	0	0	0	0	0	0	0	0	0	0	0	0	0	0	0	0	0	0	0	0	0	0	0	0	0	0	0	0	0	0	0
4771	0	0	0.0302176	0	0	0	0	0	0.0100341	0	0	0	0	0	0	0	0	0	0	0	0	0	0	0	0	0	0	0	0	0	0	0	0	0	0	0	0	0
4766	0	0	0	0	0	0	0	0	0	0	0	0	0	0	0	0	0	0	0	0	0	0	0	0	0	0	0	0	0	0	0	0	0	0	0	0	0	0
4781	0	0	0	0	0	0	0	0	0	0	0	0	0	0	0	0	0	0	0	0	0	0	0	0	0	0.0107032	0	0	0	0	0	0	0	0	0	0	0	0
4774	0	0	0	0	0	0	0	0	0	0	0	0	0	0	0	0	0	0	0	0	0	0	0	0	0	0	0	0	0	0	0	0	0	0	0	0	0	0
4782	0	0	0	0	0	0	0	0	0	0	0	0	0	0	0	0	0	0	0	0	0	0	0	0	0	0	0	0	0	0	0	0	0	0	0	0	0	0
4789	0	0	0	0	0	0	0	0	0	0	0	0	0	0	0	0	0	0	0	0	0	0.010143	0	0	0	0	0	0	0	0	0	0	0	0	0	0	0	0
4790	0	0	0	0	0	0	0	0	0	0	0	0	0	0	0	0	0	0	0	0	0	0	0	0	0	0	0	0	0	0	0	0	0	0	0	0	0	0
4799	0	0	0	0	0	0	0	0	0	0	0	0	0	0	0	0	0	0	0	0	0	0	0	0	0	0	0	0	0	0	0	0	0	0	0	0	0	0
4800	0	0	0	0	0	0	0	0	0	0	0	0	0	0	0	0	0	0	0	0	0	0	0	0	0	0	0	0	0	0	0	0	0	0	0	0	0	0
4801	0	0.0100472	0	0	0	0	0	0	0	0	0	0	0	0	0.0201572	0	0	0	0	0	0	0	0	0	0	0	0	0	0	0	0	0	0	0	0	0	0	0
4804	0	0	0	0	0	0	0	0	0	0	0	0	0	0	0	0	0	0	0	0	0	0	0	0	0	0	0	0	0	0	0	0	0	0	0	0	0	0
4809	0	0	0	0	0	0	0	0	0.0100341	0	0	0	0	0	0	0	0	0	0	0	0	0	0	0	0	0	0	0	0	0	0	0	0	0	0	0	0	0
4811	0	0	0	0	0	0	0	0	0	0	0	0	0	0	0	0	0	0	0	0	0	0	0	0	0	0	0	0	0	0	0	0	0	0	0	0	0	0.0107135
4805	0	0	0	0	0	0	0	0	0	0	0	0	0	0	0	0	0	0	0.0462749	0	0	0	0	0	0	0	0	0	0	0	0	0	0	0	0	0	0	0
4817	0	0	0	0	0	0	0	0	0	0	0	0	0	0	0	0	0	0	0	0	0	0.010143	0	0	0	0	0	0	0	0	0	0	0	0	0	0	0	0
4824	0	0	0.020145	0	0	0	0	0	0.0100341	0	0	0	0	0	0	0	0	0	0	0	0	0	0	0	0	0	0	0	0	0	0	0	0	0	0	0	0	0
4821	0	0	0	0	0	0	0	0	0	0	0	0	0	0	0	0	0	0	0	0	0	0	0	0.010007	0	0	0	0	0	0	0	0	0	0	0	0	0	0
4822	0	0	0	0	0	0	0	0	0	0	0	0	0	0	0	0	0	0	0	0	0	0	0	0	0	0	0	0	0	0	0	0	0	0	0	0	0	0
4823	0	0	0	0	0	0	0	0	0.0100341	0	0.0102323	0	0.0101533	0	0	0	0	0	0	0	0	0	0	0	0	0	0	0	0	0	0	0	0	0	0	0	0	0
4829	0	0	0.0100725	0	0	0	0	0	0.0100341	0	0	0	0	0	0.0201572	0	0	0	0	0.0117385	0	0	0	0	0	0	0	0	0	0	0	0	0	0	0	0	0	0
4830	0	0	0	0	0	0	0	0	0	0	0	0	0	0	0	0	0	0	0	0	0	0	0	0	0	0	0	0	0	0	0	0	0	0	0	0	0	0
4835	0	0	0	0	0	0	0	0	0	0	0	0	0	0	0	0	0	0	0	0	0	0	0	0	0	0	0	0	0	0	0	0	0	0	0	0	0	0
4831	0	0	0	0	0	0	0	0	0	0	0	0	0	0	0	0	0	0	0	0	0	0	0	0	0	0	0	0	0	0	0	0	0	0.0308483	0	0	0	0
4833	0	0	0	0	0	0	0	0	0	0	0	0	0	0	0	0	0	0	0	0	0	0.020286	0	0	0	0	0	0	0	0	0	0	0	0	0	0	0	0
4834	0	0	0	0	0	0	0	0	0	0	0	0	0	0	0	0	0	0	0	0	0	0	0	0	0	0	0	0	0	0	0	0	0	0	0	0	0	0
4843	0	0	0	0	0	0	0	0	0	0	0	0	0	0	0	0	0	0	0	0	0	0	0	0	0	0.0107032	0	0	0	0	0	0	0.0221068	0	0	0	0	0.171416
4841	0	0	0	0	0	0	0	0	0	0	0	0	0	0	0	0	0	0	0	0	0	0	0	0	0	0	0	0	0	0	0	0	0	0	0	0	0	0
4846	0	0	0	0	0	0	0	0	0	0	0	0	0	0	0	0	0	0	0	0	0	0	0	0	0	0	0	0	0	0	0	0	0	0	0	0	0	0
4845	0	0	0	0	0	0	0	0	0	0	0	0	0	0	0	0	0	0	0	0	0	0	0	0	0	0	0	0	0	0	0	0	0	0	0	0	0	0
4853	0	0	0	0	0	0	0	0	0	0	0	0	0	0	0	0	0	0	0	0.0117385	0	0	0	0	0	0	0	0	0	0	0	0	0	0	0	0	0	0
4854	0	0	0	0	0	0	0	0	0	0	0	0	0	0	0	0	0	0	0	0	0	0	0	0	0	0	0	0	0	0	0	0	0	0	0	0	0	0
4858	0	0	0	0	0	0	0	0	0	0	0	0	0	0	0	0	0	0	0	0	0	0	0	0	0	0	0	0	0	0	0	0	0	0	0	0	0	0
4862	0	0	0	0	0	0	0	0	0	0	0	0	0	0	0	0	0	0	0	0	0	0.010143	0	0	0	0	0	0	0	0	0	0	0	0.0411311	0	0	0	0
4865	0	0	0	0	0	0	0	0	0	0	0	0	0	0.062435	0	0	0.010015	0	0	0	0	0.020286	0.0101492	0	0	0	0	0	0	0	0	0	0	0	0	0	0	0
4866	0	0	0.0302176	0	0	0	0.010009	0	0	0	0	0	0	0	0	0	0	0	0	0	0	0	0	0	0	0	0	0	0	0	0	0	0	0	0	0	0	0
4867	0	0.0200944	0	0	0	0	0	0	0	0	0	0	0	0	0.0100786	0	0	0	0	0	0	0	0	0	0	0	0	0	0	0	0	0	0	0	0	0	0	0
4870	0	0	0	0	0	0	0	0	0	0	0	0	0	0	0	0	0	0	0.0462749	0	0	0	0	0	0	0	0	0	0	0	0	0	0	0	0	0	0.0106803	0
4872	0	0	0.0100725	0	0	0	0	0	0.0100341	0	0	0	0	0	0.0403145	0	0.02003	0	0	0	0	0	0	0	0.0208312	0	0	0	0	0	0	0.0100929	0.0110534	0	0	0	0	0
4879	0	0	0.020145	0	0	0	0	0	0.0100341	0	0	0	0	0	0	0	0	0	0	0.0234769	0	0.010143	0	0	0	0	0	0	0	0	0	0	0	0	0	0	0	0.0107135
4886	0	0	0	0	0	0	0	0	0	0	0	0	0	0	0	0	0	0	0	0	0	0	0	0	0	0	0	0	0	0	0	0	0	0	0	0	0	0
4887	0	0	0	0	0	0	0	0	0	0	0	0	0	0	0	0	0	0	0	0	0	0	0	0	0	0	0	0	0	0	0	0	0	0	0	0	0	0
4882	0	0	0	0	0	0	0	0	0	0	0	0	0	0	0	0	0	0	0	0	0	0	0	0	0	0	0	0	0	0	0	0	0	0.0719794	0	0	0	0
4893	0	0	0	0	0	0	0	0	0	0	0	0	0	0	0	0	0	0	0	0	0	0	0	0	0	0	0	0	0	0	0	0	0	0	0	0	0	0
4894	0	0	0	0	0	0	0	0	0	0	0	0	0	0	0	0	0	0	0	0	0	0	0	0	0	0	0	0	0	0	0	0	0	0	0	0	0	0
4889	0	0	0.0100725	0	0	0	0	0	0	0	0	0	0	0	0.0201572	0	0	0	0	0	0	0	0.0101492	0	0	0	0	0	0	0	0	0	0	0.0102828	0	0	0	0
4895	0	0	0.020145	0	0	0	0	0	0	0	0	0	0	0	0	0	0	0	0	0	0	0	0	0	0	0	0	0	0	0	0	0	0	0	0	0	0	0
4888	0	0	0	0	0	0	0	0	0	0	0	0	0	0	0	0	0	0	0	0	0	0	0	0	0	0	0	0	0	0	0	0	0	0.0514139	0	0	0	0
4899	0	0	0	0	0	0	0	0.010016	0	0	0	0	0	0	0	0	0	0	0	0.0234769	0	0	0.0202984	0	0	0.0214064	0	0	0	0	0	0.0100929	0.0221068	0.0102828	0.0201572	0.0100422	0	0.0107135
4897	0	0	0.0100725	0	0	0	0	0	0.0100341	0	0	0	0	0	0.0100786	0	0	0	0	0	0	0.010143	0	0	0	0	0	0	0	0	0	0	0	0	0	0	0	0
4898	0	0.0100472	0	0	0	0	0	0	0.0200682	0	0	0	0	0.0208117	0.0403145	0	0.010015	0.0103627	0.138825	0	0	0	0	0	0	0	0	0	0	0	0	0	0	0.0205656	0	0.0100422	0.0534017	0
4901	0	0	0	0	0	0	0	0.0200321	0	0	0	0	0	0	0	0	0	0.0103627	0	0.0117385	0	0.010143	0.0101492	0	0	0.0107032	0	0	0	0.010007	0	0.0201857	0.0110534	0.0205656	0.0302358	0.0100422	0	0.0321406
4904	0	0	0	0	0	0	0	0	0	0	0	0	0	0	0	0	0	0	0	0	0	0	0	0	0	0	0	0	0	0	0	0	0	0	0	0	0	0.0107135
4907	0.010002	0.0100472	0	0	0	0	0.010009	0	0.0100341	0	0.0102323	0	0	0	0	0	0.02003	0	0	0	0	0	0	0	0	0	0	0	0.010014	0	0	0	0	0	0	0	0	0
4905	0	0	0	0	0	0	0	0	0	0	0	0	0	0	0	0	0	0	0	0	0	0	0	0	0	0	0	0	0	0	0	0	0	0	0	0	0	0
4912	0	0	0	0	0	0	0	0	0	0	0	0	0	0	0	0	0	0	0	0	0	0	0	0	0	0	0	0	0	0	0	0	0	0	0	0	0	0
4908	0	0	0	0	0	0	0	0	0	0	0	0	0	0	0	0	0	0	0	0	0	0.010143	0	0	0	0	0	0	0	0	0	0	0	0	0	0	0	0
4911	0	0	0	0	0	0	0	0	0	0	0	0	0	0	0	0	0	0	0	0	0	0	0	0	0	0	0	0	0	0	0	0	0	0	0	0	0	0
4916	0	0	0	0	0	0	0	0	0.0100341	0	0	0	0	0	0	0	0	0	0	0.0117385	0	0	0	0	0	0	0	0	0	0	0	0	0	0	0	0	0	0
4918	0	0	0	0	0	0	0	0	0	0	0	0	0	0	0	0	0	0	0	0	0	0	0	0	0	0	0	0	0	0	0	0	0	0	0	0	0	0
4921	0	0	0	0	0	0	0	0	0	0	0	0	0	0	0	0	0	0	0	0	0	0	0	0	0	0	0	0	0	0	0	0	0	0	0	0	0	0
4924	0	0	0	0	0	0	0	0	0	0	0	0	0	0	0	0	0	0	0	0	0	0	0	0.010007	0	0	0	0	0	0	0	0	0	0	0	0	0	0
4925	0	0	0	0	0	0	0	0	0	0	0	0	0	0	0	0	0	0	0	0	0	0	0	0	0.0208312	0	0	0	0	0	0	0	0	0	0	0	0	0
4928	0	0	0.0100725	0	0.010011	0.0201633	0	0	0	0	0	0	0	0	0	0	0.0801202	0.0103627	0	0.0234769	0	0.020286	0	0	0	0	0	0	0	0	0	0	0.0110534	0.0616967	0	0	0	0.0107135
4930	0	0	0	0	0	0	0	0	0	0	0	0	0	0	0	0	0	0.0103627	0	0.0117385	0	0	0	0	0.0104156	0	0	0	0	0	0	0	0	0	0	0	0	0
4927	0	0	0	0	0	0	0	0	0	0	0	0	0	0	0.241887	0	0	0	0	0	0	0.010143	0	0	0	0	0	0	0	0	0	0	0	0	0	0	0	0
4934	0	0	0	0	0	0	0	0	0	0	0	0	0	0	0	0	0	0	0	0	0	0	0	0	0	0	0	0	0	0	0	0	0	0	0	0	0	0
4931	0	0	0	0	0	0	0	0	0	0	0	0	0	0	0	0	0	0	0	0	0	0	0	0	0.0104156	0	0	0	0	0	0	0	0	0	0	0	0	0
4933	0	0	0	0	0	0	0	0	0	0	0	0	0	0	0	0	0	0	0	0	0	0	0	0	0	0	0	0	0	0	0	0	0	0	0	0	0	0
4935	0	0	0.0100725	0	0	0	0	0	0.0200682	0	0	0	0	0	0	0	0	0	0	0	0	0.020286	0	0	0	0	0	0	0	0	0	0	0	0	0	0	0	0
4936	0	0	0	0	0	0	0	0	0	0	0	0	0.0710732	0	0	0	0	0	0.0231374	0	0	0.0608581	0	0	0	0	0	0	0	0	0	0	0	0	0	0	0	0
4940	0	0	0	0	0	0	0	0	0	0	0	0	0	0.0208117	0	0	0	0	0	0	0	0	0	0	0	0	0	0	0	0	0	0	0	0	0	0	0	0
4942	0	0	0	0	0	0	0	0	0	0	0	0	0	0	0	0	0	0	0	0	0	0	0	0	0	0	0	0	0	0	0	0	0	0	0	0	0	0
4941	0	0.0100472	0	0	0	0	0	0	0	0	0	0	0	0	0	0	0	0	0	0	0	0.010143	0	0	0	0	0	0	0	0	0	0	0	0	0	0	0	0
4946	0	0	0	0	0	0	0	0	0	0	0	0	0	0	0	0	0	0	0	0	0	0	0	0	0	0	0	0	0	0	0	0	0	0	0	0	0	0.0107135
4947	0	0	0.020145	0	0	0	0	0	0	0	0	0	0	0	0	0	0	0	0	0	0	0	0	0	0	0	0	0	0	0	0	0	0	0	0	0	0	0
4950	0	0	0	0	0	0	0	0	0	0	0	0	0	0	0	0	0	0	0	0	0	0.0405721	0	0	0	0	0	0	0	0	0	0	0	0	0	0	0	0
4952	0	0	0.020145	0	0	0	0	0	0	0	0	0	0	0	0	0	0	0	0	0	0	0	0	0	0	0	0	0	0	0	0	0	0	0	0.0100786	0	0	0
4951	0	0	0	0	0	0	0	0	0.0100341	0	0	0	0	0.062435	0	0	0	0	0	0	0	0	0	0	0	0	0	0	0	0	0	0	0	0	0	0	0	0
4956	0	0	0	0	0	0	0	0	0	0	0	0	0	0	0	0	0	0	0	0	0	0	0	0	0	0	0	0	0	0	0	0	0	0	0	0	0	0
4953	0	0	0	0	0	0	0	0	0	0	0	0	0	0	0	0	0	0	0	0	0	0	0	0	0	0	0	0	0	0	0	0	0	0	0	0	0	0
4958	0	0	0	0	0	0	0	0	0	0	0	0	0	0	0	0	0	0	0	0	0	0	0	0	0	0	0	0	0	0	0	0	0	0	0	0	0	0
4962	0	0	0.020145	0	0	0	0	0	0	0	0	0	0	0	0.0100786	0	0.010015	0	0	0	0	0	0	0	0	0	0	0	0	0	0	0	0	0	0	0	0	0
4963	0	0	0	0	0	0	0	0	0	0	0	0	0	0	0	0	0	0	0	0	0	0	0	0	0	0	0	0	0	0	0	0	0	0	0	0	0	0
4961	0	0	0.0302176	0	0	0	0	0	0	0	0	0	0	0	0.0201572	0	0	0	0	0	0	0	0	0	0	0	0	0	0	0	0	0	0	0	0	0.0100422	0	0
4964	0	0	0	0	0	0	0	0	0	0	0	0	0	0	0	0	0	0	0	0	0	0	0	0.020014	0	0	0	0	0	0	0	0	0	0	0	0	0	0
4965	0	0	0	0	0	0	0	0	0	0	0	0	0	0	0	0	0	0	0.0462749	0	0	0	0	0	0	0	0	0	0	0	0	0	0	0	0	0	0	0
4966	0	0	0	0	0	0	0	0	0	0	0	0	0	0	0	0	0	0	0	0	0	0	0	0	0	0	0	0	0	0	0	0	0	0	0	0	0	0
4967	0	0	0	0	0	0	0	0	0	0	0	0	0	0	0.0100786	0	0	0	0	0	0	0	0	0	0	0	0	0	0	0	0	0	0	0	0	0	0	0
4968	0	0	0.0302176	0	0	0	0	0	0.0100341	0	0	0	0	0	0.0302358	0	0	0	0	0	0	0	0	0	0	0	0	0	0	0	0	0	0	0	0	0	0	0
4969	0	0	0	0	0	0	0	0	0	0	0	0	0	0	0	0	0	0	0	0	0	0	0	0	0	0	0	0	0	0	0	0	0	0	0	0	0	0
4971	0	0	0.020145	0	0	0	0	0	0	0	0	0	0	0	0	0	0	0	0	0	0	0.010143	0	0	0	0	0	0	0	0	0	0	0	0	0	0	0	0
4972	0	0	0	0	0	0	0	0	0	0	0	0	0	0	0	0	0	0	0	0	0	0	0	0	0	0	0	0	0	0	0	0	0	0	0	0	0	0
4975	0	0.0301417	0	0.040044	0.040044	0.030245	0	0	0.0200682	0	0.0102323	0	0	0.0208117	0	0	0	0	0	0	0	0	0	0	0.0104156	0	0	0	0	0.020014	0	0	0.0110534	0.0514139	0.0100786	0.0401687	0.032041	0
4973	0	0	0.0100725	0	0	0	0	0	0	0	0	0	0	0	0.100786	0	0	0	0	0	0	0.010143	0	0	0	0	0	0	0	0	0	0	0	0	0	0	0	0
4974	0	0	0	0.010011	0	0.0504083	0	0	0	0	0	0	0	0	0	0	0	0	0	0	0	0	0	0	0	0	0	0	0	0	0	0	0	0.0308483	0	0.0100422	0.0213607	0.0107135
4977	0	0	0	0	0	0	0	0	0	0	0	0	0	0	0	0	0.02003	0	0	0	0	0	0	0.020014	0	0.0214064	0	0	0	0	0	0	0	0	0	0	0	0
4979	0	0	0	0	0	0	0	0	0	0	0	0	0	0	0	0	0	0	0	0	0	0	0	0	0	0	0	0	0	0	0	0	0	0	0	0	0	0
4978	0	0	0.0100725	0	0	0	0	0	0	0	0	0	0	0	0	0	0	0.0103627	0.0231374	0	0	0	0.0304476	0	0.0833247	0.0107032	0	0	0	0	0	0	0.0110534	0.0205656	0.0100786	0	0.0427213	0
4982	0	0	0	0	0	0	0	0	0.0100341	0	0	0	0	0	0	0	0	0	0	0	0	0.010143	0	0	0	0.0107032	0	0	0	0	0	0	0	0	0	0	0	0
4989	0	0	0	0	0	0	0	0	0	0	0	0	0	0	0	0	0	0	0	0	0	0	0	0	0	0	0	0	0	0	0	0	0	0	0	0	0	0
4988	0	0	0	0	0	0	0	0	0.0200682	0	0	0	0	0	0	0	0	0	0	0	0	0	0	0	0	0	0	0.010016	0	0	0	0	0	0	0	0	0	0
4986	0	0	0	0	0	0	0	0	0	0	0	0	0	0	0	0	0	0	0	0	0	0	0	0	0	0	0	0	0	0	0	0	0	0	0	0	0	0
4984	0	0	0	0	0	0.0201633	0	0	0	0	0.0204645	0	0	0	0	0	0.010015	0.0103627	0.0694123	0	0	0.010143	0.050746	0	0.0312467	0.0214064	0	0	0	0.010007	0	0.0201857	0	0.0102828	0	0	0.0213607	0.0107135
4985	0	0.0100472	0	0	0	0	0	0	0	0	0	0	0	0	0	0	0	0	0	0	0	0	0	0	0	0	0	0	0	0	0	0	0	0	0	0	0	0
4990	0	0	0	0	0	0	0	0	0	0	0	0.02003	0	0.0832466	0	0	0	0	0	0	0	0.010143	0	0	0	0	0	0	0	0	0	0	0	0	0	0	0	0
4993	0	0	0.020145	0	0.010011	0	0	0	0.0100341	0	0	0	0	0	0	0.030012	0	0	0	0	0	0	0	0	0	0	0	0	0	0	0	0	0	0	0	0	0	0
4992	0	0	0.0100725	0	0	0	0	0	0	0	0	0	0	0	0	0	0	0	0	0	0	0	0	0	0	0	0	0	0	0	0	0	0	0	0	0	0	0
4998	0	0	0	0	0	0	0	0	0	0	0	0	0	0	0	0	0.02003	0	0	0	0	0.010143	0	0	0.0104156	0	0	0	0	0	0	0	0	0	0	0	0	0
4994	0	0	0	0	0	0	0	0	0	0	0	0	0	0	0	0	0	0	0	0	0	0.020286	0	0	0	0	0	0	0	0	0	0	0	0.0102828	0	0	0	0
4997	0	0	0	0	0	0	0	0	0	0	0	0	0	0	0.0604717	0	0	0	0	0	0	0	0	0	0	0	0	0	0	0	0	0	0	0	0	0	0	0
4999	0	0	0	0	0	0	0	0	0	0	0	0	0	0	0	0	0	0	0	0	0	0	0	0	0	0	0	0	0	0	0	0	0	0	0	0	0	0
5000	0	0	0	0	0	0	0	0	0	0	0	0	0	0	0	0	0	0	0	0	0	0	0	0	0	0	0	0	0	0	0	0	0	0	0	0	0	0
5002	0	0	0	0	0	0	0	0	0	0	0	0	0	0	0	0	0	0	0	0	0	0	0	0	0	0	0	0	0	0	0	0	0	0	0	0	0	0
5003	0	0	0.0705077	0	0	0	0	0	0	0.0101667	0.0204645	0	0	0	0	0	0	0	0	0.0117385	0	0	0	0	0	0.192658	0	0	0	0	0	0.0201857	0.0221068	0	0	0	0	0.0321406
5004	0	0	0.0100725	0	0	0	0	0	0	0	0	0	0	0	0	0	0	0	0	0	0	0	0	0	0	0	0	0	0	0	0	0	0	0	0	0	0	0
5005	0	0	0	0	0	0	0	0	0	0	0	0	0	0	0	0	0	0	0	0	0	0	0	0	0	0	0	0	0	0	0	0	0	0	0	0	0	0
5008	0	0	0	0	0	0	0	0	0	0	0	0	0	0	0	0	0	0	0	0	0	0	0	0	0	0	0	0	0	0	0	0	0	0	0	0	0	0
5011	0	0	0	0	0	0	0	0	0	0	0	0	0	0	0	0	0	0	0	0	0	0	0	0	0	0	0	0	0	0	0	0	0	0	0	0	0.0106803	0
5010	0	0	0	0	0	0	0	0	0	0	0	0	0	0	0.0403145	0	0	0	0	0	0	0	0	0	0	0	0	0	0	0	0	0	0	0	0	0	0	0
5013	0	0	0	0	0	0	0	0	0	0	0	0	0	0	0	0	0	0	0	0	0	0	0	0	0.0312467	0	0	0	0	0	0	0	0	0	0	0	0	0
5009	0	0	0	0	0	0	0	0	0	0	0	0	0	0	0	0	0	0	0	0	0	0	0	0	0	0	0	0	0	0	0	0	0	0	0	0	0	0
5012	0	0	0	0	0	0	0	0	0	0	0	0	0	0	0	0	0	0	0	0	0	0.020286	0	0	0	0	0	0	0	0	0	0	0	0	0	0	0	0
5017	0	0	0	0	0	0	0	0	0	0	0	0	0	0	0.0100786	0	0	0	0	0	0	0	0	0	0	0	0	0	0	0	0	0	0	0	0	0	0	0
5014	0	0	0.020145	0	0	0	0	0	0	0	0	0	0	0	0	0	0	0	0	0	0	0.010143	0	0	0	0.0107032	0	0	0	0	0	0	0	0	0	0	0	0
5016	0	0	0	0	0	0	0	0	0	0	0	0	0	0	0	0	0	0	0	0	0	0	0	0	0	0	0	0	0	0	0	0	0	0	0	0	0	0
5019	0	0	0.0100725	0	0	0	0	0	0	0	0	0	0	0	0	0	0	0	0	0	0	0	0	0	0	0	0	0	0	0	0	0	0	0	0	0	0	0
5018	0	0	0	0	0	0	0	0	0.0100341	0	0	0	0	0	0	0	0	0	0	0	0	0.010143	0	0	0	0	0	0	0	0	0	0	0	0	0	0	0	0
5020	0	0	0.0100725	0	0	0	0	0	0	0	0	0	0	0	0	0	0	0	0	0	0	0.010143	0	0	0	0	0	0	0	0	0	0	0	0	0	0	0	0
5023	0	0	0	0	0	0	0	0	0	0	0	0	0	0	0	0	0	0	0	0	0	0	0	0	0	0	0	0	0	0	0	0	0	0	0	0	0	0
5022	0	0	0	0	0	0	0	0	0	0	0	0	0	0	0	0	0	0	0	0	0	0.010143	0	0	0	0	0	0	0	0	0	0	0	0	0	0	0	0
5026	0	0	0	0	0	0	0	0	0	0	0	0	0	0	0	0	0	0	0	0	0	0	0	0	0	0	0	0	0	0	0	0	0	0	0	0	0	0
5027	0	0	0	0	0	0	0	0	0	0	0	0	0	0	0	0	0	0	0	0	0	0	0	0	0	0	0	0	0	0	0	0	0	0	0	0	0	0
5028	0	0	0.0100725	0	0	0	0	0	0.0100341	0	0	0	0	0	0	0	0	0	0	0	0	0.010143	0	0	0	0	0	0	0	0	0	0	0	0	0	0.0100422	0	0
5030	0	0	0	0	0	0	0	0	0	0	0	0	0	0	0	0	0	0	0	0	0	0.010143	0	0	0	0	0	0	0	0	0	0	0	0	0	0	0	0
5031	0	0	0.0100725	0	0	0	0	0	0	0	0	0	0	0	0	0	0	0	0	0	0	0	0	0	0	0	0	0	0	0	0	0	0	0	0	0	0	0
5033	0	0	0.0100725	0	0	0	0	0	0.0802729	0	0	0	0	0	0.0503931	0	0	0	0	0	0	0.010143	0	0	0	0	0	0	0	0	0	0	0	0	0	0	0	0
5034	0	0	0	0	0	0	0	0	0	0	0	0	0	0	0	0	0	0	0	0	0	0	0	0	0	0	0	0	0	0	0	0	0	0	0	0	0	0
5035	0	0	0	0	0	0	0	0	0	0	0	0	0	0	0	0	0	0	0	0	0	0	0	0	0.0104156	0	0	0	0	0	0	0	0	0	0	0	0.0106803	0
5036	0	0	0	0	0	0	0	0	0	0	0	0	0	0	0	0	0	0	0	0	0	0	0	0	0	0	0	0	0	0	0	0	0	0	0	0	0	0
5037	0	0	0	0	0	0	0	0	0	0	0	0	0	0	0	0	0	0	0	0	0	0	0	0	0	0	0	0	0	0	0	0	0	0	0	0	0	0
5042	0	0	0	0	0	0	0	0	0.0200682	0	0	0	0	0	0.0201572	0	0.010015	0	0	0	0	0	0	0	0	0	0	0	0	0	0	0	0	0	0	0	0	0
5041	0	0	0	0	0	0	0	0	0	0	0	0	0	0	0	0	0	0	0	0	0	0	0	0	0	0	0	0	0	0	0	0	0	0	0	0	0	0
5043	0	0	0	0	0	0	0	0	0	0	0	0	0	0	0	0	0.010015	0	0	0	0	0	0	0	0	0	0	0	0	0	0	0	0	0.0102828	0	0	0	0
5039	0	0	0.020145	0	0	0	0	0	0	0	0	0	0	0	0.0201572	0	0	0	0	0	0	0.020286	0	0	0	0	0	0	0	0	0	0	0	0	0	0	0	0
5040	0	0	0	0	0	0	0	0	0	0	0	0	0	0	0	0	0	0	0	0	0	0	0	0	0	0.0214064	0	0	0	0	0	0.0100929	0	0	0	0	0.0106803	0
5044	0	0	0	0	0	0	0	0	0	0	0	0	0	0	0	0	0	0	0	0	0	0	0.0101492	0	0.0104156	0	0	0	0	0	0	0	0	0	0	0	0	0
5045	0	0	0	0	0	0	0	0	0.0301023	0	0	0	0	0	0.0302358	0	0	0.103627	0.185099	0	0.0619899	0	0	0	0.0208312	0	0	0	0	0	0	0.0100929	0.0110534	0.0102828	0	0	0.0427213	0
5046	0	0	0	0	0	0	0	0	0	0	0	0	0	0	0.0100786	0	0	0	0	0	0	0	0	0	0	0	0	0	0	0	0	0	0	0	0	0	0	0
5047	0	0	0	0	0	0	0	0	0	0	0	0	0	0	0	0	0	0	0	0	0	0.020286	0	0	0	0	0	0	0	0	0	0	0	0	0	0	0	0
5048	0	0	0	0	0	0	0	0	0	0	0	0	0	0	0	0	0	0	0	0	0	0	0	0	0	0	0	0	0	0	0	0	0	0	0	0	0	0
5049	0	0	0	0	0	0	0.010009	0	0	0	0	0	0	0.0416233	0	0	0	0	0	0	0	0.010143	0.0101492	0	0.0104156	0.0107032	0	0	0	0	0	0	0	0.0102828	0	0	0	0.0107135
5050	0.010002	0	0	0	0	0	0.010009	0	0	0	0	0	0	0	0	0	0	0	0	0	0	0	0	0	0	0	0	0	0	0	0	0	0	0	0	0	0	0
5051	0.010002	0.0200944	0	0.010011	0.010011	0	0.010009	0	0	0.0101667	0.0102323	0.02003	0	0	0	0.010004	0	0	0	0	0.0103316	0	0	0	0	0	0	0	0	0	0.0101812	0	0	0.0102828	0.0100786	0.0100422	0.0106803	0
5053	0	0	0	0	0	0	0	0	0	0	0	0	0	0	0	0	0	0	0	0	0	0.010143	0	0	0	0	0	0	0	0	0	0	0	0	0	0	0	0
5052	0	0	0	0	0	0	0	0	0	0	0	0	0	0	0	0	0	0	0	0	0	0	0	0	0	0	0	0	0	0	0	0	0	0	0	0	0	0
5055	0	0	0	0	0	0	0	0	0	0	0	0	0	0	0	0	0	0	0	0	0	0	0	0	0	0	0	0	0	0	0	0	0	0	0	0	0	0
5057	0	0	0	0	0	0	0	0	0	0	0	0	0	0	0	0	0	0	0	0	0	0	0	0	0	0	0	0	0	0	0	0	0	0.102828	0	0	0	0
5056	0	0	0	0	0	0	0	0	0.0100341	0	0	0	0	0	0	0	0	0	0	0	0	0	0	0	0.0104156	0	0	0	0	0	0	0	0	0	0	0	0	0
5058	0	0	0	0	0	0	0	0	0	0	0	0	0	0	0	0	0	0	0	0	0	0	0	0.010007	0.0104156	0	0	0	0	0	0	0	0	0	0	0	0.0106803	0
5059	0	0	0	0	0	0	0	0	0	0	0	0	0	0	0	0	0	0	0	0	0	0	0	0	0	0	0	0	0	0	0	0	0	0	0	0	0	0
5060	0	0	0	0	0	0	0	0	0	0	0	0	0	0	0	0	0	0	0	0	0	0	0	0	0	0	0	0	0	0	0	0	0	0	0	0	0	0
5062	0	0	0.020145	0	0	0	0	0	0	0	0	0	0	0	0.0201572	0	0	0	0	0	0	0.010143	0	0	0.0208312	0	0	0	0	0	0	0	0	0	0	0	0	0
5061	0	0	0	0	0	0	0	0	0	0	0	0	0.0203066	0.104058	0	0	0	0	0	0	0	0.020286	0	0	0.0208312	0	0	0	0	0	0	0	0	0	0	0	0	0
5065	0	0	0	0	0	0	0	0	0	0	0	0	0	0	0	0	0	0	0	0	0	0	0	0.010007	0	0	0	0	0	0	0	0	0	0	0	0	0	0
5064	0	0	0	0	0	0	0	0	0	0	0	0	0	0	0	0	0	0	0	0	0	0	0	0	0	0	0	0	0	0	0	0	0	0	0	0	0	0
5063	0	0	0	0	0	0	0	0	0	0	0	0	0.0101533	0	0	0	0	0	0	0	0	0	0	0	0	0	0	0	0	0	0	0	0	0	0	0	0	0
5066	0	0	0	0	0	0	0	0	0.0802729	0	0	0	0	0	0	0	0	0	0	0	0	0	0	0	0	0	0	0	0	0	0	0	0.0110534	0	0	0	0	0
5067	0	0	0	0	0	0	0	0	0	0	0	0	0	0	0	0	0	0	0	0	0	0	0	0	0	0	0	0	0	0	0	0	0	0	0	0	0	0
5070	0	0	0	0	0	0	0	0	0	0	0	0	0	0	0.0100786	0	0	0	0	0	0	0	0	0	0	0	0	0	0	0	0	0	0	0	0	0	0	0
5071	0	0	0	0	0	0	0	0	0	0	0	0	0	0	0	0	0	0	0	0	0	0	0	0	0	0	0	0	0	0	0	0	0	0	0	0	0	0
5068	0	0	0.0100725	0	0	0	0	0	0	0	0	0	0	0	0.0302358	0	0	0	0	0	0	0.010143	0	0	0	0.0107032	0	0	0	0	0	0	0	0	0	0	0.0106803	0
5069	0	0	0	0	0	0	0	0	0	0	0	0	0	0	0	0	0	0.0103627	0	0	0	0.010143	0	0	0	0	0	0	0	0	0	0	0	0	0	0	0	0
5072	0	0	0	0	0.010011	0	0.010009	0	0	0	0	0	0	0	0.0100786	0	0	0	0	0	0	0	0.0101492	0	0.0104156	0	0	0	0	0	0	0.0100929	0	0.0205656	0.0201572	0.0100422	0	0.021427
5073	0	0	0.0302176	0	0	0	0	0	0	0	0	0	0	0	0.0302358	0	0	0	0	0	0	0	0	0	0	0	0	0	0	0	0	0	0	0	0	0	0	0
5074	0	0	0.0100725	0	0	0	0	0	0	0	0	0	0.0101533	0	0	0	0	0	0	0	0.0103316	0	0.0202984	0	0.0208312	0	0	0	0.010014	0	0	0	0.0110534	0.0102828	0.0201572	0	0	0.0321406
5075	0	0	0	0	0	0	0	0	0	0	0	0	0	0	0	0	0	0	0	0	0	0	0	0	0	0	0	0	0	0	0	0	0	0.0719794	0	0	0	0
5076	0	0	0	0	0	0	0	0	0.0100341	0	0	0	0	0	0	0	0.02003	0	0	0	0	0	0	0	0	0	0	0	0	0	0	0	0	0	0	0	0	0
5079	0	0	0	0	0	0	0.010009	0	0	0.0101667	0	0	0	0	0	0	0	0	0	0	0	0	0	0	0	0	0	0.010016	0	0	0	0	0	0	0.0100786	0	0	0.0107135
5081	0	0	0	0	0	0	0	0	0.0301023	0	0	0	0	0	0	0	0	0	0	0.0117385	0	0	0	0	0	0	0	0	0	0	0	0	0.0110534	0	0	0	0	0
5080	0	0	0	0	0	0	0	0	0	0	0	0	0	0	0	0	0	0	0	0	0	0	0	0	0	0.0107032	0	0	0	0	0	0	0	0	0	0	0	0
5082	0	0	0.0100725	0	0	0	0	0	0.0100341	0	0	0	0	0	0	0	0	0	0	0	0	0.010143	0	0	0	0	0	0	0	0	0	0	0	0	0	0	0	0
5083	0.010002	0	0	0.010011	0	0.0201633	0	0	0	0.0101667	0.0204645	0.010015	0	0	0	0.010004	0	0	0	0	0	0	0	0	0	0	0	0	0.010014	0.010007	0	0	0	0.0102828	0.0100786	0.0200844	0	0
5085	0	0	0	0	0	0	0	0	0.0100341	0	0	0	0	0	0	0	0.010015	0	0	0	0	0	0	0	0	0.0214064	0	0	0	0	0	0	0	0	0	0	0	0
5084	0	0	0	0	0	0	0	0	0	0	0	0	0	0	0	0	0	0	0	0	0	0	0	0	0	0	0	0	0	0	0	0	0	0	0	0	0	0
5086	0	0	0.0100725	0	0	0	0	0	0	0	0	0	0	0	0	0	0	0	0	0.0117385	0	0.010143	0	0	0	0	0	0	0	0	0	0	0.0110534	0	0	0	0	0
5087	0	0	0.020145	0	0	0	0	0	0	0	0	0	0	0	0	0	0	0	0	0.0117385	0	0	0	0	0	0.0214064	0	0	0	0	0	0	0	0	0	0	0	0
5089	0	0	0.0302176	0	0	0	0	0	0	0	0	0	0	0	0	0	0	0	0	0	0	0	0	0	0	0	0	0	0	0	0	0	0	0	0	0	0	0
5088	0	0	0.0604351	0	0	0	0	0	0	0	0	0	0	0	0	0	0	0	0	0	0	0	0	0	0	0	0	0	0	0	0	0	0.0110534	0	0	0	0	0
5090	0	0	0	0	0	0	0	0	0	0	0	0	0	0	0	0	0	0	0.0462749	0	0	0	0	0	0	0	0	0	0	0	0	0	0	0	0	0	0	0
5091	0	0	0.020145	0	0	0	0	0	0	0	0	0	0	0	0	0	0	0	0	0	0	0	0	0	0	0	0	0	0	0	0	0	0.0110534	0	0	0	0	0
5092	0	0	0	0	0	0	0	0	0	0	0	0	0	0	0	0	0	0	0	0	0	0	0	0	0	0	0	0	0	0	0	0	0	0.0205656	0	0	0	0.0107135
5093	0	0	0	0	0	0	0	0	0	0	0	0	0	0	0.0705503	0	0	0	0.0231374	0.0117385	0	0	0	0	0	0.0107032	0	0	0	0	0	0	0	0	0	0	0	0
5094	0	0	0	0	0	0	0	0	0	0	0	0	0	0	0	0	0	0	0.0462749	0	0	0	0	0	0	0	0	0	0	0	0	0	0	0	0	0	0	0
5095	0	0	0	0	0	0	0	0	0	0	0	0	0	0	0	0.010004	0.0701052	0	0	0	0	0	0	0	0.0104156	0	0.010011	0	0	0	0	0	0	0	0.0100786	0	0	0
5096	0	0	0	0	0	0	0	0	0	0	0	0	0	0	0	0	0	0	0	0	0	0	0	0	0	0	0	0	0	0	0	0	0	0	0	0	0	0
5097	0	0	0	0	0	0	0	0	0	0	0	0	0	0	0	0	0	0	0	0	0	0	0	0	0	0	0	0	0	0	0	0	0	0	0	0	0	0
5098	0	0.0100472	0	0	0	0	0	0	0.0301023	0	0	0	0	0	0.0100786	0	0.010015	0.0103627	0.0925497	0	0	0	0	0	0.0104156	0	0	0	0	0	0	0	0	0.0102828	0	0	0.064082	0
5101	0	0	0	0	0	0	0	0	0	0	0	0	0	0	0	0	0	0	0	0	0	0	0	0	0	0	0	0	0	0	0	0	0	0	0	0	0	0
5100	0	0	0	0	0	0	0	0	0	0	0	0	0	0	0.0604717	0	0	0	0	0	0	0	0	0	0.0104156	0.0107032	0	0	0	0	0	0	0.0110534	0	0	0	0	0
5099	0	0	0.0100725	0	0	0	0	0	0	0	0	0	0	0	0	0	0	0	0	0	0	0.030429	0	0	0	0	0	0	0	0	0	0	0	0	0	0	0	0.0107135
5103	0	0	0	0	0	0	0	0	0	0	0	0.010015	0	0	0	0.010004	0	0	0	0	0	0.010143	0	0	0	0	0	0	0	0	0	0	0	0	0	0	0	0
5102	0	0	0	0	0	0	0	0	0	0	0	0	0	0	0.0100786	0	0	0	0	0	0	0	0	0	0	0	0	0	0	0	0	0	0	0	0	0	0	0
5104	0	0	0	0	0	0	0	0	0	0	0	0	0	0	0	0	0	0	0.0231374	0	0	0.010143	0	0	0	0	0	0	0.020028	0	0	0	0	0	0	0	0	0
5105	0	0	0	0	0	0	0	0	0.0200682	0	0	0	0	0	0	0	0.010015	0	0	0	0	0	0	0	0	0	0	0	0	0	0	0	0	0	0	0.0100422	0	0
5106	0	0	0	0	0	0	0	0	0	0	0	0	0	0	0.0302358	0	0	0	0	0	0	0	0	0	0	0	0	0	0	0	0	0	0	0	0	0	0	0
5107	0	0	0	0	0	0	0	0	0	0	0	0	0	0	0.0100786	0	0	0	0	0	0	0	0	0	0	0	0	0	0	0	0	0	0	0	0	0	0	0
5108	0	0	0	0	0	0	0	0	0	0	0	0	0	0	0	0	0	0	0	0	0	0.010143	0	0	0	0	0	0	0	0	0	0	0	0	0	0	0	0
5110	0	0	0	0	0	0	0	0	0	0	0	0	0	0	0	0	0	0	0	0	0	0	0	0	0	0	0	0	0	0	0	0	0	0	0	0	0	0
5109	0	0	0	0	0	0	0	0	0	0	0	0	0	0	0	0	0	0	0	0.0469539	0	0	0	0	0	0	0	0	0.0300421	0	0	0	0	0	0	0	0	0
5111	0	0	0	0	0	0	0	0	0	0	0	0	0	0	0	0	0	0	0	0	0	0	0	0	0	0	0	0	0	0	0	0	0	0	0	0	0	0
5113	0	0	0	0	0	0	0	0	0	0	0	0	0	0	0	0	0.02003	0	0	0	0	0	0	0	0	0	0	0	0	0	0	0	0	0	0	0	0	0
5114	0	0	0	0	0	0	0	0	0	0	0	0	0	0	0	0	0	0	0	0.0234769	0	0	0	0	0	0	0	0	0	0	0.0101812	0	0	0	0	0	0	0
5115	0	0	0	0	0	0	0	0	0	0	0	0	0	0	0	0	0	0	0	0	0	0	0	0	0	0	0	0	0	0	0	0	0	0	0	0	0	0
5116	0	0	0	0	0	0	0	0	0	0	0	0	0	0	0	0	0	0	0	0	0	0	0	0.020014	0	0	0	0	0	0	0	0	0	0	0	0	0	0.0107135
5117	0	0	0	0	0	0	0	0	0	0	0	0	0	0	0	0	0	0	0	0	0	0	0	0	0	0	0	0	0	0	0	0	0	0	0	0	0	0
5118	0	0	0	0	0.020022	0	0	0	0	0	0	0	0	0	0	0	0.0300451	0	0	0.0117385	0	0	0	0	0.0104156	0	0	0	0	0	0.0101812	0	0	0	0	0	0	0
5119	0	0	0	0	0	0	0	0	0	0	0	0	0	0	0	0	0	0	0	0	0	0.010143	0	0	0	0	0	0	0	0	0	0	0	0	0	0	0	0
5120	0	0	0	0	0	0	0	0	0	0	0	0	0	0	0.0100786	0	0	0	0	0	0	0	0	0	0	0	0	0	0	0	0	0	0	0	0	0	0	0
5121	0	0	0	0	0	0	0	0	0	0	0	0	0	0	0	0	0	0	0	0	0	0.010143	0	0	0	0	0	0	0	0	0	0	0	0	0	0	0	0
5122	0	0	0	0	0	0	0	0	0	0	0	0	0	0	0.0100786	0	0	0	0	0	0	0	0	0	0	0	0	0	0	0	0	0	0	0	0	0	0	0
5123	0	0	0.0100725	0	0	0	0	0	0	0	0	0	0	0	0.0907075	0	0	0	0	0	0	0	0	0	0	0	0	0	0	0	0	0	0	0	0	0	0	0
5124	0	0	0	0	0	0	0	0	0	0	0	0	0	0	0	0	0	0	0	0	0	0.010143	0	0	0	0	0	0	0	0	0	0	0	0	0	0	0	0
5125	0	0	0	0	0	0	0	0	0	0	0	0	0	0	0	0	0	0	0	0	0	0	0	0	0	0	0	0	0	0	0	0	0	0	0	0	0	0
5127	0	0	0	0	0	0	0	0	0	0	0	0	0	0	0	0	0	0	0	0	0	0	0	0	0	0	0	0	0	0	0	0	0	0	0	0	0	0
5128	0	0	0	0	0	0	0	0.010016	0.0100341	0.0101667	0.0102323	0	0	0	0	0	0	0	0	0	0	0	0	0	0	0	0	0	0	0	0	0	0	0	0.0100786	0.0100422	0	0
5129	0	0	0.020145	0	0.020022	0	0.010009	0	0	0	0	0	0	0.0208117	0	0	0	0	0	0	0	0	0	0	0	0	0	0	0	0	0	0	0	0	0	0	0	0
5130	0	0	0	0	0	0	0	0	0	0	0	0	0	0	0	0	0	0	0	0	0	0	0	0	0	0	0	0	0	0	0	0	0	0	0	0	0	0
5132	0	0	0	0	0	0	0	0	0	0	0	0	0	0	0	0	0	0	0	0	0	0	0	0	0	0	0	0	0	0	0	0	0	0	0	0	0	0
5134	0	0	0	0	0	0	0	0	0	0	0	0	0	0	0	0	0	0	0	0	0	0	0	0	0	0	0	0	0	0	0	0	0	0	0	0	0	0
5136	0	0	0	0	0	0	0	0	0	0	0	0	0	0	0	0	0	0	0	0	0	0	0	0	0	0	0	0	0	0	0	0	0	0	0	0	0	0
5137	0	0	0	0	0	0	0	0	0	0	0	0	0	0	0	0	0	0	0	0	0	0	0	0	0	0	0	0	0	0	0	0	0	0	0	0	0	0
5141	0	0	0	0	0	0	0	0	0	0	0	0	0	0	0	0	0	0	0	0	0	0	0	0	0	0	0	0	0	0	0	0	0	0	0	0	0	0
5142	0	0	0	0	0	0	0	0	0	0	0	0	0	0	0	0	0	0	0	0	0	0	0	0	0	0	0	0	0	0	0	0	0	0	0	0	0	0
5143	0	0	0	0	0	0	0	0	0	0	0	0	0	0	0	0	0	0	0	0	0	0	0	0	0	0	0	0	0	0	0	0	0	0	0	0	0	0
5144	0	0	0	0	0	0	0	0	0	0	0	0	0	0	0	0	0	0	0	0	0	0	0	0	0	0	0	0	0	0	0	0	0	0	0	0	0	0
5146	0	0	0	0	0	0	0	0	0	0	0	0	0	0	0	0	0	0	0	0	0	0	0	0	0	0	0	0	0	0	0	0	0	0	0	0	0	0
5148	0	0	0	0	0	0	0	0	0	0	0	0	0	0	0	0	0	0	0	0	0	0	0	0	0	0	0	0	0	0	0	0	0	0	0	0	0	0
5151	0	0	0	0	0	0	0	0	0	0	0	0	0	0	0	0	0	0	0	0	0	0	0	0	0	0	0	0	0	0	0	0	0	0	0	0	0	0

## Sheet: Ileum Digesta
Diet	C	D	H	A	D	E	F	H	G	B	E	A	H	G	B	D	C	F	D	C	E	A	E	D	G	A	E	D	C	H	F	H	A	F	G	F	H	G	B	A	G	C	F	E	H	F	G	B
OTU number	Ch002	Ch007	Ch013	Ch018	Ch024	Ch028	Ch033	Ch042	Ch047	Ch052	Ch057	Ch062	Ch067	Ch072	Ch077	Ch082	Ch086	Ch091	Ch096	Ch101	Ch106	Ch116	Ch126	Ch131	Ch135	Ch145	Ch150	Ch155	Ch160	Ch165	Ch170	Ch175	Ch180	Ch185	Ch190	Ch195	Ch200	Ch205	Ch215	Ch219	Ch224	Ch229	Ch234	Ch239	Ch243	Ch248	Ch257	Ch262
[truncated: 1,796 more rows]

## Sheet: Ileum Mucosa
Diet	C	D	E	H	A	E	F	C	H	G	B	E	A	H	G	B	D	C	F	D	C	E	B	A	C	E	D	G	B	A	E	D	C	H	F	H	A	F	G	F	H	G	B	B	A	G	C	F	H
[truncated: 1,797 more rows]
[truncated: 5 more columns]

## Sheet: Caeca Digesta
Diet	C	D	H	E	F	C	H	G	B	E	A	H	G	B	C	F	D	C	E	B	C	E	G	B	A	E	D	C	H	F	H	F	G	F	H	G	B	B	G	C	F	E	H	E	G	B	A	D
[truncated: 1,797 more rows]

## Sheet: Caeca Mucosa
Diet	C	D	H	A	D	E	F	C	H	G	E	A	G	D	C	F	D	C	E	B	A	C	E	D	G	B	A	E	D	C	H	F	H	A	F	G	F	H	G	B	A	G	C	F	E	H	F	E	G
[truncated: 1,797 more rows]
[truncated: 2 more columns]
